# Supplementary material for: Poly[[bis­(μ4-acetato-κ4O:O:O′:O′)tetra­kis­(μ3-acetato-κ3O:O:O′)bis­(μ2-acetato-κ2O:O′)bis­(μ3-hydroxido)penta­nickel(II)] 2.60-hydrate]
Source: IUCrdata. 2025 Feb 7;10(Pt 2):x250082. doi: 10.1107/S2414314625000823 (PMC11904630; doi:10.1107/S2414314625000823)
Supplement: Supplementary file 1 [file x-10-x250082-sup1.cif]

##############################################################################
#                                                                            #
# This CIF contains the data for a data article accepted for                 #
# publication in IUCrData. It conforms to the requirements of                #
# Notes for Authors for IUCrData, and has been                               #
# peer reviewed under the auspices of IUCrData.                              #
#                                                                            #
# Full details of the Crystallographic Information File format               #
# are given in the paper "The Crystallographic Information File (CIF):       #
# a New Standard Archive File for Crystallography" by S. R. Hall, F. H.      #
# Allen and I. D. Brown [Acta Cryst. (1991), A47, 655-685].                  #
#                                                                            #
# The current version of the core CIF dictionary is obtainable from          #
# ftp://ftp.iucr.org/pub/cif_core.dic.                                       #
#                                                                            #
# Software is freely available for graphical display of the structure(s)     #
# in this CIF. For information consult the CIF software page                 #
# http://www.iucr.org/resources/cif/software.                                #
#                                                                            #
# This file may be used for bona fide research purposes within the           #
# scientific community so long as proper attribution is given to the data    # 
# article from which it was obtained.                                        #
#                                                                            #
##############################################################################
data_I
_audit_creation_method
;
Olex2 1.5
(compiled 2024.02.16 svn.r378c4104 for OlexSys, GUI svn.r6928)
;
_journal_date_recd_electronic     2025-01-22
_journal_date_accepted     2025-01-29
_journal_name_full     'IUCrData'
_journal_year     2025
_journal_volume     10
_journal_issue      2
_journal_page_first     0
_journal_page_last     0
_journal_paper_category     HM
_journal_paper_doi     10.1107/S2414314625000823
_journal_coeditor_code     BT4163
_publ_contact_author_name
;
Matthias Weil
;
_publ_contact_author_address
;
TU Wien
Institute for Chemical Technologies and Analytics
Division of Structural Chemistry
Getreidenmarkt 9/E164-05-01
1060 Vienna
Austria
;
_publ_contact_author_email     'matthias.weil@tuwien.ac.at'
_publ_contact_author_fax     ?
_publ_contact_author_phone     '004315880117211'
_publ_section_title
;\
Poly[[bis(\m~4~-acetato-\k^4^<i>O</i>:<i>O</i>:<i>O</i>':<i>O</i>')\
tetrakis(\m~3~-acetato-\k^3^<i>O</i>:<i>O</i>:<i>O</i>')bis(\m~2~-acetato-\
\k^2^<i>O</i>:<i>O</i>')bis(\m~3~-hydroxido)pentanickel(II)] 2.60-hydrate]
;
loop_
    _publ_author_name
    _publ_author_footnote
    _publ_author_address
    'Pfeiffer, Maximilian' .
;
TU Wien
X-Ray Centre
Getreidemarkt 9/E057
1060 Vienna
Austria
;
    'St\"oger, Berthold' .
;
TU Wien
X-Ray Centre
Getreidemarkt 9/E057
1060 Vienna
Austria
;
    'Weil, Matthias' .
;
TU Wien
Institute for Chemical Technologies and Analytics
Division of Structural Chemistry
Getreidemarkt 9/E164-05-1
1060 Vienna
Austria
;
_publ_section_synopsis
;
The basic nickel acetate [Ni~5~(OAc)~8~(OH)~2~]\\cdot2.60H~2~O crystallizes in
a polymeric framework structure with all three unique nickel cations in
octahedral coordination by O atoms.
;
_chemical_name_systematic
;\
Poly[[bis(\m~4~-acetato-\k^4^<i>O</i>:<i>O</i>:<i>O</i>':<i>O</i>')\
tetrakis(\m~3~-acetato-\k^3^<i>O</i>:<i>O</i>:<i>O</i>')bis(\m~2~-acetato-\
\k^2^<i>O</i>:<i>O</i>')bis(\m~3~-hydroxido)pentanickel(II)] 2.60-hydrate]
;
_chemical_name_common     ?
_chemical_formula_moiety     'C16 H26 Ni5 O18, 2.60(H2O)'
_chemical_formula_sum     'C16 H31.20 Ni5 O20.60'
_chemical_formula_iupac     '[Ni5 (C2 H3 O2)8 (O H)2], 2.60H2O'
_chemical_formula_weight     846.80
_chemical_melting_point     ?
_space_group_crystal_system     tetragonal
_space_group_name_H-M_alt     'I 41/a'
_space_group_name_Hall     '-I 4ad'
loop_
    _space_group_symop_operation_xyz
    'x, y, z'
    '-x+1/2, -y, z+1/2'
    '-y+3/4, x+1/4, z+1/4'
    'y+3/4, -x+3/4, z+3/4'
    'x+1/2, y+1/2, z+1/2'
    '-x+1, -y+1/2, z+1'
    '-y+5/4, x+3/4, z+3/4'
    'y+5/4, -x+5/4, z+5/4'
    '-x, -y, -z'
    'x-1/2, y, -z-1/2'
    'y-3/4, -x-1/4, -z-1/4'
    '-y-3/4, x-3/4, -z-3/4'
    '-x+1/2, -y+1/2, -z+1/2'
    'x, y+1/2, -z'
    'y-1/4, -x+1/4, -z+1/4'
    '-y-1/4, x-1/4, -z-1/4'
_cell_length_a     23.3025(11)
_cell_length_b     23.3025(11)
_cell_length_c     11.2648(5)
_cell_angle_alpha     90
_cell_angle_beta     90
_cell_angle_gamma     90
_cell_volume     6116.9(6)
_cell_formula_units_Z     8
_cell_measurement_reflns_used     9821
_cell_measurement_theta_min     1.75
_cell_measurement_theta_max     30.92
_cell_measurement_temperature     100
_exptl_crystal_description     plate
_exptl_crystal_colour     'light green'
_exptl_crystal_size_max     0.20
_exptl_crystal_size_mid     0.12
_exptl_crystal_size_min     0.05
_exptl_crystal_size_rad     0.040
_exptl_crystal_density_diffrn     1.839
_exptl_crystal_density_meas     ?
_exptl_crystal_density_method     'not measured'
_exptl_crystal_F_000     3456
_exptl_absorpt_coefficient_mu     3.103
_exptl_absorpt_correction_type     multi-scan
_exptl_absorpt_process_details
;
(<i>LANA</i>; Koziskova <i>et al</i>., 2016)
;
_exptl_absorpt_correction_T_min     0.5809
_exptl_absorpt_correction_T_max     0.7097
_diffrn_ambient_temperature     100
_diffrn_source     Axo_Mo
_diffrn_source_power     0.050
_diffrn_source_voltage     60
_diffrn_source_current     0.830
_diffrn_radiation_type     'Mo K\a'
_diffrn_radiation_wavelength     0.71073
_diffrn_radiation_monochromator     'Graded multilayer mirror'
_diffrn_measurement_device_type     'Stoe Stadivari'
_diffrn_measurement_device     'Eulerian 4-circle diffractometer'
_diffrn_measurement_method     'rotation method, \w scans'
_diffrn_detector     'Eiger2 1M CdTe'
_diffrn_detector_area_resol_mean     13.33
_diffrn_reflns_number     20999
_diffrn_reflns_av_R_equivalents     0.0690
_diffrn_reflns_av_unetI/netI     0.1234
_diffrn_reflns_theta_min     2.008
_diffrn_reflns_theta_max     32.511
_diffrn_reflns_theta_full     30.000
_diffrn_measured_fraction_theta_max     0.929
_diffrn_measured_fraction_theta_full     0.988
_diffrn_reflns_limit_h_min     -31
_diffrn_reflns_limit_h_max     35
_diffrn_reflns_limit_k_min     -34
_diffrn_reflns_limit_k_max     33
_diffrn_reflns_limit_l_min     -16
_diffrn_reflns_limit_l_max     7
_diffrn_radiation_probe     x-ray
loop_
    _refln_index_h
    _refln_index_k
    _refln_index_l
    -7 -17 -10
    -7 -17 -9
    -7 -16 -11
    -7 -16 -10
    -7 -16 -9
    -7 -16 -8
    -7 -15 -11
    -7 -15 -8
    -7 -15 -7
    -7 -14 -12
    -7 -14 -11
    -7 -14 -7
    -7 -13 -12
    -7 -13 -6
    -7 -12 -12
    -7 -12 -6
    -7 -11 -12
    -7 -11 -6
    -7 -10 -13
    -7 -9 -13
    -7 -8 -12
    -7 -7 -12
    -7 -6 -12
    -7 -5 -12
    -7 -4 -11
    -7 -3 -11
    -7 -3 -10
    -7 -3 -9
    -7 -2 -10
    -7 -2 -9
    -6 -20 -11
    -6 -20 -10
    -6 -20 -9
    -6 -20 -8
    -6 -19 -12
    -6 -19 -11
    -6 -19 -7
    -6 -18 -12
    -6 -18 -6
    -6 -17 -6
    -6 -16 -13
    -6 -16 -5
    -6 -15 -5
    -6 -14 -14
    -6 -13 -14
    -6 -12 -14
    -6 -11 -14
    -6 -11 -4
    -6 -10 -14
    -6 -10 -4
    -6 -9 -14
    -6 -9 -4
    -6 -8 -14
    -6 -8 -4
    -6 -7 -14
    -6 -6 -14
    -6 -5 -14
    -6 -3 -13
    -6 -3 -5
    -6 -2 -13
    -6 -1 -12
    -6 -1 -6
    -6 0 -11
    -6 0 -7
    -6 1 -10
    -6 1 -8
    -5 -23 -9
    -5 -22 -11
    -5 -22 -10
    -5 -22 -9
    -5 -22 -8
    -5 -22 -7
    -5 -21 -12
    -5 -21 -6
    -5 -19 -5
    -5 -13 -3
    -5 -12 -3
    -5 -11 -3
    -5 -6 -3
    -5 -5 -15
    -5 -4 -15
    -5 -3 -15
    -5 -1 -14
    -5 1 -13
    -5 2 -12
    -5 2 -6
    -5 3 -11
    -5 3 -7
    -4 -25 -9
    -4 -24 -11
    -4 -24 -7
    -4 -23 -6
    -4 -22 -5
    -4 -20 -4
    -4 -13 -2
    -4 -12 -2
    -4 -6 -2
    -4 -5 -16
    -4 -4 -16
    -4 -3 -16
    -4 -1 -3
    -4 0 -15
    -4 3 -5
    -4 5 -11
    -4 5 -7
    -3 -26 -10
    -3 -26 -9
    -3 -26 -8
    -3 -26 -7
    -3 -25 -6
    -3 -24 -5
    -3 -11 -1
    -3 -9 -1
    -3 -7 -1
    -3 -1 -2
    -3 7 -7
    -2 -28 -9
    -2 -28 -8
    -2 -27 -7
    -2 -26 -5
    -2 -23 -3
    -2 -17 -1
    -2 4 -3
    -2 7 -5
    -1 -15 0
    0 -11 1
    0 -10 1
    0 -8 1
    1 -2 1
    1 11 -5
    4 -11 3
    -7 -15 -10
    -7 -15 -9
    -7 -14 -10
    -7 -14 -9
    -7 -14 -8
    -7 -13 -11
    -7 -13 -9
    -7 -13 -8
    -7 -13 -7
    -7 -12 -11
    -7 -12 -7
    -7 -11 -11
    -7 -11 -7
    -7 -10 -12
    -7 -10 -11
    -7 -9 -12
    -7 -9 -11
    -7 -9 -7
    -7 -8 -11
    -7 -8 -7
    -7 -7 -11
    -7 -7 -7
    -7 -6 -11
    -7 -5 -11
    -7 -5 -10
    -7 -5 -9
    -7 -5 -8
    -7 -4 -10
    -7 -4 -9
    -7 -4 -8
    -6 -19 -10
    -6 -19 -9
    -6 -19 -8
    -6 -18 -11
    -6 -18 -10
    -6 -18 -9
    -6 -18 -8
    -6 -18 -7
    -6 -17 -12
    -6 -17 -11
    -6 -17 -7
    -6 -16 -12
    -6 -16 -6
    -6 -15 -13
    -6 -14 -13
    -6 -14 -5
    -6 -13 -13
    -6 -12 -13
    -6 -6 -13
    -6 -5 -13
    -6 -5 -5
    -6 -4 -13
    -6 -4 -5
    -6 -2 -12
    -6 -2 -6
    -6 -1 -11
    -6 -1 -7
    -6 0 -10
    -5 -21 -11
    -5 -21 -10
    -5 -21 -9
    -5 -21 -8
    -5 -21 -7
    -5 -20 -12
    -5 -20 -6
    -5 -19 -12
    -5 -18 -13
    -5 -18 -5
    -5 -16 -14
    -5 -15 -14
    -5 -12 -15
    -5 -11 -15
    -5 -10 -15
    -5 -10 -3
    -5 -9 -15
    -5 -8 -15
    -5 -8 -3
    -5 -7 -15
    -5 -6 -15
    -5 -3 -14
    -5 -2 -14
    -5 0 -13
    -5 0 -5
    -5 1 -12
    -5 2 -11
    -5 3 -8
    -4 -24 -10
    -4 -24 -9
    -4 -23 -11
    -4 -23 -10
    -4 -22 -12
    -4 -19 -4
    -4 -17 -3
    -4 -11 -2
    -4 -10 -2
    -4 -8 -16
    -4 -8 -2
    -4 -7 -16
    -4 -7 -2
    -4 -6 -16
    -4 -2 -15
    -4 -1 -15
    -4 1 -14
    -4 1 -4
    -4 3 -13
    -4 4 -12
    -4 4 -6
    -4 5 -8
    -3 -25 -11
    -3 -25 -10
    -3 -25 -8
    -3 -25 -7
    -3 -24 -6
    -3 -23 -5
    -3 -22 -4
    -3 -17 -2
    -3 -2 -16
    -3 5 -5
    -3 6 -6
    -3 7 -10
    -3 7 -9
    -3 7 -8
    -2 -27 -10
    -2 -27 -9
    -2 -27 -8
    -2 -26 -6
    -2 -25 -5
    -2 -24 -4
    -2 -22 -3
    -2 -16 -1
    -1 -28 -7
    -1 -24 -3
    -1 -19 -1
    0 -18 0
    1 -16 1
    4 -12 3
    -7 -12 -10
    -7 -12 -8
    -7 -11 -10
    -7 -11 -9
    -7 -11 -8
    -7 -10 -10
    -7 -10 -9
    -7 -10 -8
    -7 -9 -10
    -7 -9 -9
    -7 -9 -8
    -7 -8 -10
    -7 -8 -9
    -7 -8 -8
    -7 -7 -10
    -7 -7 -9
    -7 -7 -8
    -7 -6 -10
    -7 -6 -9
    -7 -6 -8
    -6 -17 -10
    -6 -17 -9
    -6 -17 -8
    -6 -16 -11
    -6 -16 -10
    -6 -16 -7
    -6 -15 -12
    -6 -15 -11
    -6 -15 -6
    -6 -14 -12
    -6 -14 -6
    -6 -13 -12
    -6 -11 -13
    -6 -10 -13
    -6 -9 -13
    -6 -9 -5
    -6 -8 -13
    -6 -7 -13
    -6 -6 -5
    -6 -5 -12
    -6 -4 -12
    -6 -3 -12
    -6 -3 -6
    -6 -2 -11
    -6 -2 -7
    -6 -1 -10
    -6 -1 -9
    -5 -20 -11
    -5 -20 -10
    -5 -20 -9
    -5 -20 -8
    -5 -20 -7
    -5 -19 -11
    -5 -19 -6
    -5 -18 -12
    -5 -17 -5
    -5 -16 -13
    -5 -14 -14
    -5 -13 -14
    -5 -12 -14
    -5 -11 -14
    -5 -10 -14
    -5 -8 -14
    -5 -7 -14
    -5 -6 -14
    -5 -5 -14
    -5 -4 -14
    -5 -3 -4
    -5 -2 -13
    -5 -1 -13
    -5 -1 -5
    -5 0 -12
    -5 1 -11
    -5 1 -6
    -5 2 -10
    -5 2 -8
    -5 2 -7
    -4 -23 -9
    -4 -23 -8
    -4 -22 -11
    -4 -22 -10
    -4 -22 -7
    -4 -21 -12
    -4 -21 -6
    -4 -20 -5
    -4 -18 -4
    -4 -16 -3
    -4 -15 -3
    -4 -5 -15
    -4 -4 -15
    -4 -3 -15
    -4 -2 -3
    -4 -1 -14
    -4 0 -14
    -4 2 -13
    -4 3 -12
    -4 4 -11
    -4 5 -9
    -3 -25 -9
    -3 -24 -7
    -3 -21 -4
    -3 -16 -2
    -3 -5 -16
    -3 -4 -16
    -3 -3 -16
    -3 -2 -2
    -3 0 -15
    -2 -26 -10
    -2 -26 -9
    -2 -26 -8
    -2 -26 -7
    -2 -25 -6
    -2 -23 -4
    -2 -19 -2
    -2 8 -7
    -1 -28 -9
    -1 -28 -8
    -1 -26 -5
    -1 -25 -4
    -1 -14 0
    -1 9 -6
    0 -21 -1
    2 -11 2
    3 -16 2
    -6 -16 -9
    -6 -16 -8
    -6 -15 -10
    -6 -15 -9
    -6 -15 -8
    -6 -15 -7
    -6 -14 -11
    -6 -14 -10
    -6 -13 -11
    -6 -13 -6
    -6 -12 -12
    -6 -12 -11
    -6 -12 -6
    -6 -11 -12
    -6 -10 -12
    -6 -9 -12
    -6 -8 -12
    -6 -7 -12
    -6 -6 -12
    -6 -5 -11
    -6 -5 -6
    -6 -4 -11
    -6 -4 -6
    -6 -3 -10
    -6 -3 -7
    -6 -2 -10
    -6 -2 -9
    -5 -19 -10
    -5 -19 -9
    -5 -19 -7
    -5 -18 -11
    -5 -18 -10
    -5 -18 -7
    -5 -18 -6
    -5 -17 -12
    -5 -17 -6
    -5 -16 -12
    -5 -16 -5
    -5 -15 -13
    -5 -14 -13
    -5 -13 -13
    -5 -12 -4
    -5 -9 -14
    -5 -5 -13
    -5 -5 -4
    -5 -4 -13
    -5 -4 -4
    -5 -3 -13
    -5 -1 -12
    -5 0 -11
    -5 0 -6
    -5 1 -10
    -5 1 -7
    -4 -22 -9
    -4 -22 -8
    -4 -21 -11
    -4 -21 -10
    -4 -21 -7
    -4 -20 -12
    -4 -20 -6
    -4 -19 -12
    -4 -19 -5
    -4 -18 -13
    -4 -16 -14
    -4 -15 -14
    -4 -14 -3
    -4 -12 -15
    -4 -11 -15
    -4 -10 -15
    -4 -9 -15
    -4 -8 -15
    -4 -7 -15
    -4 -6 -15
    -4 -3 -14
    -4 -3 -3
    -4 -2 -14
    -4 0 -13
    -4 0 -4
    -4 2 -12
    -4 2 -5
    -4 3 -11
    -4 3 -6
    -4 4 -9
    -4 4 -8
    -4 4 -7
    -3 -24 -10
    -3 -24 -8
    -3 -23 -11
    -3 -23 -10
    -3 -23 -7
    -3 -23 -6
    -3 -22 -12
    -3 -22 -5
    -3 -20 -4
    -3 -15 -2
    -3 -8 -16
    -3 -7 -16
    -3 -6 -16
    -3 -2 -15
    -3 -1 -15
    -3 1 -3
    -3 3 -13
    -3 3 -4
    -3 6 -10
    -3 6 -7
    -2 -25 -11
    -2 -25 -10
    -2 -25 -7
    -2 -24 -5
    -2 -14 -1
    -2 -2 -16
    -2 8 -9
    -2 8 -8
    -1 -27 -10
    -1 -27 -9
    -1 -27 -8
    -1 -27 -7
    -1 -26 -6
    -1 -23 -3
    -1 -21 -2
    -1 -13 0
    -1 -4 0
    -1 7 -4
    0 -17 0
    1 -15 1
    2 -5 2
    -6 -14 -9
    -6 -14 -8
    -6 -13 -9
    -6 -13 -8
    -6 -13 -7
    -6 -12 -10
    -6 -12 -8
    -6 -12 -7
    -6 -11 -11
    -6 -11 -10
    -6 -11 -7
    -6 -11 -6
    -6 -10 -11
    -6 -10 -10
    -6 -9 -11
    -6 -8 -11
    -6 -7 -11
    -6 -7 -10
    -6 -6 -11
    -6 -6 -10
    -6 -6 -6
    -6 -5 -10
    -6 -5 -9
    -6 -4 -10
    -6 -4 -9
    -6 -3 -9
    -5 -18 -9
    -5 -18 -8
    -5 -17 -11
    -5 -17 -10
    -5 -17 -9
    -5 -17 -8
    -5 -17 -7
    -5 -16 -6
    -5 -15 -5
    -5 -14 -12
    -5 -13 -12
    -5 -12 -13
    -5 -11 -13
    -5 -11 -4
    -5 -10 -13
    -5 -10 -4
    -5 -9 -13
    -5 -8 -13
    -5 -7 -13
    -5 -7 -4
    -5 -6 -13
    -5 -6 -4
    -5 -3 -12
    -5 -2 -12
    -5 -2 -5
    -5 -1 -11
    -5 -1 -6
    -5 0 -10
    -5 0 -7
    -5 1 -8
    -4 -21 -9
    -4 -21 -8
    -4 -20 -11
    -4 -20 -10
    -4 -20 -9
    -4 -20 -7
    -4 -19 -11
    -4 -19 -6
    -4 -18 -12
    -4 -18 -5
    -4 -16 -13
    -4 -14 -14
    -4 -13 -14
    -4 -12 -14
    -4 -11 -14
    -4 -10 -14
    -4 -6 -14
    -4 -5 -14
    -4 -4 -14
    -4 -1 -13
    -4 1 -12
    -3 -23 -9
    -3 -23 -8
    -3 -22 -11
    -3 -22 -10
    -3 -22 -6
    -3 -21 -12
    -3 -21 -5
    -3 -19 -13
    -3 -17 -3
    -3 -14 -2
    -3 -12 -15
    -3 -5 -15
    -3 -4 -15
    -3 -3 -15
    -3 0 -14
    -3 2 -13
    -3 4 -12
    -3 4 -5
    -3 5 -11
    -3 5 -6
    -3 6 -9
    -3 6 -8
    -2 -25 -8
    -2 -24 -11
    -2 -24 -10
    -2 -24 -6
    -2 -23 -5
    -2 -22 -4
    -2 -18 -2
    -2 -5 -16
    -2 -4 -16
    -2 -3 -16
    -2 -3 -1
    -2 0 -15
    -2 1 -2
    -2 5 -4
    -2 7 -6
    -1 -26 -10
    -1 -26 -9
    -1 -26 -8
    -1 -26 -7
    -1 -25 -5
    -1 -24 -4
    -1 -22 -3
    -1 -20 -2
    -1 -12 0
    -1 8 -5
    0 -28 -8
    0 -24 -3
    0 -20 -1
    1 -29 -9
    2 -18 1
    2 9 -2
    -6 -11 -8
    -6 -10 -9
    -6 -10 -8
    -6 -10 -7
    -6 -9 -10
    -6 -9 -8
    -6 -8 -10
    -6 -8 -9
    -6 -8 -8
    -6 -8 -7
    -6 -7 -9
    -6 -7 -8
    -6 -6 -9
    -6 -6 -8
    -6 -5 -8
    -5 -16 -10
    -5 -16 -9
    -5 -16 -8
    -5 -16 -7
    -5 -15 -11
    -5 -15 -10
    -5 -15 -6
    -5 -14 -6
    -5 -13 -11
    -5 -12 -12
    -5 -10 -12
    -5 -8 -12
    -5 -7 -12
    -5 -6 -12
    -5 -5 -12
    -5 -4 -12
    -5 -4 -5
    -5 -3 -11
    -5 -3 -5
    -5 -2 -11
    -5 -2 -6
    -5 -1 -10
    -5 0 -8
    -4 -20 -8
    -4 -19 -10
    -4 -19 -9
    -4 -19 -8
    -4 -19 -7
    -4 -18 -11
    -4 -18 -6
    -4 -17 -12
    -4 -17 -5
    -4 -16 -12
    -4 -14 -13
    -4 -13 -13
    -4 -12 -3
    -4 -11 -3
    -4 -10 -3
    -4 -9 -14
    -4 -8 -14
    -4 -7 -14
    -4 -6 -3
    -4 -5 -3
    -4 -3 -13
    -4 -2 -13
    -4 -1 -4
    -4 0 -12
    -4 2 -11
    -4 2 -6
    -4 3 -9
    -4 3 -8
    -4 3 -7
    -3 -22 -9
    -3 -22 -8
    -3 -22 -7
    -3 -21 -11
    -3 -21 -10
    -3 -21 -6
    -3 -20 -12
    -3 -20 -5
    -3 -19 -12
    -3 -19 -4
    -3 -18 -13
    -3 -16 -3
    -3 -15 -14
    -3 -14 -14
    -3 -13 -2
    -3 -12 -2
    -3 -10 -15
    -3 -9 -15
    -3 -8 -15
    -3 -7 -15
    -3 -6 -15
    -3 -2 -14
    -3 -1 -14
    -3 1 -13
    -3 3 -12
    -3 4 -11
    -2 -24 -8
    -2 -24 -7
    -2 -23 -10
    -2 -23 -6
    -2 -22 -12
    -2 -22 -5
    -2 -21 -4
    -2 -17 -2
    -2 -13 -1
    -2 -12 -1
    -2 -8 -16
    -2 -1 -15
    -2 6 -5
    -2 7 -10
    -1 -25 -10
    -1 -25 -7
    -1 -25 -6
    -1 -24 -5
    -1 -23 -4
    -1 -17 -1
    -1 -11 0
    -1 -5 0
    -1 -2 -16
    -1 9 -8
    -1 9 -7
    0 -27 -9
    0 -27 -8
    0 -27 -7
    0 -26 -5
    0 -25 -4
    0 -16 0
    0 10 -6
    1 -19 0
    -5 -15 -9
    -5 -15 -8
    -5 -15 -7
    -5 -14 -10
    -5 -14 -9
    -5 -14 -8
    -5 -14 -7
    -5 -13 -6
    -5 -12 -11
    -5 -12 -10
    -5 -11 -11
    -5 -10 -11
    -5 -10 -5
    -5 -9 -11
    -5 -9 -5
    -5 -8 -11
    -5 -8 -5
    -5 -7 -11
    -5 -6 -11
    -5 -5 -11
    -5 -5 -5
    -5 -4 -11
    -5 -3 -10
    -5 -3 -6
    -5 -2 -10
    -5 -2 -9
    -5 -2 -7
    -5 -1 -7
    -4 -18 -10
    -4 -18 -9
    -4 -18 -8
    -4 -18 -7
    -4 -17 -11
    -4 -17 -10
    -4 -17 -6
    -4 -16 -11
    -4 -16 -5
    -4 -15 -12
    -4 -14 -12
    -4 -12 -13
    -4 -11 -13
    -4 -10 -13
    -4 -9 -13
    -4 -9 -3
    -4 -8 -13
    -4 -8 -3
    -4 -7 -13
    -4 -7 -3
    -4 -5 -13
    -4 -4 -13
    -4 -2 -12
    -4 -2 -4
    -4 -1 -12
    -4 0 -11
    -4 0 -5
    -4 1 -11
    -4 2 -7
    -3 -21 -9
    -3 -21 -8
    -3 -21 -7
    -3 -20 -11
    -3 -20 -10
    -3 -20 -6
    -3 -19 -11
    -3 -19 -5
    -3 -18 -12
    -3 -16 -13
    -3 -15 -13
    -3 -15 -3
    -3 -13 -14
    -3 -12 -14
    -3 -11 -14
    -3 -11 -2
    -3 -10 -14
    -3 -5 -14
    -3 -4 -14
    -3 -4 -2
    -3 -3 -14
    -3 0 -13
    -3 2 -12
    -3 2 -4
    -3 5 -9
    -3 5 -8
    -3 5 -7
    -2 -23 -9
    -2 -23 -8
    -2 -23 -7
    -2 -22 -11
    -2 -22 -10
    -2 -22 -6
    -2 -21 -12
    -2 -20 -4
    -2 -19 -13
    -2 -16 -2
    -2 -13 -15
    -2 -12 -15
    -2 -11 -1
    -2 -5 -15
    -2 -4 -15
    -2 -4 -1
    -2 -3 -15
    -2 -2 -15
    -2 1 -14
    -2 3 -13
    -2 5 -12
    -2 7 -9
    -2 7 -8
    -2 7 -7
    -1 -25 -9
    -1 -25 -8
    -1 -24 -10
    -1 -24 -6
    -1 -19 -2
    -1 -16 -1
    -1 -10 0
    -1 -6 0
    -1 -5 -16
    -1 -4 -16
    -1 -3 -16
    0 -26 -10
    0 -26 -9
    0 -26 -8
    0 -26 -7
    0 -26 -6
    0 -25 -5
    0 -23 -3
    0 -19 -1
    1 -21 -1
    1 -14 1
    2 -29 -9
    -5 -13 -9
    -5 -13 -8
    -5 -13 -7
    -5 -12 -8
    -5 -12 -7
    -5 -12 -6
    -5 -11 -10
    -5 -11 -9
    -5 -10 -10
    -5 -9 -10
    -5 -8 -10
    -5 -7 -10
    -5 -6 -10
    -5 -5 -10
    -5 -5 -6
    -5 -4 -10
    -5 -4 -9
    -5 -3 -9
    -5 -3 -7
    -4 -17 -9
    -4 -17 -8
    -4 -17 -7
    -4 -16 -10
    -4 -16 -6
    -4 -15 -11
    -4 -13 -12
    -4 -13 -4
    -4 -12 -12
    -4 -11 -12
    -4 -10 -12
    -4 -5 -12
    -4 -4 -12
    -4 -3 -12
    -4 -3 -4
    -4 -1 -11
    -4 1 -10
    -4 1 -6
    -4 2 -8
    -3 -20 -9
    -3 -20 -8
    -3 -20 -7
    -3 -19 -10
    -3 -19 -6
    -3 -18 -11
    -3 -18 -5
    -3 -17 -12
    -3 -16 -12
    -3 -14 -3
    -3 -13 -13
    -3 -10 -2
    -3 -9 -14
    -3 -9 -2
    -3 -8 -14
    -3 -8 -2
    -3 -7 -14
    -3 -7 -2
    -3 -6 -14
    -3 -6 -2
    -3 -2 -13
    -3 -1 -13
    -3 1 -12
    -3 3 -11
    -3 3 -5
    -3 4 -6
    -2 -22 -9
    -2 -22 -8
    -2 -22 -7
    -2 -21 -11
    -2 -21 -10
    -2 -21 -5
    -2 -20 -12
    -2 -18 -13
    -2 -18 -3
    -2 -17 -13
    -2 -15 -14
    -2 -14 -14
    -2 -10 -1
    -2 -9 -15
    -2 -8 -15
    -2 -7 -15
    -2 -6 -15
    -2 -5 -1
    -2 -1 -14
    -2 0 -14
    -2 2 -13
    -2 4 -12
    -2 5 -11
    -2 6 -10
    -1 -24 -8
    -1 -24 -7
    -1 -23 -10
    -1 -23 -5
    -1 -22 -4
    -1 -20 -13
    -1 -9 0
    -1 -8 0
    -1 -7 0
    -1 -1 -15
    -1 0 -15
    0 -25 -10
    0 -25 -6
    0 -21 -2
    0 -15 0
    0 -2 -16
    1 -27 -9
    1 -27 -8
    1 -27 -7
    1 -26 -5
    1 -25 -4
    1 -18 0
    1 3 0
    2 -4 2
    -5 -11 -8
    -5 -11 -7
    -5 -10 -9
    -5 -10 -8
    -5 -10 -7
    -5 -9 -9
    -5 -9 -8
    -5 -8 -9
    -5 -8 -8
    -5 -7 -9
    -5 -7 -8
    -5 -7 -6
    -5 -6 -9
    -5 -6 -8
    -5 -5 -9
    -5 -4 -7
    -4 -16 -9
    -4 -16 -8
    -4 -16 -7
    -4 -15 -10
    -4 -15 -9
    -4 -15 -8
    -4 -15 -6
    -4 -13 -11
    -4 -12 -11
    -4 -11 -11
    -4 -10 -4
    -4 -9 -12
    -4 -8 -12
    -4 -7 -12
    -4 -6 -12
    -4 -5 -4
    -4 -4 -11
    -4 -4 -4
    -4 -3 -11
    -4 -2 -11
    -4 -1 -10
    -4 -1 -5
    -4 0 -10
    -4 0 -6
    -4 1 -8
    -4 1 -7
    -3 -19 -9
    -3 -19 -8
    -3 -19 -7
    -3 -18 -10
    -3 -18 -9
    -3 -18 -6
    -3 -17 -11
    -3 -17 -5
    -3 -16 -11
    -3 -15 -12
    -3 -14 -12
    -3 -13 -3
    -3 -12 -13
    -3 -11 -13
    -3 -10 -13
    -3 -9 -13
    -3 -8 -13
    -3 -7 -13
    -3 -5 -13
    -3 -4 -13
    -3 -3 -13
    -3 -1 -3
    -3 0 -12
    -3 1 -4
    -3 2 -11
    -3 4 -9
    -3 4 -8
    -3 4 -7
    -2 -21 -9
    -2 -21 -8
    -2 -21 -7
    -2 -21 -6
    -2 -20 -11
    -2 -20 -10
    -2 -20 -5
    -2 -19 -11
    -2 -19 -4
    -2 -17 -3
    -2 -16 -13
    -2 -15 -13
    -2 -13 -14
    -2 -12 -14
    -2 -11 -14
    -2 -9 -1
    -2 -8 -1
    -2 -7 -1
    -2 -6 -1
    -2 -4 -14
    -2 -3 -14
    -2 -2 -14
    -2 1 -13
    -2 3 -12
    -2 6 -9
    -2 6 -6
    -1 -23 -9
    -1 -23 -8
    -1 -23 -7
    -1 -23 -6
    -1 -22 -10
    -1 -22 -5
    -1 -21 -12
    -1 -21 -4
    -1 -20 -12
    -1 -19 -13
    -1 -18 -2
    -1 -16 -14
    -1 -15 -1
    -1 -12 -15
    -1 -11 -15
    -1 -4 -15
    -1 -3 -15
    -1 -2 -15
    -1 1 -14
    -1 2 -14
    -1 5 -3
    -1 8 -9
    0 -25 -8
    0 -25 -7
    0 -24 -10
    0 -24 -5
    0 -23 -4
    0 -20 -2
    0 -18 -1
    0 -6 -16
    0 -5 -16
    0 -4 -16
    0 -3 -16
    0 10 -7
    1 -26 -9
    1 -26 -8
    1 -26 -7
    1 -26 -6
    1 -25 -11
    1 -20 -1
    1 -13 1
    2 -27 -10
    -4 -14 -9
    -4 -14 -8
    -4 -14 -7
    -4 -14 -6
    -4 -13 -6
    -4 -12 -10
    -4 -11 -10
    -4 -10 -11
    -4 -9 -11
    -4 -9 -4
    -4 -8 -11
    -4 -8 -4
    -4 -7 -11
    -4 -7 -4
    -4 -6 -11
    -4 -6 -4
    -4 -5 -11
    -4 -3 -10
    -4 -2 -10
    -4 -1 -6
    -4 0 -8
    -4 0 -7
    -3 -18 -8
    -3 -18 -7
    -3 -17 -10
    -3 -17 -9
    -3 -17 -6
    -3 -16 -10
    -3 -16 -5
    -3 -15 -11
    -3 -13 -12
    -3 -12 -12
    -3 -11 -12
    -3 -3 -12
    -3 -2 -12
    -3 -2 -3
    -3 0 -11
    -3 1 -11
    -3 2 -5
    -3 3 -9
    -3 3 -6
    -2 -20 -9
    -2 -20 -8
    -2 -20 -7
    -2 -20 -6
    -2 -19 -10
    -2 -19 -5
    -2 -18 -11
    -2 -17 -12
    -2 -16 -12
    -2 -16 -3
    -2 -14 -13
    -2 -13 -13
    -2 -10 -14
    -2 -9 -14
    -2 -7 -14
    -2 -6 -14
    -2 -1 -13
    -2 0 -13
    -2 2 -12
    -2 4 -11
    -2 4 -4
    -2 5 -5
    -2 6 -8
    -2 6 -7
    -1 -22 -9
    -1 -22 -8
    -1 -22 -7
    -1 -22 -6
    -1 -21 -10
    -1 -20 -11
    -1 -19 -12
    -1 -18 -13
    -1 -17 -13
    -1 -17 -2
    -1 -14 -14
    -1 -14 -1
    -1 -8 -15
    -1 -7 -15
    -1 -6 -15
    -1 -5 -15
    -1 0 -14
    -1 3 -13
    -1 3 -2
    -1 5 -12
    -1 7 -10
    -1 8 -8
    -1 8 -7
    0 -24 -7
    0 -24 -6
    0 -23 -10
    0 -23 -5
    0 -21 -12
    0 -20 -13
    0 -14 0
    0 -1 -15
    0 0 -15
    0 9 -5
    1 -25 -10
    1 -25 -5
    1 -24 -11
    1 -24 -4
    1 -23 -3
    1 -17 0
    1 -2 -16
    1 -1 1
    2 -27 -8
    2 -27 -7
    2 -27 -6
    2 12 -5
    3 -28 -9
    -4 -13 -8
    -4 -12 -9
    -4 -12 -8
    -4 -12 -7
    -4 -11 -9
    -4 -10 -10
    -4 -9 -10
    -4 -9 -5
    -4 -8 -10
    -4 -7 -10
    -4 -6 -10
    -4 -5 -10
    -4 -5 -5
    -4 -4 -10
    -4 -4 -5
    -4 -3 -9
    -4 -3 -5
    -4 -2 -9
    -4 -2 -6
    -4 -1 -8
    -4 -1 -7
    -3 -17 -8
    -3 -17 -7
    -3 -16 -9
    -3 -16 -8
    -3 -16 -7
    -3 -16 -6
    -3 -15 -10
    -3 -14 -10
    -3 -14 -4
    -3 -12 -11
    -3 -11 -3
    -3 -10 -12
    -3 -10 -3
    -3 -9 -12
    -3 -8 -12
    -3 -7 -12
    -3 -6 -12
    -3 -5 -12
    -3 -4 -12
    -3 -3 -3
    -3 -1 -11
    -3 0 -4
    -3 1 -10
    -3 3 -8
    -3 3 -7
    -2 -19 -9
    -2 -19 -8
    -2 -19 -7
    -2 -19 -6
    -2 -18 -10
    -2 -18 -5
    -2 -17 -11
    -2 -16 -11
    -2 -14 -12
    -2 -13 -2
    -2 -12 -13
    -2 -11 -13
    -2 -10 -13
    -2 -9 -13
    -2 -4 -13
    -2 -3 -13
    -2 -2 -13
    -2 1 -12
    -2 2 -3
    -2 3 -11
    -2 5 -9
    -1 -21 -9
    -1 -21 -8
    -1 -21 -6
    -1 -21 -5
    -1 -20 -10
    -1 -20 -4
    -1 -19 -11
    -1 -18 -12
    -1 -16 -13
    -1 -15 -13
    -1 -13 -14
    -1 -12 -14
    -1 -11 -14
    -1 -10 -14
    -1 -3 -14
    -1 -2 -14
    -1 -1 -14
    -1 2 -13
    -1 4 -12
    -1 7 -5
    0 -23 -9
    0 -23 -8
    0 -23 -7
    0 -23 -6
    0 -22 -10
    0 -22 -4
    0 -20 -12
    0 -19 -2
    0 -18 -13
    0 -17 -1
    0 -16 -14
    0 -12 -15
    0 -11 -15
    0 -10 -15
    0 -4 -15
    0 -3 -15
    0 -2 -15
    0 2 -14
    1 -25 -8
    1 -25 -7
    1 -25 -6
    1 -24 -10
    1 -24 -5
    1 -23 -11
    1 -22 -12
    1 -21 -2
    1 -8 -16
    1 -7 -16
    1 -6 -16
    1 -5 -16
    1 -4 -16
    1 -3 -16
    1 11 -6
    2 -26 -9
    2 -26 -6
    2 -25 -4
    2 -19 0
    2 -16 1
    2 -3 2
    -4 -11 -8
    -4 -11 -7
    -4 -10 -8
    -4 -10 -7
    -4 -9 -9
    -4 -9 -8
    -4 -8 -9
    -4 -8 -5
    -4 -7 -9
    -4 -7 -8
    -4 -7 -5
    -4 -6 -9
    -4 -6 -5
    -4 -5 -9
    -4 -5 -6
    -4 -4 -9
    -4 -4 -7
    -4 -4 -6
    -4 -3 -6
    -4 -2 -7
    -3 -15 -9
    -3 -15 -8
    -3 -15 -7
    -3 -15 -6
    -3 -14 -9
    -3 -13 -4
    -3 -12 -10
    -3 -12 -4
    -3 -11 -11
    -3 -10 -11
    -3 -9 -11
    -3 -9 -3
    -3 -8 -11
    -3 -7 -11
    -3 -5 -11
    -3 -4 -11
    -3 -3 -11
    -3 -2 -11
    -3 0 -10
    -3 1 -5
    -3 2 -8
    -3 2 -7
    -3 2 -6
    -2 -18 -9
    -2 -18 -8
    -2 -18 -7
    -2 -18 -6
    -2 -17 -10
    -2 -15 -11
    -2 -15 -3
    -2 -13 -12
    -2 -12 -12
    -2 -12 -2
    -2 -8 -13
    -2 -7 -13
    -2 -5 -13
    -2 -1 -12
    -2 0 -12
    -2 2 -11
    -2 5 -8
    -2 5 -7
    -2 5 -6
    -1 -21 -7
    -1 -20 -9
    -1 -20 -5
    -1 -19 -10
    -1 -19 -4
    -1 -18 -11
    -1 -18 -3
    -1 -17 -12
    -1 -16 -12
    -1 -16 -2
    -1 -14 -13
    -1 -13 -13
    -1 -13 -1
    -1 -9 -14
    -1 -8 -14
    -1 -7 -14
    -1 -6 -14
    -1 -5 -14
    -1 -4 -14
    -1 0 -13
    -1 1 -13
    -1 3 -12
    -1 5 -11
    -1 6 -10
    -1 6 -4
    -1 7 -9
    0 -22 -9
    0 -22 -5
    0 -21 -10
    0 -21 -4
    0 -20 -11
    0 -19 -12
    0 -17 -13
    0 -14 -14
    0 -13 -14
    0 -13 0
    0 -7 -15
    0 -6 -15
    0 -5 -15
    0 0 -14
    0 1 -14
    0 8 -4
    1 -24 -8
    1 -24 -7
    1 -24 -6
    1 -23 -10
    1 -23 -4
    1 -22 -11
    1 -21 -12
    1 -20 -13
    1 -19 -1
    1 -12 1
    1 0 -15
    2 -25 -9
    2 -24 -11
    2 -21 -1
    2 -2 -16
    3 -27 -8
    3 -27 -7
    3 -26 -10
    -4 -7 -6
    -4 -6 -8
    -3 -14 -8
    -3 -14 -7
    -3 -14 -6
    -3 -13 -9
    -3 -13 -8
    -3 -12 -9
    -3 -11 -10
    -3 -11 -4
    -3 -10 -10
    -3 -9 -10
    -3 -7 -3
    -3 -6 -11
    -3 -6 -3
    -3 -3 -10
    -3 -1 -10
    -3 -1 -4
    -3 0 -5
    -3 1 -8
    -3 1 -7
    -3 1 -6
    -2 -17 -9
    -2 -17 -8
    -2 -17 -7
    -2 -17 -6
    -2 -17 -5
    -2 -16 -10
    -2 -16 -9
    -2 -15 -10
    -2 -13 -11
    -2 -11 -12
    -2 -11 -2
    -2 -10 -12
    -2 -9 -12
    -2 -8 -12
    -2 -7 -12
    -2 -6 -12
    -2 -5 -12
    -2 -4 -12
    -2 -3 -12
    -2 -2 -2
    -2 1 -11
    -2 3 -4
    -2 4 -9
    -2 4 -5
    -1 -20 -8
    -1 -20 -7
    -1 -20 -6
    -1 -19 -9
    -1 -19 -5
    -1 -18 -10
    -1 -17 -11
    -1 -17 -3
    -1 -15 -2
    -1 -14 -12
    -1 -12 -13
    -1 -12 -1
    -1 -11 -13
    -1 -10 -13
    -1 -2 -13
    -1 -1 -13
    -1 2 -12
    -1 4 -11
    -1 7 -7
    -1 7 -6
    0 -22 -8
    0 -22 -7
    0 -22 -6
    0 -21 -9
    0 -21 -5
    0 -20 -10
    0 -19 -11
    0 -18 -12
    0 -18 -2
    0 -16 -1
    0 -12 -14
    0 -12 0
    0 -11 -14
    0 -10 -14
    0 -2 -14
    0 -1 -14
    0 3 -13
    0 5 -12
    0 9 -8
    0 9 -6
    1 -23 -9
    1 -23 -8
    1 -23 -5
    1 -22 -10
    1 -21 -11
    1 -20 -12
    1 -20 -2
    1 -18 -13
    1 -16 0
    1 -15 -14
    1 -12 -15
    1 -11 -15
    1 -10 -15
    1 -9 -15
    1 -4 -15
    1 -3 -15
    1 -2 -15
    1 -1 -15
    2 -25 -8
    2 -25 -7
    2 -25 -6
    2 -24 -10
    2 -24 -4
    2 -23 -11
    2 -23 -3
    2 -8 -16
    2 -7 -16
    2 -6 -16
    2 -5 -16
    2 -4 -16
    3 -26 -9
    3 -26 -8
    3 -26 -6
    3 -26 -5
    4 -27 -9
    -3 -13 -7
    -3 -13 -6
    -3 -12 -8
    -3 -12 -7
    -3 -11 -9
    -3 -11 -5
    -3 -10 -9
    -3 -10 -4
    -3 -8 -10
    -3 -7 -10
    -3 -6 -10
    -3 -4 -10
    -3 -3 -4
    -3 -2 -4
    -3 0 -8
    -3 0 -7
    -3 0 -6
    -2 -16 -8
    -2 -16 -7
    -2 -16 -6
    -2 -16 -5
    -2 -15 -9
    -2 -15 -4
    -2 -14 -10
    -2 -13 -3
    -2 -12 -11
    -2 -11 -11
    -2 -10 -11
    -2 -10 -2
    -2 -9 -2
    -2 -2 -11
    -2 -1 -11
    -2 0 -11
    -2 1 -3
    -2 3 -9
    -2 4 -8
    -2 4 -7
    -2 4 -6
    -1 -19 -8
    -1 -19 -7
    -1 -19 -6
    -1 -18 -9
    -1 -17 -10
    -1 -16 -11
    -1 -15 -11
    -1 -13 -12
    -1 -12 -12
    -1 -11 -1
    -1 -9 -13
    -1 -8 -13
    -1 -7 -13
    -1 -5 -13
    -1 -4 -13
    -1 -3 -13
    -1 0 -12
    -1 1 -12
    -1 3 -11
    -1 6 -9
    0 -21 -8
    0 -21 -7
    0 -21 -6
    0 -20 -9
    0 -20 -4
    0 -19 -10
    0 -18 -11
    0 -17 -12
    0 -16 -12
    0 -15 -1
    0 -14 -13
    0 -13 -13
    0 -9 -14
    0 -8 -14
    0 -7 -14
    0 -6 -14
    0 -5 -14
    0 -4 -14
    0 -3 -14
    0 1 -13
    0 2 -13
    0 4 -12
    0 8 -9
    0 9 -7
    1 -23 -7
    1 -23 -6
    1 -22 -9
    1 -22 -4
    1 -21 -10
    1 -20 -11
    1 -19 -12
    1 -18 -1
    1 -17 -13
    1 -13 -14
    1 -6 -15
    1 -5 -15
    1 1 -14
    1 2 -14
    2 -24 -9
    2 -24 -8
    2 -24 -7
    2 -24 -6
    2 -24 -5
    2 -23 -10
    2 -22 -11
    2 -20 -1
    2 -19 -13
    2 -18 0
    2 -15 1
    2 -12 -15
    2 0 -15
    3 -26 -7
    3 -25 -9
    3 -25 -4
    3 -14 2
    3 -2 -16
    4 -27 -8
    4 -27 -7
    4 -25 -11
    5 -28 -8
    5 -27 -10
    -3 -11 -8
    -3 -11 -7
    -3 -10 -7
    -3 -10 -5
    -3 -9 -9
    -3 -9 -8
    -3 -9 -5
    -3 -8 -9
    -3 -8 -4
    -3 -7 -9
    -3 -7 -4
    -3 -6 -9
    -3 -6 -4
    -3 -5 -9
    -3 -4 -9
    -3 -4 -4
    -3 -3 -9
    -3 -2 -5
    -3 -1 -7
    -3 -1 -6
    -3 -1 -5
    -2 -15 -8
    -2 -15 -7
    -2 -15 -6
    -2 -14 -9
    -2 -14 -4
    -2 -13 -9
    -2 -12 -10
    -2 -11 -10
    -2 -9 -11
    -2 -8 -11
    -2 -8 -2
    -2 -7 -11
    -2 -7 -2
    -2 -6 -11
    -2 -5 -11
    -2 -4 -11
    -2 -3 -11
    -2 0 -10
    -2 1 -10
    -2 2 -9
    -2 3 -8
    -2 3 -5
    -1 -18 -8
    -1 -18 -7
    -1 -18 -6
    -1 -18 -5
    -1 -17 -9
    -1 -16 -10
    -1 -16 -3
    -1 -15 -10
    -1 -14 -2
    -1 -13 -11
    -1 -11 -12
    -1 -10 -12
    -1 -9 -12
    -1 -2 -12
    -1 -1 -12
    -1 2 -11
    -1 6 -8
    -1 6 -5
    0 -20 -8
    0 -20 -7
    0 -20 -6
    0 -20 -5
    0 -19 -9
    0 -18 -10
    0 -18 -3
    0 -17 -11
    0 -17 -2
    0 -12 -13
    0 -11 -13
    0 -11 0
    0 -10 -13
    0 -1 -13
    0 0 -13
    0 3 -12
    0 5 -11
    0 7 -10
    1 -22 -8
    1 -22 -7
    1 -22 -6
    1 -22 -5
    1 -21 -9
    1 -21 -4
    1 -20 -10
    1 -19 -11
    1 -19 -2
    1 -17 -12
    1 -15 -13
    1 -15 0
    1 -11 -14
    1 -11 1
    1 -10 -14
    1 -1 -14
    1 0 -14
    1 8 -2
    2 -23 -4
    2 -22 -10
    2 -21 -11
    2 -21 -2
    2 -15 -14
    2 -10 -15
    2 -9 -15
    2 -8 -15
    2 -4 -15
    2 -3 -15
    2 -2 -15
    2 -1 -15
    3 -25 -8
    3 -25 -7
    3 -25 -6
    3 -25 -5
    4 -25 -10
    5 -27 -9
    6 -28 -9
    -3 -8 -8
    -3 -8 -5
    -3 -7 -8
    -3 -7 -5
    -3 -6 -8
    -3 -6 -5
    -3 -5 -5
    -3 -4 -7
    -3 -4 -5
    -3 -3 -7
    -3 -3 -6
    -3 -3 -5
    -3 -2 -7
    -3 -2 -6
    -2 -14 -8
    -2 -14 -7
    -2 -14 -6
    -2 -13 -8
    -2 -13 -4
    -2 -11 -3
    -2 -10 -10
    -2 -9 -10
    -2 -8 -10
    -2 -6 -2
    -2 -5 -2
    -2 -3 -10
    -2 0 -3
    -2 2 -8
    -2 2 -4
    -2 3 -7
    -2 3 -6
    -1 -17 -8
    -1 -17 -7
    -1 -17 -6
    -1 -17 -5
    -1 -16 -9
    -1 -15 -3
    -1 -14 -10
    -1 -13 -2
    -1 -12 -11
    -1 -11 -11
    -1 -8 -12
    -1 -7 -12
    -1 -6 -12
    -1 -5 -12
    -1 -4 -12
    -1 -3 -12
    -1 1 -11
    -1 4 -3
    -1 5 -9
    -1 6 -6
    0 -19 -8
    0 -19 -7
    0 -19 -5
    0 -18 -9
    0 -17 -10
    0 -16 -11
    0 -16 -2
    0 -15 -11
    0 -14 -1
    0 -13 -12
    0 -12 -12
    0 -9 -13
    0 -8 -13
    0 -7 -13
    0 -5 -13
    0 -4 -13
    0 -3 -13
    0 -2 -13
    0 2 -12
    0 6 -10
    0 8 -8
    1 -21 -8
    1 -21 -7
    1 -21 -6
    1 -21 -5
    1 -20 -9
    1 -18 -11
    1 -17 -1
    1 -16 -12
    1 -13 -13
    1 -8 -14
    1 -7 -14
    1 -6 -14
    1 -5 -14
    1 -4 -14
    1 -3 -14
    1 -2 -14
    1 0 1
    1 2 -13
    1 3 -13
    1 5 -12
    2 -23 -8
    2 -23 -6
    2 -23 -5
    2 -22 -9
    2 -21 -10
    2 -20 -11
    2 -19 -1
    2 -17 -13
    2 -13 -14
    2 2 -14
    3 -24 -8
    3 -24 -4
    3 -23 -10
    3 -23 -3
    3 -22 -11
    3 -21 -1
    3 -17 1
    3 -16 -14
    3 -12 -15
    3 -7 3
    4 -26 -7
    4 -26 -6
    4 -25 -9
    4 -22 -12
    4 -3 -16
    4 -2 -16
    5 -27 -7
    -3 -7 -6
    -3 -6 -6
    -3 -5 -7
    -3 -5 -6
    -3 -4 -6
    -2 -13 -7
    -2 -13 -6
    -2 -12 -8
    -2 -12 -7
    -2 -12 -4
    -2 -11 -9
    -2 -11 -8
    -2 -10 -9
    -2 -10 -3
    -2 -9 -9
    -2 -9 -3
    -2 -7 -10
    -2 -6 -10
    -2 -5 -10
    -2 -4 -10
    -2 -1 -3
    -2 1 -8
    -2 1 -4
    -2 2 -7
    -2 2 -5
    -1 -16 -8
    -1 -16 -7
    -1 -16 -6
    -1 -16 -5
    -1 -15 -9
    -1 -15 -8
    -1 -15 -4
    -1 -14 -9
    -1 -14 -3
    -1 -13 -10
    -1 -12 -10
    -1 -12 -2
    -1 -10 -11
    -1 -9 -11
    -1 -9 -1
    -1 -8 -11
    -1 -2 -11
    -1 -1 -11
    -1 0 -11
    -1 2 -2
    -1 4 -9
    -1 5 -8
    -1 5 -4
    0 -19 -6
    0 -18 -8
    0 -17 -9
    0 -17 -3
    0 -16 -10
    0 -11 -12
    0 -10 -12
    0 -10 0
    0 0 -12
    0 1 -12
    0 4 -11
    0 7 -9
    0 8 -7
    0 8 -5
    1 -20 -8
    1 -20 -4
    1 -19 -9
    1 -18 -10
    1 -18 -2
    1 -14 -12
    1 -14 0
    1 -12 -13
    1 -11 -13
    1 -10 -13
    1 -10 1
    1 0 -13
    1 1 -13
    1 4 -12
    2 -22 -8
    2 -22 -7
    2 -22 -5
    2 -22 -4
    2 -21 -9
    2 -20 -2
    2 -19 -11
    2 -17 -12
    2 -17 0
    2 -15 -13
    2 -14 1
    2 -11 -14
    2 -10 -14
    2 -1 -14
    2 0 -14
    2 1 -14
    3 -24 -7
    3 -24 -6
    3 -24 -5
    3 -23 -9
    3 -22 -10
    3 -21 -11
    3 -19 0
    3 -17 -13
    3 -14 -14
    3 -9 -15
    3 -8 -15
    3 -7 -15
    3 -4 -15
    3 -3 -15
    3 -2 -15
    3 -1 -15
    4 -25 -8
    4 -25 -7
    4 -25 -6
    4 -25 -5
    4 -21 -12
    5 -26 -8
    6 -26 -10
    -2 -11 -5
    -2 -11 -4
    -2 -10 -4
    -2 -9 -8
    -2 -8 -9
    -2 -8 -3
    -2 -7 -9
    -2 -6 -9
    -2 -5 -9
    -2 -4 -9
    -2 -3 -9
    -2 -2 -3
    -2 0 -8
    -2 1 -7
    -2 2 -6
    -1 -15 -7
    -1 -15 -6
    -1 -14 -8
    -1 -13 -9
    -1 -13 -3
    -1 -11 -10
    -1 -10 -10
    -1 -8 -1
    -1 -7 -11
    -1 -7 -1
    -1 -6 -11
    -1 -5 -11
    -1 -4 -11
    -1 -3 -11
    -1 1 -10
    -1 3 -9
    -1 5 -7
    0 -18 -7
    0 -18 -6
    0 -18 -5
    0 -17 -8
    0 -16 -9
    0 -15 -10
    0 -15 -2
    0 -14 -10
    0 -13 -11
    0 -13 -1
    0 -12 -11
    0 -9 -12
    0 -8 -12
    0 -7 -12
    0 -6 -12
    0 -5 -12
    0 -4 -12
    0 -3 -12
    0 -2 -12
    0 -1 -12
    0 2 -11
    0 3 -11
    0 8 -6
    1 -20 -7
    1 -20 -6
    1 -20 -5
    1 -19 -8
    1 -18 -9
    1 -17 -10
    1 -16 -11
    1 -16 -1
    1 -15 -11
    1 -13 -12
    1 -8 -13
    1 -7 -13
    1 -6 -13
    1 -5 -13
    1 -4 -13
    1 -3 -13
    1 -2 -13
    1 -1 -13
    1 3 -12
    1 10 -7
    1 10 -5
    2 -22 -6
    2 -21 -8
    2 -21 -4
    2 -20 -9
    2 -19 -10
    2 -18 -11
    2 -16 -12
    2 -13 -13
    2 -8 -14
    2 -7 -14
    2 -6 -14
    2 -5 -14
    2 -4 -14
    2 -3 -14
    2 -2 -14
    2 3 -13
    3 -23 -8
    3 -23 -7
    3 -23 -6
    3 -23 -5
    3 -23 -4
    3 -22 -9
    3 -21 -10
    3 -20 -11
    3 -18 -12
    3 -12 -14
    3 2 -14
    4 -24 -8
    4 -24 -4
    4 -22 -11
    4 -20 -12
    4 -18 -13
    4 -16 -14
    4 -16 2
    4 -12 -15
    4 -11 -15
    5 -26 -7
    5 -26 -6
    5 -25 -9
    5 -24 -10
    5 -23 -11
    5 -7 -16
    5 -6 -16
    5 -5 -16
    5 -4 -16
    5 -3 -16
    5 -2 -16
    6 -27 -7
    6 -26 -9
    -2 -10 -7
    -2 -8 -8
    -2 -7 -3
    -2 -6 -3
    -2 -5 -3
    -2 -3 -3
    -2 -1 -8
    -2 0 -7
    -2 0 -4
    -2 1 -6
    -2 1 -5
    -1 -14 -7
    -1 -14 -6
    -1 -14 -4
    -1 -13 -8
    -1 -12 -9
    -1 -11 -9
    -1 -11 -2
    -1 -9 -10
    -1 -8 -10
    -1 -7 -10
    -1 -6 -1
    -1 -5 -1
    -1 -3 -1
    -1 -1 -10
    -1 0 -10
    -1 2 -9
    -1 4 -8
    -1 5 -6
    -1 5 -5
    0 -17 -7
    0 -17 -6
    0 -17 -5
    0 -16 -8
    0 -16 -3
    0 -15 -9
    0 -13 -10
    0 -11 -11
    0 -10 -11
    0 -9 0
    0 1 -11
    0 6 -9
    0 7 -8
    1 -19 -7
    1 -19 -6
    1 -19 -5
    1 -18 -8
    1 -18 -3
    1 -17 -9
    1 -17 -2
    1 -16 -10
    1 -12 -12
    1 -11 -12
    1 -10 -12
    1 2 -12
    1 5 -11
    1 7 -10
    1 9 -8
    1 10 -6
    2 -21 -7
    2 -21 -6
    2 -21 -5
    2 -20 -8
    2 -19 -2
    2 -18 -10
    2 -18 -1
    2 -17 -11
    2 -16 0
    2 -14 -12
    2 -12 -13
    2 -11 -13
    2 -10 -13
    2 -9 2
    2 1 -13
    2 2 -13
    2 5 -12
    3 -22 -8
    3 -22 -3
    3 -21 -9
    3 -21 -2
    3 -20 -10
    3 -20 -1
    3 -19 -11
    3 -17 -12
    3 -14 -13
    3 -10 -14
    3 -9 -14
    3 0 -14
    3 1 -14
    4 -24 -7
    4 -24 -6
    4 -24 -5
    4 -23 -9
    4 -22 -10
    4 -19 -12
    4 -17 -13
    4 -8 -15
    4 -7 -15
    4 -6 -15
    4 -5 -15
    4 -4 -15
    4 -3 -15
    4 -2 -15
    4 -1 -15
    5 -25 -7
    5 -24 -9
    5 -22 -11
    5 -16 -14
    5 -12 -15
    6 -26 -8
    7 -27 -8
    -2 -9 -5
    -2 -8 -5
    -2 -8 -4
    -2 -7 -4
    -2 -5 -7
    -2 -4 -7
    -2 -3 -7
    -2 -2 -7
    -2 -2 -4
    -2 -1 -7
    -2 -1 -6
    -2 -1 -4
    -2 0 -6
    -2 0 -5
    -1 -13 -7
    -1 -13 -6
    -1 -13 -4
    -1 -12 -8
    -1 -12 -3
    -1 -11 -8
    -1 -10 -9
    -1 -10 -2
    -1 -9 -9
    -1 -6 -10
    -1 -5 -10
    -1 -4 -10
    -1 -4 -1
    -1 -3 -10
    -1 3 -8
    -1 4 -7
    -1 4 -4
    0 -16 -7
    0 -16 -6
    0 -16 -5
    0 -15 -8
    0 -15 -3
    0 -14 -9
    0 -14 -2
    0 -12 -10
    0 -12 -1
    0 -11 -10
    0 -9 -11
    0 -8 -11
    0 -7 -11
    0 -5 -11
    0 -4 -11
    0 -3 -11
    0 -2 -11
    0 -1 -11
    0 0 -11
    0 5 -9
    0 7 -7
    1 -18 -7
    1 -16 -9
    1 -15 -10
    1 -15 -1
    1 -13 -11
    1 -13 0
    1 -12 -11
    1 -9 -12
    1 -8 -12
    1 -7 -12
    1 -1 -12
    1 0 -12
    1 1 -12
    1 1 1
    1 4 -11
    1 6 -10
    1 8 -9
    2 -20 -7
    2 -20 -4
    2 -19 -9
    2 -17 -10
    2 -16 -11
    2 -15 -11
    2 -13 -12
    2 -9 -13
    2 -8 -13
    2 -7 -13
    2 -6 -13
    2 -2 -13
    2 -1 -13
    2 0 -13
    2 4 -12
    3 -22 -7
    3 -22 -6
    3 -22 -5
    3 -22 -4
    3 -21 -8
    3 -19 -10
    3 -18 -11
    3 -18 0
    3 -16 -12
    3 -16 1
    3 -13 -13
    3 -13 2
    3 -12 -13
    3 -7 -14
    3 -6 -14
    3 -5 -14
    3 -4 -14
    3 -3 -14
    3 -2 -14
    3 -1 -14
    4 -23 -8
    4 -23 -7
    4 -23 -4
    4 -23 -3
    4 -22 -9
    4 -21 -10
    4 -21 -1
    4 -18 -12
    4 -18 1
    4 -12 -14
    5 -25 -6
    5 -25 -5
    5 -24 -8
    5 -10 -15
    6 -26 -7
    6 -26 -6
    6 -3 -16
    6 -2 -16
    7 -27 -7
    7 -25 -10
    -2 -7 -6
    -2 -7 -5
    -2 -6 -6
    -2 -6 -5
    -2 -6 -4
    -2 -5 -6
    -2 -5 -5
    -2 -4 -6
    -2 -4 -4
    -2 -3 -6
    -2 -3 -4
    -2 -2 -6
    -2 -2 -5
    -2 -1 -5
    -1 -12 -7
    -1 -12 -5
    -1 -12 -4
    -1 -11 -7
    -1 -11 -3
    -1 -9 -2
    -1 -8 -9
    -1 -7 -9
    -1 -6 -9
    -1 -5 -9
    -1 -4 -9
    -1 -3 -9
    -1 1 -2
    -1 2 -8
    -1 3 -7
    -1 3 -3
    -1 4 -6
    -1 4 -5
    0 -15 -7
    0 -15 -6
    0 -15 -4
    0 -14 -8
    0 -13 -9
    0 -13 -2
    0 -12 -9
    0 -10 -10
    0 -9 -10
    0 -8 0
    0 1 -10
    0 4 -9
    0 6 -8
    0 7 -4
    1 -18 -6
    1 -18 -5
    1 -17 -8
    1 -17 -7
    1 -17 -3
    1 -16 -2
    1 -15 -9
    1 -14 -10
    1 -13 -10
    1 -11 -11
    1 -10 -11
    1 -9 1
    1 -6 -12
    1 -5 -12
    1 -4 -12
    1 -3 -12
    1 -2 -12
    1 3 -11
    2 -20 -6
    2 -20 -5
    2 -19 -8
    2 -19 -7
    2 -18 -9
    2 -17 -1
    2 -16 -10
    2 -14 -11
    2 -13 1
    2 -12 -12
    2 -11 -12
    2 -5 -13
    2 -4 -13
    2 -3 -13
    2 3 -12
    3 -21 -7
    3 -21 -4
    3 -20 -9
    3 -20 -2
    3 -19 -1
    3 -18 -10
    3 -17 -11
    3 -14 -12
    3 -11 -13
    3 -10 -13
    3 2 -13
    3 3 -13
    4 -23 -6
    4 -23 -5
    4 -22 -8
    4 -21 -9
    4 -20 -10
    4 -17 -12
    4 -14 -13
    4 -10 -14
    4 -9 -14
    4 1 -14
    4 2 -14
    5 -24 -7
    5 -24 -6
    5 -24 -5
    5 -24 -4
    5 -17 -13
    5 -13 -14
    5 -6 -15
    5 -4 -15
    5 -3 -15
    5 -2 -15
    5 -1 -15
    6 -25 -7
    6 -24 -9
    6 -23 -10
    7 -3 -16
    7 -2 -16
    8 -27 -7
    -1 -11 -5
    -1 -11 -4
    -1 -10 -7
    -1 -10 -3
    -1 -9 -8
    -1 -8 -8
    -1 -8 -2
    -1 -7 -8
    -1 0 -8
    -1 1 -8
    -1 2 -7
    0 -14 -7
    0 -14 -6
    0 -14 -3
    0 -13 -8
    0 -11 -1
    0 -10 -9
    0 -8 -10
    0 -7 -10
    0 -7 0
    0 -5 -10
    0 -1 -10
    0 0 -10
    0 5 -8
    0 7 -6
    0 7 -5
    1 -17 -6
    1 -17 -5
    1 -16 -8
    1 -14 -9
    1 -12 -10
    1 -12 0
    1 -9 -11
    1 -8 -11
    1 1 -11
    1 2 -11
    1 7 -9
    1 8 -8
    1 9 -7
    2 -19 -6
    2 -19 -5
    2 -19 -4
    2 -18 -8
    2 -18 -2
    2 -17 -9
    2 -15 0
    2 -13 -11
    2 -10 -12
    2 -9 -12
    2 -8 -12
    2 1 -12
    2 2 -12
    2 5 -11
    3 -21 -6
    3 -21 -5
    3 -20 -8
    3 -20 -7
    3 -19 -9
    3 -17 -10
    3 -16 -11
    3 -15 -11
    3 -13 -12
    3 -9 -13
    3 -9 3
    3 -8 -13
    3 -7 -13
    3 0 -13
    3 1 -13
    3 5 -12
    4 -22 -7
    4 -22 -6
    4 -22 -4
    4 -22 -3
    4 -21 -8
    4 -19 -10
    4 -12 -13
    4 -7 -14
    4 -6 -14
    4 -5 -14
    4 -4 -14
    4 -3 -14
    4 -2 -14
    4 0 -14
    5 -23 -8
    5 -23 -7
    5 -22 -9
    5 -21 -10
    5 -15 -13
    5 -11 -14
    6 -25 -6
    6 -25 -5
    6 -24 -8
    6 -21 -11
    6 -17 -13
    6 -14 -14
    -1 -10 -5
    -1 -10 -4
    -1 -9 -3
    -1 -7 -2
    -1 1 -7
    -1 2 -3
    -1 3 -6
    -1 3 -5
    -1 3 -4
    0 -14 -4
    0 -13 -7
    0 -13 -3
    0 -12 -8
    0 -12 -2
    0 -11 -8
    0 -10 -1
    0 -9 -9
    0 -8 -9
    0 -4 -10
    0 -3 -10
    0 2 -9
    0 6 -7
    1 -16 -7
    1 -16 -6
    1 -16 -3
    1 -15 -8
    1 -15 -2
    1 -13 -9
    1 -11 -10
    1 -10 -10
    1 -7 -11
    1 -6 -11
    1 -5 -11
    1 -4 -11
    1 -3 -11
    1 -2 -11
    1 -1 -11
    1 0 -11
    1 6 -9
    2 -18 -7
    2 -18 -6
    2 -18 -3
    2 -17 -8
    2 -16 -9
    2 -14 -10
    2 -12 -11
    2 -11 -11
    2 -7 -12
    2 -6 -12
    2 -5 -12
    2 -4 -12
    2 -3 -12
    2 -2 -12
    2 -1 -12
    2 0 -12
    2 4 -11
    2 7 -10
    2 10 -8
    3 -20 -6
    3 -20 -5
    3 -20 -4
    3 -19 -8
    3 -19 -2
    3 -18 -9
    3 -17 0
    3 -16 -10
    3 -14 -11
    3 -12 -12
    3 -11 -12
    3 -6 -13
    3 -5 -13
    3 -4 -13
    3 -3 -13
    3 -2 -13
    3 -1 -13
    3 4 -12
    4 -22 -5
    4 -21 -2
    4 -20 -9
    4 -20 -1
    4 -19 0
    4 -18 -10
    4 -14 -12
    4 -11 -13
    4 -10 -13
    4 3 -13
    4 4 -13
    5 -23 -6
    5 -23 -5
    5 -23 -4
    5 -23 -3
    5 -22 -8
    5 -21 -9
    5 -20 -10
    5 -17 -12
    5 -10 -14
    5 -9 -14
    5 -8 -14
    5 1 -14
    6 -24 -7
    6 -20 -11
    6 -5 -15
    6 -3 -15
    6 -2 -15
    6 -1 -15
    7 -25 -7
    8 -4 -16
    8 -3 -16
    8 -2 -16
    9 -27 -7
    10 -27 -9
    -1 -9 -5
    -1 -9 -4
    -1 -8 -6
    -1 -8 -3
    -1 -6 -2
    -1 -5 -7
    -1 -5 -2
    -1 -4 -7
    -1 -1 -7
    -1 -1 -2
    -1 0 -7
    -1 2 -6
    0 -13 -6
    0 -13 -4
    0 -12 -7
    0 -7 -9
    0 -6 0
    0 -5 -9
    0 4 -8
    0 5 -7
    0 6 -6
    1 -15 -7
    1 -15 -3
    1 -14 -8
    1 -13 -8
    1 -12 -9
    1 -9 -10
    1 -8 -10
    1 5 -9
    1 7 -8
    1 9 -6
    2 -18 -5
    2 -17 -7
    2 -17 -2
    2 -16 -8
    2 -16 -1
    2 -15 -9
    2 -13 -10
    2 -12 -10
    2 -10 -11
    2 -9 -11
    2 3 -11
    3 -19 -7
    3 -18 -8
    3 -18 -1
    3 -17 -9
    3 -15 -10
    3 -15 1
    3 -13 -11
    3 -10 -12
    3 -9 -12
    3 3 -12
    4 -21 -6
    4 -21 -5
    4 -21 -4
    4 -20 -8
    4 -19 -9
    4 -17 -10
    4 -17 1
    4 -16 -11
    4 -15 -11
    4 -15 2
    4 -13 -12
    4 -9 -13
    4 -8 -13
    4 -7 -13
    4 1 -13
    5 -22 -7
    5 -21 -8
    5 -19 -10
    5 -15 -12
    5 -12 -13
    5 -12 4
    5 -6 -14
    5 -5 -14
    5 -4 -14
    5 -3 -14
    5 -2 -14
    5 -1 -14
    5 0 -14
    6 -24 -6
    6 -24 -5
    6 -24 -4
    6 -22 -9
    6 -19 -11
    6 -17 -12
    6 -10 -14
    7 -25 -6
    7 -25 -5
    7 -24 -8
    7 -22 -10
    7 -14 -14
    7 -7 -15
    7 -1 -15
    7 0 -15
    8 -25 -8
    9 -26 -8
    10 -27 -8
    11 -27 -9
    -1 -8 -4
    -1 -7 -6
    -1 -7 -5
    -1 -7 -3
    -1 -6 -6
    -1 -5 -6
    -1 -3 -7
    -1 -2 -2
    -1 0 -6
    -1 1 -6
    -1 1 -3
    -1 2 -5
    -1 2 -4
    0 -12 -5
    0 -12 -4
    0 -12 -3
    0 -11 -2
    0 -10 -7
    0 -9 -8
    0 -9 -1
    0 -8 -8
    0 -4 -9
    0 2 -8
    0 3 -8
    0 5 -2
    0 6 -3
    1 -15 -4
    1 -14 -7
    1 -14 -2
    1 -13 -1
    1 -12 -8
    1 -11 0
    1 -10 -9
    1 -7 -10
    1 -6 -10
    1 -5 -10
    1 -4 -10
    1 -1 -10
    1 0 -10
    1 1 -10
    1 4 -9
    1 8 -7
    2 -17 -6
    2 -17 -5
    2 -17 -3
    2 -16 -7
    2 -15 -8
    2 -14 -9
    2 -14 0
    2 -13 -9
    2 -12 1
    2 -11 -10
    2 -8 -11
    2 -7 -11
    2 -6 -11
    2 0 -11
    2 1 -11
    2 2 -11
    2 8 -9
    2 11 -6
    3 -19 -6
    3 -19 -5
    3 -19 -4
    3 -18 -7
    3 -17 -8
    3 -16 -9
    3 -14 -10
    3 -12 -11
    3 -11 -11
    3 -8 -12
    3 -7 -12
    3 -6 -12
    3 -5 -12
    3 -1 -12
    3 0 -12
    3 1 -12
    3 2 -12
    3 6 -11
    4 -20 -7
    4 -20 -2
    4 -19 -8
    4 -18 -9
    4 -16 -10
    4 -14 -11
    4 -12 -12
    4 -11 -12
    4 -6 -13
    4 -4 -13
    4 -3 -13
    4 -2 -13
    4 -1 -13
    4 0 -13
    4 5 -12
    5 -22 -6
    5 -22 -5
    5 -22 -4
    5 -22 -3
    5 -21 -1
    5 -20 -9
    5 -18 -10
    5 -16 -11
    5 -14 -12
    5 -10 -13
    5 4 -13
    6 -23 -7
    6 -23 -6
    6 -22 -8
    6 -21 -9
    6 -20 -10
    6 -18 -11
    6 -16 -12
    6 -13 -13
    6 -8 -14
    6 1 -14
    7 -24 -7
    7 -3 -15
    7 -2 -15
    8 -25 -7
    9 -26 -7
    9 -4 -16
    9 -3 -16
    9 -2 -16
    11 -27 -8
    -1 -6 -5
    -1 -6 -4
    -1 -6 -3
    -1 -5 -5
    -1 -5 -3
    -1 -4 -6
    -1 -3 -6
    -1 -1 -6
    -1 0 -5
    -1 0 -3
    -1 1 -5
    -1 1 -4
    0 -11 -5
    0 -11 -4
    0 -11 -3
    0 -10 -2
    0 -7 -8
    0 -5 0
    0 0 -8
    0 1 -8
    0 4 -7
    0 5 -6
    0 6 -5
    1 -14 -6
    1 -14 -4
    1 -14 -3
    1 -13 -7
    1 -11 -8
    1 -9 -9
    1 -8 -9
    1 -3 -10
    1 3 -9
    1 6 -8
    1 9 -5
    2 -16 -6
    2 -16 -2
    2 -15 -7
    2 -15 -1
    2 -14 -8
    2 -12 -9
    2 -9 -10
    2 -5 -11
    2 -4 -11
    2 -3 -11
    2 -2 -11
    2 -1 -11
    2 7 -9
    2 9 -8
    2 10 -7
    3 -18 -6
    3 -18 -2
    3 -17 -1
    3 -16 -8
    3 -16 0
    3 -15 -9
    3 -13 -10
    3 -10 -11
    3 -9 -11
    3 -4 -12
    3 -3 -12
    3 -2 -12
    3 5 -11
    3 8 -10
    4 -20 -6
    4 -20 -5
    4 -20 -4
    4 -19 -7
    4 -19 -1
    4 -18 -8
    4 -18 0
    4 -17 -9
    4 -15 -10
    4 -13 -11
    4 -9 -12
    4 4 -12
    5 -21 -7
    5 -21 -6
    5 -20 -8
    5 -19 -9
    5 -17 -10
    5 -15 -11
    5 -12 -12
    5 -8 -13
    5 -7 -13
    5 2 -13
    5 3 -13
    6 -23 -5
    6 -23 -4
    6 -23 -3
    6 -22 -7
    6 -21 -8
    6 -20 -9
    6 -19 -10
    6 -17 -11
    6 -15 -12
    6 -5 -14
    6 -4 -14
    6 -3 -14
    6 -2 -14
    6 -1 -14
    6 0 -14
    7 -24 -6
    7 -24 -5
    7 -24 -4
    7 -14 -13
    8 -25 -6
    8 -3 -15
    8 -2 -15
    8 -1 -15
    8 0 -15
    9 -26 -6
    9 -25 -8
    10 -26 -8
    10 -23 -11
    10 -3 -16
    10 -2 -16
    11 -26 -9
    11 -25 -10
    12 -27 -9
    -1 -4 -5
    -1 -4 -4
    -1 -3 -5
    -1 -3 -4
    -1 -3 -3
    -1 -2 -5
    -1 -2 -4
    -1 -2 -3
    -1 -1 -5
    -1 -1 -4
    -1 -1 -3
    -1 0 -4
    0 -10 -5
    0 -10 -3
    0 -8 -1
    0 -1 -8
    0 3 -7
    0 6 -4
    1 -13 -2
    1 -12 -7
    1 -12 -1
    1 -7 -9
    1 -6 -9
    1 5 -8
    1 7 -7
    1 8 -6
    1 9 -4
    2 -16 -3
    2 -15 -6
    2 -13 -8
    2 -8 -10
    2 -7 -10
    3 -18 -5
    3 -18 -3
    3 -17 -7
    3 -14 -9
    3 -11 -10
    3 -8 -11
    3 -7 -11
    3 3 -11
    3 4 -11
    3 7 -10
    4 -19 -6
    4 -19 -2
    4 -16 -9
    4 -14 -10
    4 -12 -11
    4 -11 -11
    4 -8 -12
    4 -7 -12
    4 -6 -12
    4 2 -12
    4 3 -12
    5 -21 -5
    5 -21 -4
    5 -20 -7
    5 -20 -1
    5 -19 -8
    5 -18 -9
    5 -16 -10
    5 -14 -11
    5 -11 -12
    5 -6 -13
    5 -4 -13
    5 -3 -13
    5 -2 -13
    5 -1 -13
    5 0 -13
    5 1 -13
    6 -22 -6
    6 -18 -10
    6 -16 -11
    6 -10 -13
    7 -23 -6
    7 -22 -8
    7 -21 -9
    7 -20 -10
    7 -18 -11
    7 -7 -14
    7 2 -14
    8 -24 -7
    9 -25 -7
    10 -26 -7
    10 -25 -8
    11 -26 -8
    12 -27 -8
    12 -26 -9
    0 -10 -4
    0 -9 -5
    0 -9 -2
    0 -8 -6
    0 -4 -7
    0 1 -7
    0 2 -7
    0 4 -6
    0 5 -5
    1 -13 -4
    1 -11 -7
    1 -10 -7
    1 -10 0
    1 -9 -8
    1 -8 -8
    1 -5 -9
    1 -4 -9
    1 -3 -9
    1 4 -8
    2 -15 -2
    2 -14 -7
    2 -13 0
    2 -12 -8
    2 -10 -9
    2 -9 -9
    2 -6 -10
    2 -5 -10
    2 -4 -10
    2 -3 -10
    2 -1 -10
    2 0 -10
    2 1 -10
    2 6 -9
    2 8 -8
    3 -17 -6
    3 -17 -5
    3 -17 -2
    3 -16 -7
    3 -15 -8
    3 -14 1
    3 -13 -9
    3 -12 2
    3 -10 -10
    3 -6 -11
    3 -5 -11
    3 -4 -11
    3 -3 -11
    3 -2 -11
    3 -1 -11
    3 0 -11
    3 1 -11
    3 2 -11
    3 9 -9
    4 -19 -5
    4 -19 -4
    4 -18 -7
    4 -17 -8
    4 -15 -9
    4 -13 -10
    4 -10 -11
    4 -5 -12
    4 -4 -12
    4 -3 -12
    4 -1 -12
    4 0 -12
    4 1 -12
    4 6 -11
    5 -20 -6
    5 -19 0
    5 -18 1
    5 -17 -9
    5 -15 -10
    5 -13 -11
    5 -10 -12
    5 -9 -12
    5 5 -12
    6 -22 -5
    6 -22 -4
    6 -22 -3
    6 -21 -7
    6 -20 -8
    6 -19 -9
    6 -17 -10
    6 -15 -11
    6 -12 -12
    6 -8 -13
    6 -7 -13
    6 3 -13
    6 4 -13
    7 -23 -5
    7 -23 -4
    7 -23 -3
    7 -22 -7
    7 -21 -8
    7 -20 -9
    7 -17 -11
    7 -11 -13
    7 -4 -14
    7 -3 -14
    7 -2 -14
    7 -1 -14
    7 0 -14
    7 1 -14
    8 -24 -6
    8 -24 -5
    8 -20 -10
    8 -14 -13
    9 -25 -6
    9 -25 -5
    9 -5 -15
    9 -4 -15
    9 -3 -15
    9 -2 -15
    9 -1 -15
    9 0 -15
    10 -26 -6
    11 -26 -7
    11 -2 -16
    13 -27 -8
    13 -26 -9
    0 -9 -4
    0 -9 -3
    0 -8 -5
    0 -8 -2
    0 -7 -6
    0 -7 -1
    0 -6 -6
    0 -3 -7
    0 -2 -7
    0 -1 -7
    0 3 -6
    1 -12 -5
    1 -12 -4
    1 -12 -3
    1 -12 -2
    1 -11 -1
    1 -7 -8
    1 -7 1
    1 6 -7
    2 -15 -4
    2 -15 -3
    2 -14 -6
    2 -14 -1
    2 -13 -7
    2 -11 -8
    2 -11 1
    2 -8 -9
    2 5 -9
    2 9 -7
    3 -17 -3
    3 -16 -6
    3 -15 -7
    3 -15 0
    3 -14 -8
    3 -12 -9
    3 -9 -10
    3 -8 -10
    3 8 -9
    4 -18 -6
    4 -18 -1
    4 -17 -7
    4 -17 0
    4 -16 -8
    4 -16 1
    4 -14 -9
    4 -9 -11
    4 -8 -11
    4 5 -11
    5 -20 -5
    5 -20 -4
    5 -20 -2
    5 -19 -7
    5 -18 -8
    5 -16 -9
    5 -14 -10
    5 -12 -11
    5 -11 -11
    5 -8 -12
    5 -7 -12
    5 -6 -12
    5 3 -12
    5 4 -12
    6 -21 -6
    6 -21 -1
    6 -20 -7
    6 -19 -8
    6 -18 -9
    6 -16 -10
    6 -14 -11
    6 -11 -12
    6 -5 -13
    6 -4 -13
    6 -3 -13
    6 -2 -13
    6 0 -13
    6 1 -13
    6 2 -13
    7 -22 -6
    7 -18 -10
    7 -16 -11
    7 -13 -12
    7 -9 -13
    8 -24 -4
    8 -18 -11
    8 -6 -14
    8 1 -14
    8 2 -14
    9 -24 -7
    10 -25 -7
    10 -24 -8
    10 -7 -15
    10 -6 -15
    10 -5 -15
    10 -4 -15
    10 0 -15
    11 -25 -8
    12 -26 -8
    12 -25 -9
    12 -24 -10
    0 -8 -4
    0 -8 -3
    0 -7 -5
    0 -6 -1
    0 -5 -6
    0 -4 -6
    0 1 -6
    0 2 -6
    0 4 -5
    0 5 -4
    1 -11 -5
    1 0 -8
    1 1 -8
    1 2 -8
    1 5 -7
    1 7 -6
    1 9 -2
    2 -14 -4
    2 -13 -6
    2 -12 -7
    2 -7 -9
    2 -6 -9
    2 3 -9
    2 4 -9
    2 7 -8
    2 10 -6
    3 -16 -5
    3 -16 -2
    3 -15 -6
    3 -14 -7
    3 -13 -8
    3 -10 -9
    3 -7 -10
    3 -6 -10
    3 10 -8
    4 -18 -5
    4 -18 -2
    4 -17 -6
    4 -16 -7
    4 -15 -8
    4 -13 -9
    4 -11 -10
    4 -7 -11
    4 -6 -11
    4 -5 -11
    4 3 -11
    4 4 -11
    4 8 -10
    5 -19 -6
    5 -19 -1
    5 -18 -7
    5 -17 -8
    5 -15 -9
    5 -13 -10
    5 -10 -11
    5 -5 -12
    5 -4 -12
    5 -3 -12
    5 -2 -12
    5 -1 -12
    5 0 -12
    5 1 -12
    5 2 -12
    6 -21 -5
    6 -21 -4
    6 -21 -3
    6 -20 -6
    6 -17 -9
    6 -15 -10
    6 -9 -12
    7 -22 -5
    7 -21 -7
    7 -20 -8
    7 -17 -10
    7 -15 -11
    7 -12 -12
    7 -7 -13
    7 4 -13
    8 -23 -6
    8 -22 -7
    8 -21 -8
    8 -20 -9
    8 -17 -11
    8 -14 -12
    8 -4 -14
    8 -3 -14
    8 -2 -14
    8 -1 -14
    8 0 -14
    9 -24 -6
    9 -24 -5
    9 -18 -11
    10 -25 -6
    10 -25 -5
    10 -24 -7
    10 -3 -15
    10 -2 -15
    10 -1 -15
    11 -25 -7
    11 -19 -12
    11 -8 -15
    11 -7 -15
    11 -6 -15
    12 -26 -7
    12 -25 -8
    13 -26 -8
    13 -25 -9
    13 -24 -10
    14 -27 -8
    0 -7 -4
    0 -7 -3
    0 -7 -2
    0 -5 -5
    0 -3 -6
    0 -2 -6
    0 -1 -6
    0 0 -6
    0 3 -5
    0 5 -3
    1 -11 -4
    1 -11 -3
    1 -11 -2
    1 -10 -5
    1 -10 -1
    1 -9 0
    1 -1 -8
    1 4 -7
    2 -14 -3
    2 -13 -1
    2 -12 0
    2 -11 -7
    2 -9 -8
    2 -8 -8
    2 -5 -9
    2 -4 -9
    2 -3 -9
    2 6 -8
    3 -13 -7
    3 -12 -8
    3 -9 -9
    3 -5 -10
    3 -4 -10
    3 -3 -10
    3 -1 -10
    3 0 -10
    3 1 -10
    3 2 -10
    3 7 -9
    3 11 -7
    4 -17 -5
    4 -17 -1
    4 -14 -8
    4 -12 -9
    4 -9 -10
    4 -4 -11
    4 -3 -11
    4 -2 -11
    4 -1 -11
    4 0 -11
    4 1 -11
    4 2 -11
    5 -19 -5
    5 -19 -4
    5 -19 -2
    5 -18 -6
    5 -17 -7
    5 -16 -8
    5 -16 2
    5 -14 -9
    5 -9 -11
    5 -8 -11
    5 6 -11
    6 -20 -5
    6 -19 -7
    6 -18 -8
    6 -16 -9
    6 -12 -11
    6 -11 -11
    6 -8 -12
    6 -7 -12
    6 5 -12
    7 -22 -4
    7 -22 -3
    7 -21 -6
    7 -20 -7
    7 -19 -8
    7 -18 -9
    7 -16 -10
    7 -14 -11
    7 -10 -12
    7 -5 -13
    7 -4 -13
    7 -3 -13
    7 -2 -13
    7 -1 -13
    7 0 -13
    7 1 -13
    7 2 -13
    7 3 -13
    8 -23 -4
    8 -23 -3
    8 -22 -6
    9 -24 -4
    9 -19 -10
    9 -17 -11
    9 -6 -14
    9 -5 -14
    9 -4 -14
    9 -3 -14
    9 -2 -14
    9 0 -14
    9 1 -14
    9 2 -14
    11 -25 -6
    11 -24 -8
    11 -20 -11
    11 -5 -15
    11 -4 -15
    11 -3 -15
    11 -2 -15
    11 -1 -15
    11 0 -15
    12 -22 -10
    12 -21 -11
    12 -7 -15
    13 -23 -10
    14 -26 -8
    14 -25 -9
    0 -6 -4
    0 -6 -3
    0 -6 -2
    0 -5 -1
    0 -4 -5
    0 -3 -5
    0 2 -5
    0 4 -4
    1 -10 -4
    1 -9 -5
    1 -8 -6
    1 -5 -7
    1 -4 -7
    1 -2 2
    1 3 -7
    1 6 -6
    2 -13 -4
    2 -13 -3
    2 -13 -2
    2 -10 -7
    2 -7 -8
    2 5 -8
    2 8 -7
    3 -15 -1
    3 -14 -6
    3 -11 -8
    3 -8 -9
    3 -7 -9
    3 6 -9
    3 9 -8
    4 -17 -3
    4 -17 -2
    4 -16 -6
    4 -15 -7
    4 -13 -8
    4 -10 4
    4 -8 -10
    4 -7 -10
    5 -18 -5
    5 -18 0
    5 -17 1
    5 -13 -9
    5 -11 -10
    5 -7 -11
    5 -6 -11
    5 5 -11
    6 -20 -4
    6 -20 -2
    6 -20 -1
    6 -19 -6
    6 -18 -7
    6 -15 -9
    6 -13 -10
    6 -10 -11
    6 -6 -12
    6 -5 -12
    6 -4 -12
    6 -3 -12
    6 1 -12
    6 2 -12
    6 3 -12
    6 4 -12
    7 -21 -5
    7 -17 -9
    7 -15 -10
    7 -9 -12
    8 -22 -5
    8 -21 -7
    8 -20 -8
    8 -6 -13
    8 4 -13
    9 -23 -6
    9 -22 -7
    9 -21 -8
    9 -1 -14
    10 -24 -6
    10 -24 -5
    10 -23 -7
    10 -22 -8
    10 -18 -11
    10 -7 -14
    10 -6 -14
    11 -25 -5
    11 -24 -7
    11 -23 -8
    12 -25 -7
    12 -24 -8
    12 -11 -14
    12 -6 -15
    12 -5 -15
    12 -4 -15
    12 -3 -15
    13 -25 -8
    13 -24 -9
    0 -4 -4
    0 -2 -5
    0 -1 -5
    0 0 -5
    0 1 -5
    1 -10 -3
    1 -10 -2
    1 -8 -5
    1 -7 -6
    1 -6 -6
    1 -3 -7
    1 -3 2
    1 -2 -7
    1 -1 -7
    1 0 -7
    1 1 -7
    2 -6 -8
    2 4 -8
    3 -15 -3
    3 -15 -2
    3 -14 0
    3 -13 -6
    3 -13 1
    3 -12 -7
    3 -6 -9
    3 5 -9
    3 12 -6
    4 -16 -5
    4 -16 0
    4 -15 -6
    4 -15 1
    4 -14 -7
    4 -12 -8
    4 -10 -9
    4 -6 -10
    4 -5 -10
    4 9 -9
    5 -18 -1
    5 -17 -6
    5 -16 -7
    5 -14 -8
    5 -12 -9
    5 -10 -10
    5 -9 -10
    5 -5 -11
    5 -4 -11
    5 -3 -11
    5 2 -11
    5 3 -11
    5 4 -11
    6 -19 -5
    6 -19 0
    6 -16 -8
    6 -9 -11
    6 -8 -11
    6 -2 -12
    6 -1 -12
    6 0 -12
    7 -21 -4
    7 -21 -3
    7 -21 -1
    7 -20 -6
    7 -19 -7
    7 -18 -8
    7 -16 -9
    7 -14 -10
    7 -12 -11
    7 -11 -11
    7 -8 -12
    7 -7 -12
    7 -6 -12
    8 -22 -4
    8 -21 -6
    8 -20 -7
    8 -19 -8
    8 -16 -10
    8 -14 -11
    8 -10 -12
    8 -5 -13
    8 -4 -13
    8 -3 -13
    8 -2 -13
    8 -1 -13
    8 0 -13
    8 1 -13
    8 2 -13
    8 3 -13
    9 -23 -5
    9 -23 -4
    9 -22 -6
    9 -19 -9
    9 -8 -13
    10 -24 -4
    10 -23 -6
    10 -5 -14
    10 -4 -14
    10 -3 -14
    10 -2 -14
    10 -1 -14
    10 0 -14
    10 1 -14
    10 2 -14
    11 -24 -6
    11 -7 -14
    12 -25 -6
    12 -2 -15
    12 -1 -15
    12 0 -15
    13 -25 -7
    13 -24 -8
    13 -22 -10
    13 -6 -15
    13 -5 -15
    14 -26 -7
    14 -25 -8
    14 -24 -9
    14 -23 -10
    15 -26 -8
    15 -25 -9
    0 -5 -3
    0 -5 -2
    0 -4 -1
    0 -3 -4
    0 2 -4
    0 3 -4
    0 4 -3
    1 -9 -4
    1 -9 -3
    1 -9 -1
    1 -8 0
    1 -7 -5
    1 -5 -6
    1 5 -6
    1 7 -5
    2 -12 -4
    2 -12 -3
    2 -12 -2
    2 -12 -1
    2 -11 -5
    2 -10 1
    2 -1 -8
    2 1 -8
    2 2 -8
    2 3 -8
    2 7 -7
    2 9 -6
    3 -14 -4
    3 -11 -7
    3 -8 -8
    3 -4 -9
    3 -3 -9
    3 -2 -9
    3 3 -9
    3 4 -9
    3 8 -8
    3 10 -7
    4 -16 -1
    4 -13 -7
    4 -11 -8
    4 -9 -9
    4 -8 -9
    4 -4 -10
    4 -3 -10
    4 -2 -10
    4 -1 -10
    4 0 -10
    4 1 -10
    4 2 -10
    4 8 -9
    5 -18 -2
    5 -17 -5
    5 -16 -6
    5 -15 -7
    5 -8 -10
    5 -2 -11
    5 -1 -11
    5 0 -11
    5 1 -11
    5 8 -10
    6 -19 -4
    6 -17 -7
    6 -14 -9
    6 -11 -10
    6 -7 -11
    6 6 -11
    6 7 -11
    7 -20 -5
    7 -19 -6
    7 -17 -8
    7 -15 -9
    7 -13 -10
    7 -10 -11
    7 -5 -12
    7 -4 -12
    7 -3 -12
    7 3 -12
    7 4 -12
    7 5 -12
    8 -21 -5
    8 -17 -9
    8 -15 -10
    8 -12 -11
    8 -8 -12
    9 -23 -3
    9 -21 -7
    9 -20 -8
    9 -14 -11
    9 -11 -12
    9 -6 -13
    9 -5 -13
    10 -22 -7
    10 -21 -8
    11 -24 -5
    11 -23 -7
    11 -22 -8
    11 -6 -14
    11 -5 -14
    11 -4 -14
    12 -24 -7
    12 -23 -8
    12 -9 -14
    13 -11 -14
    13 -4 -15
    13 -3 -15
    13 -2 -15
    13 -1 -15
    13 0 -15
    14 -22 -10
    14 -20 -11
    15 -26 -7
    15 -25 -8
    15 -24 -9
    16 -26 -8
    0 -4 -2
    0 -1 -4
    0 0 -4
    0 1 -4
    1 -9 -2
    1 -8 -4
    1 -3 -6
    1 3 -6
    1 4 -6
    1 8 -4
    2 -11 -4
    2 -10 -5
    2 -6 3
    2 6 -7
    3 -14 -3
    3 -14 -2
    3 -14 -1
    3 -10 -7
    3 -7 -8
    3 7 -8
    4 -16 -3
    4 -14 -6
    4 -12 -7
    4 -7 -9
    4 7 -9
    5 -17 0
    5 -14 -7
    5 -13 -8
    5 -10 -9
    5 -7 -10
    5 -6 -10
    6 -19 -2
    6 -19 -1
    6 -18 -5
    6 -18 1
    6 -17 -6
    6 -16 -7
    6 -15 -8
    6 -13 -9
    6 -10 -10
    6 -6 -11
    6 -5 -11
    6 -4 -11
    6 5 -11
    7 -20 -4
    7 -16 -8
    7 -9 -11
    7 -8 -11
    7 -2 -12
    7 -1 -12
    7 0 -12
    7 1 -12
    7 2 -12
    8 -21 -4
    8 -20 -6
    8 -19 -7
    8 -18 -8
    8 -16 -9
    8 -14 -10
    8 -11 -11
    8 -7 -12
    8 -6 -12
    9 -22 -5
    9 -21 -6
    9 -20 -7
    9 -19 -8
    9 -4 -13
    9 -3 -13
    9 -2 -13
    9 -1 -13
    9 0 -13
    9 1 -13
    9 2 -13
    9 3 -13
    9 4 -13
    10 -23 -5
    10 -21 -7
    10 -20 -8
    10 -17 -10
    10 -8 -13
    10 -7 -13
    10 -6 -13
    11 -24 -4
    11 -23 -6
    11 -22 -7
    11 -21 -8
    11 -3 -14
    11 -2 -14
    11 -1 -14
    11 0 -14
    11 1 -14
    11 2 -14
    12 -24 -6
    12 -23 -7
    12 -22 -8
    12 -7 -14
    12 -6 -14
    12 -5 -14
    13 -25 -6
    13 -24 -7
    13 -23 -8
    13 -20 -10
    13 -9 -14
    13 -8 -14
    14 -25 -7
    14 -24 -8
    14 -23 -9
    14 -21 -10
    14 -4 -15
    14 -3 -15
    14 -2 -15
    14 -1 -15
    14 0 -15
    15 -22 -10
    16 -25 -8
    16 -24 -9
    0 -3 -2
    0 -2 -3
    0 3 -3
    1 -8 -3
    1 -7 -4
    1 -5 -5
    1 -2 -6
    1 -1 -6
    1 0 -6
    1 1 -6
    1 2 -6
    1 6 -5
    2 -11 -3
    2 -11 -1
    2 -9 -5
    2 -8 -6
    2 -5 -7
    2 -4 -7
    2 5 -7
    3 -13 -4
    3 -13 0
    3 -6 -8
    3 6 -8
    4 -13 -6
    4 -9 -8
    4 -6 -9
    4 -5 -9
    4 6 -9
    4 10 -8
    5 -17 -3
    5 -16 -5
    5 -15 -6
    5 -12 -8
    5 -9 -9
    5 -5 -10
    5 -4 -10
    6 -18 -4
    6 -14 -8
    6 -12 -9
    6 -9 -10
    6 -3 -11
    6 -2 -11
    6 -1 -11
    6 0 -11
    6 1 -11
    6 2 -11
    6 3 -11
    6 4 -11
    7 -20 -1
    7 -19 -5
    7 -18 -6
    7 -17 -7
    7 -14 -9
    7 -11 -10
    7 -7 -11
    8 -21 -3
    8 -20 -5
    8 -17 -8
    8 -15 -9
    8 -13 -10
    8 -10 -11
    8 -5 -12
    8 -4 -12
    8 5 -12
    9 -22 -4
    9 -22 -3
    9 -18 -8
    9 -12 -11
    9 -8 -12
    10 -23 -4
    10 -23 -3
    10 -18 -9
    10 -5 -13
    12 -24 -5
    12 -4 -14
    12 -3 -14
    12 -2 -14
    12 -1 -14
    12 0 -14
    12 1 -14
    12 2 -14
    13 -18 -11
    13 -7 -14
    13 -6 -14
    14 -25 -6
    14 -24 -7
    14 -23 -8
    14 -19 -11
    14 -16 -12
    14 -13 -13
    14 -9 -14
    15 -25 -7
    15 -24 -8
    15 -23 -9
    15 -2 -15
    0 -2 -2
    0 -1 -3
    0 0 -3
    0 1 -3
    0 2 -3
    1 -8 -2
    1 -6 -4
    1 -4 -5
    2 -11 -2
    2 -10 -4
    2 -7 -6
    2 -6 -6
    2 -3 -7
    2 4 -7
    3 -13 -3
    3 -11 -5
    3 5 -8
    4 -15 -3
    4 -11 -7
    4 -8 -8
    4 -4 -9
    4 -3 -9
    5 -14 -6
    5 -11 -8
    5 -3 -10
    5 -2 -10
    5 -1 -10
    5 0 -10
    5 1 -10
    5 2 -10
    5 3 -10
    6 -17 -5
    6 -16 -6
    6 -15 -7
    6 -13 -8
    6 -7 -10
    7 -19 -4
    7 -16 -7
    7 -15 -8
    7 -13 -9
    7 -10 -10
    7 -6 -11
    7 -5 -11
    7 7 -11
    8 -19 -6
    8 -18 -7
    8 -16 -8
    8 -8 -11
    8 -3 -12
    8 -2 -12
    8 -1 -12
    8 0 -12
    8 1 -12
    8 2 -12
    8 3 -12
    8 4 -12
    9 -22 -2
    9 -21 -5
    9 -20 -6
    9 -19 -7
    9 -16 -9
    9 -11 -11
    9 -6 -12
    10 -21 -6
    10 -20 -7
    10 -19 -8
    10 -9 -12
    10 -3 -13
    10 -2 -13
    10 -1 -13
    10 0 -13
    10 1 -13
    10 2 -13
    10 3 -13
    10 4 -13
    11 -23 -5
    11 -22 -6
    11 -21 -7
    11 -20 -8
    11 -17 -10
    11 -7 -13
    11 -6 -13
    11 -5 -13
    12 -23 -6
    12 -22 -7
    12 -21 -8
    12 -16 -11
    13 -24 -6
    13 -23 -7
    13 -22 -8
    13 -11 -13
    13 -10 -13
    13 -5 -14
    13 -4 -14
    13 -3 -14
    14 -20 -10
    14 -18 -11
    14 -15 -12
    14 -8 -14
    14 -7 -14
    15 -22 -9
    15 -21 -10
    15 -19 -11
    15 -1 -15
    15 0 -15
    16 -25 -7
    16 -24 -8
    16 -23 -9
    17 -25 -8
    6 -10 -9
    8 -14 -9
    15 -16 -12
    -5 3 -8
    -5 3 -7
    -4 0 -8
    -4 0 -7
    -4 1 -5
    -3 -2 -9
    -3 -2 -6
    -3 -1 -10
    -2 -4 -8
    -2 -4 -7
    -2 -3 -10
    -1 -5 -5
    -1 -4 -11
    -1 -2 -2
    0 -7 -6
    1 -8 -10
    1 -8 -5
    1 -7 -11
    1 -6 -12
    1 -5 -13
    2 -9 -10
    2 -9 -5
    2 -6 -13
    3 -10 -10
    3 -9 -3
    3 -8 -2
    4 -11 -10
    4 -10 -3
    4 -9 -2
    5 -12 -10
    5 -11 -3
    6 -13 -10
    6 -13 -5
    6 -11 -2
    6 -8 -15
    7 -14 -9
    7 -14 -8
    7 -14 -7
    7 -14 -6
    7 -13 -11
    7 -9 -15
    8 -15 -8
    8 -14 -11
    8 -14 -4
    8 -13 -12
    8 -12 -13
    8 -11 -14
    8 -10 -15
    9 -15 -10
    9 -15 -5
    9 -14 -12
    9 -13 -13
    9 -12 -14
    9 -11 0
    10 -16 -9
    10 -16 -7
    10 -16 -6
    10 -15 -11
    10 -13 -1
    10 -11 -15
    11 -16 -10
    11 -16 -4
    11 -15 -12
    11 -14 -13
    11 -13 -14
    11 -11 1
    12 -17 -8
    12 -17 -7
    12 -17 -6
    12 -16 -11
    12 -15 -13
    12 -15 -2
    12 -13 0
    13 -17 -10
    13 -17 -4
    13 -16 -12
    13 -15 -13
    13 -12 1
    14 -18 -9
    14 -18 -8
    14 -18 -7
    14 -18 -6
    14 -17 -11
    14 -14 0
    14 -11 2
    15 -18 -10
    15 -18 -5
    15 -17 -3
    15 -13 1
    16 -19 -8
    16 -19 -7
    16 -18 -11
    16 -18 -4
    16 -16 -1
    16 -12 2
    17 -19 -9
    17 -19 -8
    17 -19 -7
    17 -19 -6
    17 -17 -2
    17 -14 1
    18 -19 -10
    18 -19 -9
    18 -19 -5
    18 -18 -3
    19 -19 -4
    20 -20 -8
    20 -20 -7
    20 -19 -4
    20 -18 -2
    20 -17 -1
    21 -20 -8
    21 -20 -7
    21 -20 -6
    21 -18 -2
    22 -20 -7
    22 -20 -6
    22 -20 -5
    22 -19 -3
    23 -20 -6
    23 -20 -5
    23 -19 -3
    24 -20 -5
    25 -20 -5
    26 -20 -5
    -4 1 -9
    -3 -2 -7
    0 -6 -10
    0 -5 -11
    0 -4 -12
    1 -8 -9
    1 -8 -7
    1 -8 -6
    1 -7 -4
    2 -9 -8
    2 -9 -6
    2 -8 -11
    2 -7 -12
    3 -10 -9
    3 -9 -11
    3 -8 -12
    3 -7 -13
    4 -11 -9
    4 -10 -11
    4 -9 -12
    4 -8 -13
    4 -7 -14
    5 -12 -9
    5 -12 -8
    5 -12 -7
    5 -12 -6
    5 -11 -11
    5 -10 -12
    5 -9 -13
    5 -8 -14
    6 -13 -8
    6 -13 -7
    6 -13 -6
    6 -12 -11
    6 -11 -12
    6 -10 -13
    6 -9 -14
    7 -13 -10
    7 -12 -12
    7 -11 -13
    7 -10 -14
    7 -8 -15
    8 -14 -10
    8 -14 -9
    8 -14 -5
    8 -10 0
    8 -9 -15
    9 -15 -9
    9 -15 -7
    9 -15 -6
    9 -14 -11
    9 -13 -12
    9 -13 -2
    9 -12 -1
    9 -11 -14
    9 -10 -15
    10 -15 -10
    10 -15 -4
    10 -14 -12
    10 -13 -13
    10 -12 -14
    10 -10 1
    11 -16 -9
    11 -16 -8
    11 -16 -6
    11 -16 -5
    11 -15 -11
    11 -15 -3
    11 -12 0
    11 -9 2
    11 -7 3
    12 -16 -10
    12 -16 -4
    12 -15 -12
    12 -14 -13
    12 -13 -14
    13 -17 -9
    13 -17 -8
    13 -17 -7
    13 -17 -6
    13 -17 -5
    13 -16 -11
    13 -16 -3
    14 -17 -10
    14 -17 -4
    14 -16 -12
    14 -9 3
    15 -18 -9
    15 -18 -8
    15 -18 -7
    15 -18 -6
    15 -17 -11
    15 -16 -2
    16 -18 -10
    16 -18 -9
    16 -18 -5
    16 -17 -3
    17 -18 -10
    17 -18 -4
    17 -16 -1
    18 -19 -8
    18 -19 -7
    18 -19 -6
    18 -17 -2
    19 -19 -9
    19 -19 -8
    19 -19 -7
    19 -19 -6
    19 -19 -5
    19 -18 -3
    20 -19 -9
    20 -19 -5
    20 -18 -3
    21 -19 -5
    21 -19 -4
    21 -17 -1
    22 -19 -4
    22 -18 -2
    23 -20 -7
    23 -19 -4
    24 -20 -6
    24 -19 -4
    25 -20 -6
    -3 -1 -9
    -3 -1 -5
    -3 0 -10
    -3 1 -3
    -2 -3 -9
    -2 -3 -5
    -1 -5 -7
    -1 -5 -6
    -1 -4 -4
    0 -6 -5
    1 -7 -10
    1 -6 -11
    1 -6 -3
    1 -5 -12
    1 -5 -2
    2 -8 -10
    2 -8 -4
    2 -5 -13
    2 -5 -1
    3 -10 -8
    3 -9 -10
    3 -9 -4
    4 -11 -8
    4 -11 -7
    4 -6 -14
    4 -6 0
    5 -11 -10
    5 -7 -14
    5 -7 0
    6 -12 -10
    6 -11 -11
    6 -8 -14
    6 -8 0
    7 -13 -9
    7 -13 -5
    7 -12 -11
    7 -12 -3
    7 -11 -12
    7 -9 -14
    7 -9 0
    8 -14 -8
    8 -14 -7
    8 -14 -6
    8 -13 -11
    8 -12 -12
    8 -12 -2
    8 -11 -13
    8 -10 -14
    9 -14 -10
    9 -14 -4
    9 -12 -13
    9 -9 -15
    9 -9 1
    10 -15 -9
    10 -15 -8
    10 -15 -6
    10 -15 -5
    10 -14 -11
    10 -10 -15
    11 -16 -7
    11 -15 -10
    11 -15 -4
    11 -14 -12
    11 -13 -13
    11 -13 -1
    11 -12 -14
    12 -16 -9
    12 -16 -8
    12 -16 -6
    12 -16 -5
    12 -15 -11
    12 -15 -3
    12 -11 1
    13 -16 -10
    13 -16 -4
    13 -15 -12
    13 -15 -2
    13 -14 -13
    13 -13 0
    13 -6 4
    14 -17 -9
    14 -17 -8
    14 -17 -7
    14 -17 -6
    14 -17 -5
    14 -16 -11
    14 -16 -3
    15 -17 -4
    15 -15 -1
    16 -18 -8
    16 -18 -7
    16 -18 -6
    16 -16 -2
    16 -13 1
    17 -18 -9
    17 -18 -8
    17 -18 -6
    17 -18 -5
    17 -17 -3
    18 -18 -10
    18 -18 -9
    18 -18 -5
    18 -18 -4
    18 -16 -1
    18 -15 0
    19 -18 -10
    19 -18 -4
    19 -17 -2
    19 -16 -1
    19 -15 0
    20 -19 -8
    20 -19 -7
    20 -19 -6
    20 -17 -2
    21 -19 -8
    21 -19 -7
    21 -19 -6
    21 -18 -3
    22 -19 -8
    22 -19 -7
    22 -19 -6
    22 -19 -5
    22 -18 -3
    23 -19 -5
    24 -19 -5
    25 -19 -5
    25 -19 -4
    26 -19 -5
    -6 8 -5
    -5 4 -8
    -4 1 -8
    -4 1 -7
    -4 1 -6
    -3 -1 -8
    -3 -1 -6
    -3 0 -4
    -2 -3 -8
    -2 -3 -7
    -2 -3 -6
    -2 -2 -10
    -2 -2 -4
    -1 -4 -9
    0 -6 -8
    0 -6 -7
    0 -6 -6
    0 -4 -11
    0 -3 -12
    1 -7 -5
    2 -8 -9
    2 -8 -5
    2 -7 -11
    2 -7 -3
    2 -6 -12
    2 -6 -2
    3 -9 -9
    3 -8 -11
    3 -7 -12
    3 -6 -13
    3 -6 -1
    4 -10 -9
    4 -10 -5
    4 -9 -11
    4 -9 -3
    4 -8 -12
    4 -7 -13
    5 -11 -9
    5 -10 -11
    5 -10 -3
    5 -9 -12
    5 -8 -13
    6 -12 -9
    6 -12 -8
    6 -12 -7
    6 -12 -6
    6 -11 -3
    6 -10 -12
    6 -10 -2
    6 -9 -13
    6 -9 -1
    7 -13 -8
    7 -13 -7
    7 -12 -10
    7 -11 -2
    7 -10 -13
    7 -10 -1
    7 -7 -15
    8 -13 -10
    8 -12 -11
    8 -9 -14
    8 -8 -15
    9 -14 -9
    9 -14 -8
    9 -14 -6
    9 -14 -5
    9 -13 -11
    9 -12 -12
    9 -11 -13
    9 -10 -14
    10 -14 -10
    10 -14 -4
    10 -13 -12
    10 -13 -2
    10 -12 -13
    10 -12 -1
    10 -11 -14
    10 -11 0
    10 -6 3
    11 -15 -9
    11 -15 -5
    11 -10 -15
    11 -2 5
    12 -16 -7
    12 -15 -10
    12 -14 -12
    12 -13 -13
    12 -12 -14
    12 -12 0
    13 -16 -8
    13 -16 -5
    13 -15 -11
    13 -15 -3
    13 -10 2
    14 -16 -10
    14 -16 -4
    14 -15 -12
    14 -15 -2
    14 -14 -13
    14 -13 0
    14 -12 1
    15 -17 -9
    15 -17 -8
    15 -17 -7
    15 -17 -6
    15 -17 -5
    15 -16 -11
    15 -16 -3
    15 -11 2
    16 -17 -10
    16 -17 -9
    16 -17 -5
    16 -17 -4
    16 -15 -1
    17 -17 -10
    17 -17 -4
    17 -16 -2
    17 -13 1
    18 -18 -8
    18 -18 -7
    18 -18 -6
    18 -17 -3
    19 -18 -9
    19 -18 -8
    19 -18 -7
    19 -18 -6
    19 -18 -5
    19 -17 -3
    20 -18 -9
    20 -18 -5
    20 -18 -4
    20 -16 -1
    20 -15 0
    21 -18 -4
    21 -17 -2
    22 -18 -4
    22 -17 -2
    23 -19 -7
    23 -19 -6
    23 -18 -3
    24 -19 -7
    24 -19 -6
    24 -18 -3
    25 -19 -6
    26 -19 -6
    -5 4 -7
    -5 4 -6
    -4 2 -9
    -3 -1 -7
    -3 0 -9
    -2 -2 -9
    -1 -4 -8
    -1 -4 -5
    0 -5 -4
    1 -7 -7
    1 -7 -6
    1 -6 -10
    1 -5 -11
    1 -4 -12
    2 -8 -6
    2 -7 -10
    2 -5 -12
    2 -4 -13
    3 -9 -8
    3 -9 -6
    3 -9 -5
    3 -8 -10
    3 -7 -2
    3 -5 -13
    4 -10 -8
    4 -10 -7
    4 -9 -10
    4 -8 -2
    4 -7 -1
    4 -5 -14
    4 -4 1
    5 -11 -8
    5 -11 -7
    5 -10 -10
    5 -9 -2
    5 -8 -1
    5 -6 -14
    6 -11 -10
    6 -11 -4
    6 -10 -11
    6 -8 -13
    6 -7 -14
    7 -12 -9
    7 -11 -11
    7 -10 -12
    7 -8 -14
    7 -7 1
    8 -13 -9
    8 -13 -8
    8 -13 -7
    8 -13 -5
    8 -12 -3
    8 -11 -12
    8 -10 -13
    8 -8 1
    8 -7 -15
    9 -13 -10
    9 -12 -2
    9 -11 -1
    9 -10 0
    9 -8 -15
    10 -14 -9
    10 -14 -5
    10 -13 -11
    10 -12 -12
    10 -10 -14
    10 -9 -15
    11 -15 -7
    11 -15 -6
    11 -14 -10
    11 -14 -3
    11 -13 -12
    11 -12 -13
    11 -11 -14
    11 -10 1
    12 -15 -9
    12 -15 -5
    12 -15 -4
    12 -14 -11
    12 -13 -1
    13 -16 -7
    13 -16 -6
    13 -15 -10
    13 -14 -12
    13 -13 -13
    13 -12 -14
    13 -8 3
    14 -16 -9
    14 -16 -8
    14 -16 -5
    14 -15 -11
    14 -14 -12
    15 -16 -10
    15 -16 -4
    15 -15 -2
    15 -12 1
    15 -9 3
    16 -17 -8
    16 -17 -7
    16 -17 -6
    16 -16 -10
    16 -16 -3
    16 -15 -12
    16 -11 2
    17 -17 -9
    17 -17 -8
    17 -17 -5
    17 -16 -11
    17 -15 -1
    18 -17 -10
    18 -17 -9
    18 -17 -4
    18 -16 -2
    18 -13 1
    19 -17 -10
    20 -18 -8
    20 -18 -7
    20 -18 -6
    20 -17 -3
    21 -18 -9
    21 -18 -8
    21 -18 -7
    21 -18 -6
    21 -17 -3
    21 -16 -1
    22 -18 -8
    22 -18 -5
    23 -18 -5
    23 -18 -4
    23 -17 -2
    24 -18 -4
    25 -18 -4
    -3 1 -10
    -2 -2 -8
    -2 -2 -5
    -2 -1 -10
    -1 -4 -7
    -1 -4 -6
    0 -5 -8
    0 -4 -3
    0 -3 -11
    0 -3 -2
    0 -2 -12
    2 -7 -9
    2 -7 -4
    2 -6 -11
    3 -8 -9
    3 -7 -11
    3 -6 -12
    4 -9 -9
    4 -9 -4
    4 -8 -11
    4 -7 -12
    4 -6 -13
    5 -10 -9
    5 -10 -4
    5 -9 -11
    5 -8 -12
    5 -7 -13
    5 -5 1
    5 -1 3
    6 -11 -9
    6 -11 -8
    6 -9 -12
    7 -12 -8
    7 -12 -7
    7 -12 -6
    7 -11 -10
    7 -11 -3
    7 -7 -14
    8 -12 -10
    8 -11 -11
    8 -11 -2
    8 -9 0
    8 -8 -14
    9 -13 -9
    9 -12 -11
    9 -11 -12
    9 -10 -13
    9 -9 -14
    9 -7 2
    9 -5 3
    10 -14 -8
    10 -14 -7
    10 -14 -6
    10 -13 -10
    10 -11 -13
    10 -8 -15
    11 -14 -9
    11 -14 -4
    11 -13 -11
    11 -12 -12
    11 -12 -1
    11 -11 0
    11 -10 -14
    11 -9 -15
    12 -15 -8
    12 -15 -7
    12 -15 -6
    12 -14 -10
    12 -14 -3
    12 -12 -13
    12 -11 -14
    12 -9 2
    13 -15 -9
    13 -15 -4
    13 -14 -11
    13 -12 0
    13 -11 -14
    13 -11 1
    14 -16 -7
    14 -16 -6
    14 -15 -10
    14 -15 -3
    14 -13 -13
    14 -10 2
    15 -16 -9
    15 -16 -8
    15 -16 -7
    15 -16 -6
    15 -16 -5
    15 -15 -11
    15 -14 -12
    15 -13 -13
    15 -13 0
    16 -16 -9
    16 -16 -4
    16 -15 -11
    17 -17 -7
    17 -17 -6
    17 -16 -10
    17 -16 -3
    18 -17 -8
    18 -17 -7
    18 -17 -6
    18 -17 -5
    18 -15 -1
    19 -17 -9
    19 -17 -8
    19 -17 -5
    19 -17 -4
    19 -16 -2
    19 -15 -1
    20 -17 -10
    20 -17 -9
    20 -17 -4
    20 -16 -2
    22 -18 -7
    22 -18 -6
    22 -17 -3
    23 -18 -8
    23 -18 -7
    23 -18 -6
    23 -17 -3
    24 -18 -7
    24 -18 -6
    24 -18 -5
    24 -17 -3
    25 -18 -7
    25 -18 -6
    25 -18 -5
    26 -18 -6
    26 -18 -5
    27 -18 -6
    27 -18 -5
    -4 2 -8
    -4 2 -5
    -4 3 -9
    -3 0 -8
    -3 0 -5
    -2 -2 -7
    -2 -2 -6
    -1 -3 -9
    -1 -3 -4
    -1 -2 -10
    0 -5 -7
    0 -5 -6
    1 -6 -8
    1 -6 -5
    1 -5 -10
    1 -5 -3
    1 -4 -11
    1 -3 -12
    2 -6 -10
    2 -5 -11
    2 -4 -12
    2 -3 0
    3 -7 -10
    3 -4 -13
    4 -9 -8
    4 -9 -5
    4 -8 -10
    4 -5 -13
    5 -10 -8
    5 -10 -7
    5 -10 -5
    5 -9 -10
    5 -6 -13
    5 -5 -14
    6 -11 -7
    6 -11 -6
    6 -10 -10
    6 -10 -3
    6 -9 -11
    6 -8 -12
    6 -7 -13
    6 -6 -14
    7 -11 -9
    7 -10 -11
    7 -10 -2
    7 -9 -12
    7 -8 -13
    8 -12 -9
    8 -12 -8
    8 -10 -12
    8 -10 -1
    8 -9 -13
    8 -6 -15
    8 -6 2
    9 -13 -8
    9 -13 -7
    9 -13 -6
    9 -13 -5
    9 -12 -10
    9 -8 -14
    9 -7 -15
    10 -13 -9
    10 -13 -4
    10 -12 -11
    10 -12 -2
    10 -11 -12
    10 -10 -13
    10 -9 -14
    10 -9 1
    11 -14 -8
    11 -14 -7
    11 -14 -5
    11 -13 -10
    11 -11 -13
    11 -8 -15
    12 -14 -9
    12 -13 -11
    12 -12 -12
    12 -11 -13
    12 -10 -14
    12 -9 -15
    13 -15 -8
    13 -15 -7
    13 -15 -6
    13 -15 -5
    13 -14 -10
    13 -14 -3
    13 -13 -12
    13 -12 -13
    14 -15 -4
    14 -14 -11
    14 -14 -2
    14 -13 -12
    14 -12 -13
    14 -11 -14
    15 -15 -10
    15 -15 -3
    16 -16 -8
    16 -16 -7
    16 -16 -6
    16 -16 -5
    16 -14 -12
    16 -14 -1
    16 -12 1
    17 -16 -9
    17 -16 -4
    17 -15 -11
    17 -15 -2
    17 -11 2
    18 -16 -10
    18 -16 -9
    18 -16 -3
    18 -15 -11
    19 -17 -7
    19 -17 -6
    19 -16 -10
    19 -16 -3
    19 -14 0
    20 -17 -8
    20 -17 -7
    20 -17 -6
    20 -17 -5
    20 -16 -10
    20 -15 -1
    20 -14 0
    21 -17 -9
    21 -17 -8
    21 -17 -7
    21 -17 -5
    21 -17 -4
    21 -16 -2
    22 -17 -9
    22 -17 -8
    22 -17 -4
    22 -16 -2
    23 -17 -4
    23 -16 -2
    24 -17 -4
    25 -17 -4
    26 -17 -4
    -4 2 -7
    -4 2 -6
    -3 0 -7
    -3 0 -6
    -3 1 -9
    -2 -1 -9
    -2 0 -10
    -1 -3 -8
    0 -4 -9
    1 -6 -7
    1 -6 -6
    1 -4 -2
    2 -7 -7
    2 -7 -6
    2 -7 -5
    2 -6 -3
    3 -8 -6
    3 -8 -5
    3 -6 -11
    3 -5 -12
    4 -8 -3
    4 -7 -11
    4 -6 -12
    5 -9 -9
    5 -9 -3
    5 -8 -11
    5 -7 -12
    6 -10 -9
    6 -10 -4
    6 -9 -2
    6 -5 -14
    7 -11 -8
    7 -10 -10
    7 -9 -1
    7 -8 0
    7 -6 -14
    8 -12 -7
    8 -12 -5
    8 -11 -10
    8 -11 -3
    8 -10 -11
    8 -8 -13
    8 -7 -14
    8 -5 -15
    9 -12 -9
    9 -11 -11
    9 -10 -12
    9 -9 -13
    9 -6 -15
    10 -13 -8
    10 -13 -6
    10 -13 -5
    10 -12 -10
    10 -11 -1
    10 -10 0
    10 -8 -14
    10 -7 -15
    11 -13 -9
    11 -12 -11
    11 -11 -12
    11 -10 -13
    11 -9 -14
    11 -8 2
    12 -14 -7
    12 -14 -6
    12 -14 -5
    12 -13 -10
    12 -12 -1
    12 -10 1
    12 -8 -15
    12 -7 3
    13 -14 -9
    13 -13 -11
    13 -12 -12
    13 -11 -13
    13 -10 -14
    14 -15 -8
    14 -15 -7
    14 -15 -6
    14 -15 -5
    14 -14 -10
    14 -12 0
    14 -11 1
    15 -15 -9
    15 -15 -8
    15 -15 -4
    15 -14 -11
    15 -14 -2
    15 -13 -12
    15 -12 -13
    16 -15 -9
    16 -15 -3
    16 -14 -11
    17 -16 -8
    17 -16 -7
    17 -16 -6
    17 -15 -10
    17 -14 -1
    17 -12 1
    18 -16 -8
    18 -16 -7
    18 -16 -5
    18 -16 -4
    18 -15 -2
    19 -16 -9
    19 -16 -4
    20 -16 -9
    20 -16 -3
    21 -17 -6
    21 -16 -10
    21 -16 -3
    21 -15 -1
    22 -17 -7
    22 -17 -6
    22 -15 -1
    23 -17 -8
    23 -17 -7
    23 -17 -6
    23 -17 -5
    24 -17 -8
    24 -17 -7
    24 -17 -6
    24 -17 -5
    25 -17 -7
    25 -17 -6
    25 -17 -5
    26 -17 -7
    26 -17 -6
    26 -17 -5
    27 -17 -6
    27 -17 -5
    28 -17 -5
    -2 -1 -8
    -2 -1 -4
    -1 -3 -7
    -1 -3 -6
    -1 -3 -5
    -1 -2 -9
    -1 -2 -3
    0 -4 -8
    0 -4 -4
    1 -3 -11
    1 -2 -12
    2 -5 -10
    2 -4 -1
    2 -3 -12
    3 -7 -9
    3 -4 0
    3 -3 -13
    4 -8 -9
    4 -7 -2
    4 -5 0
    4 -4 -13
    5 -9 -8
    5 -8 -10
    5 -8 -2
    5 -6 0
    5 -5 -13
    6 -10 -8
    6 -10 -7
    6 -9 -10
    6 -8 -11
    6 -8 -1
    6 -7 -12
    6 -7 0
    6 -6 -13
    7 -11 -7
    7 -10 -3
    7 -9 -11
    7 -8 -12
    7 -7 -13
    7 -5 2
    8 -11 -9
    8 -9 -12
    8 -6 -14
    8 -4 3
    9 -12 -8
    9 -12 -5
    9 -11 -10
    9 -11 -2
    9 -10 -1
    9 -8 1
    9 -7 -14
    10 -12 -9
    10 -11 -11
    10 -10 -12
    10 -9 -13
    10 -6 -15
    11 -13 -8
    11 -13 -4
    11 -12 -10
    11 -12 -2
    11 -7 -15
    12 -13 -9
    12 -13 -3
    12 -12 -11
    12 -11 -12
    12 -11 0
    12 -10 -13
    12 -9 -14
    12 -5 4
    13 -14 -8
    13 -14 -7
    13 -14 -6
    13 -14 -5
    13 -14 -4
    13 -13 -10
    13 -9 2
    14 -14 -3
    14 -13 -11
    14 -12 -12
    14 -11 -13
    14 -10 -14
    14 -8 3
    15 -15 -7
    15 -15 -6
    15 -15 -5
    15 -14 -10
    15 -13 -11
    15 -10 2
    16 -15 -8
    16 -15 -7
    16 -15 -5
    16 -15 -4
    16 -14 -10
    16 -14 -2
    17 -15 -9
    17 -15 -3
    17 -13 -12
    18 -16 -6
    18 -15 -10
    18 -15 -3
    18 -14 -11
    18 -14 -1
    19 -16 -8
    19 -16 -7
    19 -16 -6
    19 -16 -5
    19 -15 -10
    19 -15 -2
    20 -16 -8
    20 -16 -7
    20 -16 -6
    20 -16 -5
    20 -16 -4
    20 -15 -10
    20 -15 -2
    21 -16 -9
    21 -16 -8
    21 -16 -4
    22 -16 -9
    22 -16 -4
    22 -16 -3
    23 -16 -9
    23 -16 -3
    24 -16 -3
    25 -16 -3
    -5 5 -7
    -4 3 -8
    -2 0 -9
    -2 1 -10
    -1 -1 -10
    -1 -1 -2
    0 -4 -7
    0 -4 -6
    0 -4 -5
    0 -3 -9
    1 -5 -8
    1 -5 -7
    1 -5 -4
    1 -1 -12
    2 -6 -4
    2 -4 -11
    3 -7 -4
    3 -6 -10
    3 -5 -11
    3 -5 -1
    3 -4 -12
    4 -8 -4
    4 -7 -10
    4 -6 -11
    4 -6 -1
    4 -5 -12
    5 -9 -5
    5 -7 -11
    5 -7 -1
    5 -6 -12
    6 -9 -9
    6 -9 -3
    6 -4 -14
    7 -10 -9
    7 -9 -10
    7 -6 -13
    7 -5 -14
    8 -11 -8
    8 -11 -7
    8 -10 -10
    8 -10 -2
    8 -9 -11
    8 -8 -12
    9 -12 -6
    9 -11 -9
    9 -11 -3
    9 -10 -11
    9 -9 -12
    9 -9 0
    9 -8 -13
    9 -5 -15
    10 -12 -8
    10 -11 -10
    10 -7 -14
    11 -13 -7
    11 -13 -6
    11 -13 -5
    11 -12 -9
    11 -11 -11
    11 -10 -12
    11 -9 -13
    11 -9 1
    11 -8 -14
    11 -6 -15
    12 -13 -4
    12 -12 -10
    12 -8 -14
    12 -7 -15
    13 -13 -9
    13 -13 -3
    13 -12 -11
    13 -12 -1
    13 -11 -12
    13 -10 -13
    13 -10 1
    13 -9 -14
    13 -7 -15
    14 -14 -8
    14 -14 -7
    14 -14 -6
    14 -14 -5
    14 -14 -4
    14 -13 -10
    14 -9 -14
    15 -14 -9
    15 -14 -3
    15 -12 -12
    15 -12 0
    15 -11 -13
    15 -11 1
    16 -15 -6
    16 -14 -9
    16 -13 -11
    16 -10 2
    17 -15 -8
    17 -15 -7
    17 -15 -6
    17 -15 -5
    17 -15 -4
    17 -14 -2
    18 -15 -9
    18 -15 -8
    18 -15 -4
    18 -12 1
    19 -15 -9
    19 -15 -3
    19 -14 -1
    19 -12 1
    20 -15 -9
    20 -15 -3
    20 -14 -11
    20 -14 -1
    21 -16 -7
    21 -16 -6
    21 -16 -5
    21 -15 -10
    21 -15 -2
    22 -16 -8
    22 -16 -7
    22 -16 -6
    22 -16 -5
    22 -15 -2
    23 -16 -8
    23 -16 -7
    23 -16 -6
    23 -16 -4
    23 -15 -2
    24 -16 -8
    24 -16 -7
    24 -16 -6
    24 -16 -5
    24 -16 -4
    24 -15 -2
    25 -16 -8
    25 -16 -7
    25 -16 -6
    25 -16 -5
    25 -16 -4
    26 -16 -7
    26 -16 -6
    26 -16 -5
    26 -16 -4
    27 -16 -6
    27 -16 -5
    27 -16 -4
    28 -16 -6
    28 -16 -5
    29 -16 -5
    -4 3 -4
    -3 1 -4
    -3 2 -9
    -2 -1 -6
    0 -3 -3
    1 -5 -6
    1 -5 -5
    1 -2 -11
    2 -6 -7
    2 -6 -6
    2 -6 -5
    2 -2 -12
    3 -7 -6
    3 -7 -5
    3 -6 -9
    3 -2 -13
    4 -8 -6
    4 -8 -5
    4 -7 -9
    4 -3 -13
    5 -8 -9
    5 -8 -3
    5 -7 -10
    5 -4 -13
    6 -9 -8
    6 -8 -10
    6 -7 -11
    6 -6 -12
    6 -5 -13
    7 -10 -8
    7 -10 -4
    7 -9 -2
    7 -8 -11
    7 -7 -12
    7 -4 -14
    8 -10 -9
    8 -9 -1
    8 -7 1
    8 -5 -14
    9 -11 -8
    9 -10 -10
    9 -7 -13
    9 -6 -14
    9 -4 -15
    10 -12 -6
    10 -12 -5
    10 -11 -2
    10 -10 -11
    10 -9 -12
    10 -8 -13
    10 -7 2
    10 -5 -15
    11 -12 -8
    11 -11 -10
    11 -7 -14
    12 -13 -7
    12 -13 -6
    12 -13 -5
    12 -11 -11
    12 -10 -12
    12 -9 -13
    12 -6 -15
    13 -13 -8
    13 -13 -4
    13 -12 -10
    13 -11 0
    13 -8 -14
    14 -13 -9
    14 -12 -11
    14 -12 -1
    14 -11 -12
    14 -10 -13
    15 -14 -8
    15 -14 -7
    15 -14 -6
    15 -14 -4
    15 -13 -10
    15 -13 -2
    15 -12 -11
    15 -9 -14
    16 -14 -3
    16 -13 -10
    16 -12 0
    16 -11 1
    17 -14 -9
    17 -13 -11
    17 -13 -1
    17 -12 -12
    17 -11 -13
    18 -15 -7
    18 -15 -6
    18 -15 -5
    18 -14 -10
    18 -14 -2
    18 -13 -11
    19 -15 -8
    19 -15 -7
    19 -15 -6
    19 -15 -5
    19 -15 -4
    19 -14 -10
    20 -15 -8
    20 -15 -4
    20 -14 -10
    20 -13 0
    21 -15 -9
    21 -15 -8
    21 -15 -3
    22 -15 -9
    22 -15 -3
    22 -14 -1
    23 -15 -9
    23 -15 -3
    23 -14 -1
    -5 5 -5
    -4 3 -7
    -3 1 -7
    -2 0 -8
    -2 0 -3
    -1 -2 -4
    -1 -1 -9
    -1 0 -10
    0 -3 -8
    1 -4 -8
    1 -4 -3
    2 -5 -3
    2 -4 -10
    2 -3 -11
    3 -6 -3
    3 -5 -10
    3 -4 -11
    4 -7 -3
    4 -6 -10
    4 -5 -11
    4 -4 -12
    5 -8 -8
    5 -6 -11
    5 -5 -12
    6 -9 -7
    6 -9 -5
    6 -9 -4
    6 -8 -2
    7 -9 -9
    7 -8 -1
    7 -5 -13
    8 -10 -8
    8 -10 -3
    8 -9 -10
    8 -8 -11
    8 -8 0
    8 -7 -12
    8 -6 -13
    9 -11 -7
    9 -11 -6
    9 -10 -2
    9 -9 -11
    9 -8 -12
    9 -5 -14
    10 -11 -9
    10 -10 -10
    10 -10 -1
    10 -7 -13
    10 -6 -14
    10 -4 -15
    11 -12 -7
    11 -12 -6
    11 -12 -5
    11 -12 -4
    11 -10 -11
    11 -9 -12
    11 -8 -13
    11 -6 3
    11 -5 -15
    12 -12 -9
    12 -12 -8
    12 -11 -10
    12 -11 -1
    12 -7 -14
    13 -13 -7
    13 -13 -6
    13 -13 -5
    13 -12 -9
    13 -11 -11
    13 -10 -12
    13 -9 -13
    13 -6 -15
    14 -13 -8
    14 -13 -3
    14 -12 -10
    14 -11 0
    14 -10 1
    14 -9 2
    14 -8 -14
    15 -10 -13
    15 -8 3
    16 -14 -7
    16 -14 -6
    16 -14 -5
    16 -14 -4
    16 -13 -2
    16 -12 -11
    16 -11 -12
    16 -10 -13
    17 -14 -8
    17 -14 -7
    17 -14 -4
    17 -14 -3
    17 -10 2
    18 -14 -9
    18 -14 -3
    18 -13 -10
    18 -13 -1
    19 -14 -9
    19 -14 -2
    19 -12 -12
    20 -15 -7
    20 -15 -6
    20 -15 -5
    20 -14 -9
    20 -14 -2
    21 -15 -7
    21 -15 -6
    21 -15 -5
    21 -15 -4
    21 -14 -10
    21 -14 -2
    21 -13 0
    22 -15 -8
    22 -15 -7
    22 -15 -6
    22 -15 -5
    22 -15 -4
    22 -14 -10
    23 -15 -8
    23 -15 -7
    23 -15 -4
    24 -15 -8
    24 -15 -7
    24 -15 -4
    24 -15 -3
    25 -15 -8
    25 -15 -7
    25 -15 -4
    25 -15 -3
    26 -15 -7
    26 -15 -4
    26 -15 -3
    27 -15 -7
    27 -15 -4
    28 -15 -6
    28 -15 -5
    29 -15 -5
    -3 1 -6
    -3 1 -5
    -2 1 -9
    -2 2 -10
    -1 -2 -6
    -1 -2 -5
    0 -3 -7
    0 -3 -4
    0 -2 -9
    0 -1 -10
    1 -3 -9
    2 -5 -8
    2 -1 -12
    3 -2 -12
    4 -7 -4
    4 -6 -9
    4 -2 -13
    5 -8 -5
    5 -7 -9
    5 -7 -2
    5 -4 -12
    5 -3 -13
    6 -8 -9
    6 -7 -10
    6 -6 -11
    6 -5 -12
    6 -4 -13
    7 -9 -8
    7 -9 -3
    7 -8 -10
    7 -7 -11
    7 -7 0
    7 -6 -12
    7 -6 1
    7 -3 -14
    8 -10 -7
    8 -10 -6
    8 -10 -4
    8 -9 -9
    8 -4 -14
    9 -10 -9
    9 -9 -10
    9 -3 -15
    10 -11 -8
    10 -11 -7
    10 -9 -11
    10 -9 0
    10 -8 -12
    10 -8 1
    10 -5 -14
    11 -11 -9
    11 -11 -2
    11 -6 -14
    11 -4 -15
    12 -12 -7
    12 -10 -11
    12 -10 0
    12 -9 -12
    12 -9 1
    12 -8 -13
    12 -5 -15
    13 -11 -10
    13 -7 -14
    13 -7 3
    14 -13 -7
    14 -13 -6
    14 -13 -5
    14 -13 -4
    14 -12 -9
    14 -11 -11
    14 -10 -12
    14 -9 -13
    14 -6 -15
    15 -13 -8
    15 -13 -7
    15 -13 -3
    15 -12 -10
    15 -11 -11
    15 -9 -13
    15 -8 -14
    16 -13 -9
    16 -13 -8
    16 -12 -10
    17 -14 -6
    17 -14 -5
    17 -13 -9
    17 -13 -2
    17 -12 -11
    17 -11 -12
    17 -11 1
    18 -14 -7
    18 -14 -5
    18 -14 -4
    18 -12 -11
    18 -11 -12
    18 -10 2
    19 -14 -8
    19 -14 -7
    19 -14 -3
    19 -13 -10
    19 -13 -1
    20 -14 -8
    20 -14 -3
    20 -13 -10
    20 -13 -1
    21 -14 -9
    21 -14 -8
    22 -14 -9
    22 -14 -2
    23 -15 -6
    23 -15 -5
    23 -14 -9
    23 -14 -2
    24 -15 -6
    24 -15 -5
    24 -14 -9
    24 -14 -2
    25 -15 -6
    25 -15 -5
    25 -14 -2
    26 -15 -6
    26 -15 -5
    27 -15 -6
    27 -15 -5
    -4 3 -6
    -4 3 -5
    -4 4 -8
    -3 2 -8
    -3 3 -9
    -2 0 -7
    -1 -1 -8
    0 -3 -6
    0 -3 -5
    1 -4 -7
    1 -4 -6
    1 -4 -4
    2 -5 -6
    2 -2 -11
    3 -6 -7
    3 -6 -6
    3 -6 -5
    3 -6 -4
    3 -4 -10
    3 -3 -11
    4 -7 -6
    4 -7 -5
    4 -5 -10
    4 -4 -11
    4 -3 -12
    5 -7 -8
    5 -6 -10
    5 -5 -11
    5 -2 -13
    6 -8 -8
    6 -8 -3
    6 -3 -13
    7 -9 -7
    7 -9 -4
    7 -8 -9
    7 -4 -13
    8 -9 -2
    8 -8 -10
    8 -7 -11
    8 -6 -12
    8 -5 -13
    8 -3 -14
    9 -10 -8
    9 -10 -3
    9 -9 -1
    9 -8 -11
    9 -7 -12
    9 -6 2
    9 -4 -14
    10 -11 -6
    10 -11 -5
    10 -10 -9
    10 -10 -2
    10 -6 -13
    10 -3 -15
    11 -11 -8
    11 -10 -10
    11 -10 -1
    11 -9 -11
    11 -8 -12
    11 -5 -14
    12 -12 -5
    12 -11 -9
    12 -11 -2
    12 -7 -13
    12 -6 -14
    12 -4 -15
    13 -12 -7
    13 -12 -4
    13 -11 -1
    13 -10 -11
    13 -9 -12
    13 -8 -13
    13 -5 -15
    14 -12 -8
    14 -11 -10
    14 -8 -13
    14 -7 -14
    14 -5 -15
    15 -13 -6
    15 -13 -5
    15 -13 -4
    15 -12 -9
    15 -11 0
    15 -10 1
    15 -9 2
    15 -7 -14
    16 -13 -7
    16 -13 -4
    16 -13 -3
    16 -11 -11
    16 -10 -12
    16 -9 -13
    16 -8 3
    17 -13 -8
    17 -13 -3
    17 -12 -10
    17 -11 -11
    18 -13 -2
    18 -11 1
    19 -14 -6
    19 -14 -5
    19 -14 -4
    19 -13 -9
    19 -11 1
    20 -14 -6
    20 -14 -5
    20 -14 -4
    20 -13 -9
    20 -12 -11
    21 -14 -7
    21 -14 -6
    21 -14 -4
    21 -14 -3
    21 -13 -10
    21 -13 -1
    21 -12 -11
    22 -14 -8
    22 -14 -7
    22 -14 -3
    22 -13 -10
    22 -13 -1
    23 -14 -8
    23 -14 -7
    23 -13 -10
    23 -13 -1
    24 -14 -8
    24 -14 -3
    25 -14 -8
    25 -14 -3
    26 -14 -8
    26 -14 -3
    27 -14 -7
    27 -14 -3
    28 -14 -4
    29 -14 -6
    29 -14 -5
    30 -14 -5
    -1 0 -9
    -1 1 -10
    0 -2 -8
    1 -3 -8
    1 -3 -2
    2 -5 -5
    2 -4 -8
    2 0 -12
    3 -5 -2
    3 -1 -12
    5 -7 -3
    5 -6 -1
    5 -3 -12
    6 -8 -4
    6 -7 -9
    6 -6 0
    6 -5 1
    6 -4 -12
    7 -8 -2
    7 -7 -10
    7 -5 -12
    7 -2 -14
    8 -9 -8
    9 -9 -9
    9 -5 -13
    10 -10 -8
    10 -9 -10
    10 -8 -11
    10 -7 -12
    10 -4 -14
    10 -2 -15
    11 -11 -6
    11 -11 -5
    11 -10 -9
    11 -9 0
    11 -7 2
    11 -3 -15
    12 -11 -8
    12 -10 -10
    12 -9 -11
    12 -8 -12
    12 -5 -14
    13 -12 -6
    13 -12 -5
    13 -11 -9
    13 -10 -10
    13 -10 0
    13 -9 1
    13 -8 2
    13 -7 -13
    13 -6 -14
    13 -4 -15
    14 -12 -7
    14 -12 -3
    14 -11 -9
    14 -11 -1
    14 -10 -11
    14 -9 -12
    14 -6 -14
    15 -12 -8
    15 -11 -10
    15 -10 -11
    15 -9 -12
    15 -8 -13
    16 -13 -6
    16 -13 -5
    16 -12 -9
    16 -11 -10
    16 -11 0
    16 -7 -14
    17 -13 -7
    17 -13 -6
    17 -13 -5
    17 -13 -4
    17 -12 -9
    18 -13 -8
    18 -13 -7
    18 -13 -3
    18 -11 -11
    18 -10 -12
    18 -9 -13
    19 -13 -8
    19 -13 -2
    19 -12 -10
    19 -11 -11
    20 -13 -8
    20 -12 -10
    20 -12 0
    21 -14 -5
    21 -13 -9
    21 -13 -2
    21 -12 -10
    21 -12 0
    22 -14 -6
    22 -14 -5
    22 -14 -4
    22 -13 -9
    22 -12 0
    23 -14 -6
    23 -14 -5
    23 -14 -4
    23 -13 -9
    24 -14 -7
    24 -14 -6
    24 -14 -4
    24 -13 -9
    25 -14 -7
    25 -14 -6
    25 -14 -5
    25 -14 -4
    26 -14 -7
    26 -14 -6
    26 -14 -5
    26 -14 -4
    27 -14 -6
    27 -14 -5
    27 -14 -4
    28 -14 -6
    28 -14 -5
    -3 2 -7
    -2 0 -6
    -2 0 -5
    -2 1 -8
    -2 2 -9
    -2 3 -10
    -1 -1 -7
    -1 -1 -3
    0 -1 -9
    0 0 -10
    2 -1 -11
    3 -2 -11
    4 -6 -7
    4 -5 -9
    4 -5 -1
    4 -4 -10
    4 -3 -11
    4 -2 -12
    5 -7 -6
    5 -7 -4
    5 -6 -9
    5 -5 -10
    5 -4 -11
    5 -1 -13
    6 -8 -5
    6 -7 -8
    6 -6 -10
    6 -5 -11
    6 -2 -13
    7 -8 -8
    7 -3 -13
    8 -9 -4
    8 -9 -3
    8 -8 -9
    8 -8 -1
    8 -7 -10
    8 -5 -12
    8 -4 -13
    8 -2 -14
    9 -9 -8
    9 -9 -2
    9 -8 -10
    9 -7 -11
    9 -6 -12
    9 -3 -14
    10 -10 -7
    10 -10 -6
    10 -10 -3
    10 -9 -9
    10 -5 -13
    11 -10 -8
    11 -10 -2
    11 -9 -10
    11 -8 -11
    11 -8 1
    11 -7 -12
    11 -4 -14
    11 -2 -15
    12 -11 -7
    12 -11 -6
    12 -11 -5
    12 -11 -4
    12 -10 -9
    12 -10 -1
    12 -6 -13
    12 -3 -15
    13 -9 -11
    13 -8 -12
    13 -5 -14
    14 -12 -6
    14 -12 -5
    14 -12 -4
    14 -10 -10
    14 -10 0
    14 -7 -13
    14 -7 3
    14 -4 -15
    15 -12 -7
    15 -12 -6
    15 -12 -4
    15 -12 -3
    15 -11 -9
    15 -11 -1
    15 -6 -14
    16 -12 -8
    16 -12 -2
    16 -10 -11
    16 -10 1
    16 -9 -12
    16 -9 2
    17 -12 -8
    17 -12 -2
    17 -11 -10
    17 -11 0
    17 -10 -11
    17 -8 -13
    18 -13 -6
    18 -13 -5
    18 -13 -4
    18 -12 -9
    18 -12 -1
    19 -13 -7
    19 -13 -6
    19 -13 -5
    19 -13 -4
    19 -13 -3
    19 -12 -9
    19 -12 -1
    20 -13 -7
    20 -13 -3
    20 -12 -9
    20 -11 -11
    20 -10 -12
    21 -13 -8
    21 -13 -7
    21 -13 -3
    22 -13 -8
    22 -13 -2
    22 -12 -10
    23 -13 -8
    23 -13 -2
    23 -12 -10
    24 -13 -8
    24 -13 -2
    25 -13 -8
    25 -13 -2
    26 -13 -8
    28 -13 -7
    29 -13 -6
    30 -13 -5
    -5 6 -7
    -4 4 -7
    -3 3 -8
    -3 4 -9
    -2 1 -2
    -1 -1 -6
    -1 0 -8
    -1 2 -10
    0 -2 -7
    0 -2 -3
    1 -3 -7
    2 -4 -7
    2 1 -12
    3 -5 -7
    3 -5 -3
    3 -4 -1
    3 -3 -10
    3 -1 2
    4 -6 -6
    4 -6 -4
    5 -7 -5
    5 -5 0
    5 -4 1
    6 -7 -2
    6 -6 -9
    6 -3 -12
    7 -8 -7
    7 -8 -3
    7 -7 -9
    7 -6 -10
    7 -5 -11
    7 -4 -12
    8 -8 -8
    8 -7 0
    8 -6 -11
    8 -3 -13
    9 -9 -7
    9 -8 -9
    9 -4 -13
    9 -2 -14
    10 -9 -8
    10 -8 -10
    10 -6 -12
    10 -5 3
    10 -3 -14
    11 -10 -7
    11 -9 -9
    11 -5 -13
    12 -10 -8
    12 -9 -10
    12 -8 -11
    12 -7 -12
    12 -4 -14
    12 -2 -15
    13 -11 -7
    13 -11 -6
    13 -11 -4
    13 -10 -9
    13 -6 -13
    13 -3 -15
    14 -9 -11
    14 -9 1
    14 -8 -12
    14 -5 -14
    14 -3 -15
    15 -12 -5
    15 -11 -8
    15 -10 -10
    15 -9 -11
    15 -8 -12
    15 -7 -13
    16 -12 -7
    16 -12 -6
    16 -12 -5
    16 -12 -4
    16 -12 -3
    17 -12 -7
    17 -12 -3
    17 -11 -9
    17 -10 1
    17 -9 2
    18 -12 -8
    18 -12 -2
    18 -11 -10
    18 -10 -11
    18 -9 -12
    19 -12 -8
    19 -10 -11
    19 -9 -12
    20 -13 -6
    20 -13 -5
    20 -13 -4
    20 -12 -1
    20 -11 -10
    21 -13 -6
    21 -13 -5
    21 -13 -4
    21 -12 -9
    21 -12 -1
    21 -11 -10
    22 -13 -7
    22 -13 -6
    22 -13 -5
    22 -13 -4
    22 -13 -3
    22 -12 -9
    22 -12 -1
    23 -13 -7
    23 -13 -6
    23 -13 -5
    23 -13 -4
    23 -13 -3
    23 -12 -9
    24 -13 -7
    24 -13 -6
    24 -13 -5
    24 -13 -4
    24 -13 -3
    24 -12 -9
    25 -13 -7
    25 -13 -6
    25 -13 -5
    25 -13 -4
    25 -13 -3
    25 -12 -9
    26 -13 -7
    26 -13 -6
    26 -13 -5
    26 -13 -4
    26 -13 -3
    27 -13 -7
    27 -13 -6
    27 -13 -5
    27 -13 -4
    27 -13 -3
    28 -13 -6
    28 -13 -5
    28 -13 -4
    29 -13 -5
    -6 7 -4
    -4 5 -8
    -3 2 -6
    -2 1 -7
    -1 -1 -5
    -1 -1 -4
    -1 1 -9
    0 -2 -6
    0 -1 -8
    0 1 -10
    1 -3 -6
    1 -3 -3
    1 -2 -8
    2 -4 -6
    2 -4 -3
    2 -3 -8
    2 0 -11
    3 -5 -6
    3 -5 -5
    3 -5 -4
    3 -4 -8
    3 0 -12
    4 -6 -5
    4 -4 0
    4 -1 -12
    5 -6 -2
    5 -5 -9
    5 -4 -10
    5 -3 -11
    5 -2 -12
    5 0 -13
    6 -5 -10
    6 -4 -11
    6 -1 -13
    7 -8 -5
    7 -8 -4
    7 -7 -8
    7 -7 -1
    7 -2 -13
    8 -8 -7
    8 -8 -2
    8 -7 -9
    8 -6 1
    8 -5 2
    8 -4 -12
    8 -1 -14
    9 -9 -6
    9 -9 -4
    9 -9 -3
    9 -8 -1
    9 -7 -10
    9 -6 -11
    9 -5 -12
    10 -9 -2
    10 -8 -9
    10 -8 0
    10 -2 5
    11 -10 -6
    11 -10 -5
    11 -10 -3
    11 -9 -1
    11 -8 -10
    11 -7 -11
    11 -3 -14
    11 -1 -15
    12 -10 -2
    12 -9 -9
    12 -9 0
    12 -6 3
    12 -5 -13
    13 -11 -5
    13 -10 -8
    13 -10 -1
    13 -9 -10
    13 -8 -11
    13 -7 -12
    13 -4 -14
    13 -2 -15
    14 -11 -7
    14 -11 -6
    14 -11 -3
    14 -10 -9
    14 -9 -10
    14 -8 2
    14 -7 -12
    14 -6 -13
    15 -11 -7
    15 -10 -9
    15 -10 0
    15 -3 -15
    16 -11 -8
    16 -10 -10
    16 -9 -11
    16 -8 -12
    17 -12 -6
    17 -12 -5
    17 -12 -4
    17 -10 -10
    17 -9 -11
    17 -8 -12
    17 -7 -13
    18 -12 -7
    18 -12 -6
    18 -12 -3
    18 -11 -9
    18 -10 1
    18 -9 2
    19 -12 -7
    19 -12 -2
    19 -11 -9
    20 -12 -8
    20 -12 -7
    20 -12 -2
    20 -10 -11
    20 -9 -12
    21 -12 -8
    21 -10 -11
    22 -12 -8
    22 -11 -10
    23 -12 -8
    23 -12 -1
    24 -12 -8
    24 -12 -1
    24 -11 -10
    25 -12 -8
    26 -12 -8
    27 -12 -8
    28 -12 -7
    30 -12 -6
    31 -12 -5
    0 -2 -5
    0 -2 -4
    0 0 -9
    1 -3 -5
    1 -3 -4
    1 -1 -9
    2 -4 -5
    2 -4 -4
    2 -2 -9
    3 -2 -10
    3 -1 -11
    4 -5 -7
    4 -3 -10
    4 -2 -11
    6 -7 -6
    6 -7 -5
    6 -2 -12
    7 -6 -9
    7 -4 -11
    7 -3 -12
    8 -8 -3
    8 -6 -10
    8 -5 -11
    8 -2 -13
    9 -8 -8
    9 -3 -13
    9 -1 -14
    10 -9 -7
    10 -7 -10
    10 -7 1
    10 -6 -11
    10 -6 2
    10 -5 -12
    10 -2 -14
    11 -9 -8
    11 -4 -13
    11 -4 4
    12 -10 -6
    12 -10 -5
    12 -8 -10
    12 -8 1
    12 -7 -11
    12 -7 2
    12 -6 -12
    12 -1 -15
    13 -10 -7
    13 -10 -2
    13 -9 -9
    13 -9 0
    13 -5 -13
    14 -11 -5
    14 -11 -4
    14 -10 -1
    14 -8 -11
    14 -2 -15
    15 -11 -6
    15 -11 -5
    15 -11 -4
    15 -11 -3
    15 -9 -10
    15 -9 1
    15 -8 -11
    15 -7 -12
    15 -7 3
    16 -11 -7
    16 -10 -9
    16 -10 0
    16 -6 -13
    17 -11 -8
    17 -5 -14
    18 -12 -5
    18 -12 -4
    18 -11 -8
    18 -10 -10
    18 -9 -11
    18 -8 -12
    19 -12 -6
    19 -12 -5
    19 -12 -4
    19 -12 -3
    19 -11 -8
    19 -10 1
    19 -9 -11
    19 -8 -12
    20 -12 -6
    20 -12 -5
    20 -12 -4
    20 -12 -3
    20 -11 -9
    20 -10 -10
    20 -10 1
    20 -9 -11
    20 -8 -12
    21 -12 -7
    21 -12 -6
    21 -12 -3
    21 -12 -2
    21 -11 -9
    21 -11 0
    21 -10 -10
    22 -12 -7
    22 -12 -6
    22 -12 -2
    22 -11 -9
    22 -11 0
    23 -12 -7
    23 -12 -2
    23 -11 -9
    24 -12 -7
    24 -12 -2
    24 -11 -9
    25 -12 -7
    25 -12 -2
    25 -11 -9
    26 -12 -7
    26 -12 -6
    26 -12 -3
    26 -12 -2
    27 -12 -7
    27 -12 -6
    27 -12 -3
    28 -12 -6
    28 -12 -5
    28 -12 -4
    28 -12 -3
    29 -12 -6
    29 -12 -5
    29 -12 -4
    30 -12 -5
    -3 2 -5
    -2 2 -8
    -2 3 -9
    -1 0 -7
    -1 3 -10
    0 -1 -7
    0 1 1
    1 -2 -7
    2 -3 -7
    3 -4 -7
    3 -3 0
    3 1 -12
    4 -5 -2
    4 0 -12
    5 -6 -6
    5 -6 -5
    5 -6 -3
    5 -1 -12
    5 1 -13
    6 -6 -1
    6 -5 -9
    6 -4 -10
    6 -3 -11
    6 0 -13
    7 -7 -2
    7 -6 0
    7 -5 -10
    7 -1 -13
    8 -8 -4
    8 -7 -8
    8 -3 -12
    8 0 -14
    9 -8 -7
    9 -7 -9
    9 -6 -10
    9 -5 -11
    9 -4 -12
    10 -9 -3
    10 -8 -8
    10 -3 -13
    10 -1 -14
    11 -9 -7
    11 -9 -2
    11 -8 -9
    11 -8 0
    11 -7 -10
    11 -6 -11
    11 -5 -12
    11 -2 -14
    11 0 -15
    12 -9 -8
    12 -9 -1
    12 -4 -13
    12 0 -15
    13 -10 -6
    13 -8 -10
    13 -7 -11
    13 -3 -14
    13 -1 -15
    14 -10 -7
    14 -8 -10
    14 -6 -12
    15 -10 -8
    15 -10 -1
    15 -8 2
    15 -2 -15
    16 -11 -6
    16 -11 -5
    16 -11 -4
    16 -11 -3
    16 -10 -8
    16 -9 -10
    16 -9 1
    16 -8 -11
    17 -11 -7
    17 -11 -6
    17 -11 -2
    17 -10 0
    17 -9 -10
    17 -8 -11
    17 -7 -12
    17 -4 -14
    18 -11 -7
    18 -11 -2
    18 -10 -9
    18 -6 -13
    19 -11 -1
    19 -10 -9
    20 -11 -8
    20 -11 -1
    21 -12 -5
    21 -12 -4
    21 -11 -8
    21 -8 -12
    22 -12 -5
    22 -12 -4
    22 -12 -3
    22 -11 -8
    22 -10 -10
    23 -12 -6
    23 -12 -5
    23 -12 -4
    23 -12 -3
    23 -11 -8
    23 -10 -10
    24 -12 -6
    24 -12 -5
    24 -12 -4
    24 -12 -3
    24 -11 -8
    24 -10 -10
    25 -12 -6
    25 -12 -4
    25 -12 -3
    25 -11 -8
    26 -12 -5
    26 -12 -4
    26 -11 -8
    27 -12 -5
    27 -12 -4
    27 -11 -8
    28 -11 -7
    29 -11 -7
    30 -11 -6
    31 -11 -5
    -4 4 -6
    -3 2 -4
    -3 3 -7
    -2 1 -6
    -1 1 -8
    -1 2 -9
    0 0 -8
    0 2 -10
    3 -4 -6
    3 -3 -8
    3 0 -11
    4 -5 -5
    4 -5 -3
    4 -2 -10
    4 -1 -11
    5 -6 -4
    5 -4 -9
    5 -3 -10
    5 -2 -11
    6 -1 -12
    7 -7 -5
    7 -7 -3
    7 -6 -8
    7 -2 -12
    8 -7 -7
    8 -7 -1
    8 -6 -9
    8 -5 -10
    8 -4 -11
    8 -1 -13
    9 -8 -2
    9 -7 -8
    9 -7 0
    9 -2 -13
    9 0 -14
    10 -8 -7
    10 -8 -1
    10 -7 -9
    10 -6 -10
    10 -5 -11
    10 -4 -12
    11 -9 -6
    11 -9 -5
    11 -9 -3
    11 -8 -8
    11 -3 -13
    11 -1 -14
    12 -8 -9
    12 -7 -10
    12 -6 -11
    12 -5 -12
    13 -10 -5
    13 -10 -4
    13 -9 -8
    13 -8 -9
    13 -8 1
    13 -2 -14
    13 0 -15
    14 -10 -6
    14 -10 -5
    14 -9 -8
    14 -9 0
    14 -7 -11
    15 -10 -7
    15 -9 -9
    15 -8 -10
    15 -7 -11
    15 -6 -12
    15 -3 -14
    15 -1 -15
    16 -10 -7
    16 -9 -9
    16 -8 2
    16 -7 3
    16 -5 -13
    17 -11 -5
    17 -11 -4
    17 -11 -3
    17 -10 -8
    18 -11 -6
    18 -11 -5
    18 -11 -4
    18 -11 -3
    18 -10 -8
    18 -9 -10
    18 -8 -11
    18 -7 -12
    19 -11 -6
    19 -11 -2
    19 -9 -10
    19 -8 -11
    19 -7 -12
    20 -11 -7
    20 -11 -6
    20 -11 -2
    20 -10 -9
    20 -8 -11
    20 -7 -12
    21 -11 -7
    21 -11 -1
    21 -10 -9
    21 -9 -10
    21 -7 -12
    22 -11 -7
    22 -11 -1
    22 -10 -9
    22 -9 -10
    23 -11 -7
    23 -11 -1
    23 -10 -9
    24 -11 -7
    24 -11 -1
    24 -10 -9
    25 -11 -7
    25 -10 -9
    26 -11 -7
    26 -10 -9
    27 -11 -7
    27 -11 -6
    28 -11 -6
    29 -11 -6
    29 -11 -5
    29 -11 -4
    30 -11 -5
    30 -11 -4
    -3 4 -8
    -1 0 -6
    0 -1 -6
    0 1 -9
    1 -2 -6
    1 -1 -8
    1 0 -9
    1 1 -10
    2 -3 -6
    2 -2 -8
    2 -1 -9
    3 -4 -5
    3 2 -12
    4 -5 -4
    4 1 -12
    5 -5 -7
    5 -5 -1
    5 0 -12
    6 -6 -6
    6 -6 -2
    6 -5 0
    6 -2 -11
    6 -1 4
    6 1 -13
    7 -7 -4
    7 -5 -9
    7 -5 1
    7 -4 -10
    7 -3 -11
    7 0 -13
    8 -2 -12
    9 -8 -4
    9 -8 -3
    9 -6 -9
    9 -5 -10
    9 -4 -11
    9 -3 -12
    9 -1 -13
    9 1 -14
    10 -2 -13
    10 0 -14
    11 -7 -9
    11 -6 -10
    11 -5 -11
    11 -4 -12
    12 -9 -6
    12 -9 -5
    12 -9 -2
    12 -8 -8
    12 -1 -14
    12 1 -15
    13 -9 -7
    13 -9 -1
    13 -7 2
    13 -6 -11
    13 -6 3
    14 -10 -4
    14 -8 -9
    14 -5 -12
    14 -2 -14
    15 -10 -6
    15 -10 -5
    15 -10 -3
    15 -9 0
    15 -4 -13
    16 -10 -6
    16 -8 -10
    16 -7 -11
    17 -10 -7
    17 -9 1
    17 -8 -10
    17 -7 -11
    17 -6 -12
    17 -3 -14
    18 -10 -7
    18 -9 -9
    18 -9 1
    19 -11 -5
    19 -11 -4
    19 -11 -3
    19 -10 -8
    19 -9 -9
    19 -5 -13
    20 -11 -5
    20 -11 -4
    20 -11 -3
    20 -10 -8
    21 -11 -6
    21 -11 -5
    21 -11 -4
    21 -11 -3
    21 -11 -2
    21 -10 -8
    21 -10 0
    22 -11 -6
    22 -11 -5
    22 -11 -3
    22 -10 -8
    22 -10 0
    23 -11 -6
    23 -11 -5
    23 -11 -3
    23 -11 -2
    23 -10 -8
    23 -9 -10
    24 -11 -6
    24 -11 -5
    24 -11 -3
    24 -11 -2
    24 -10 -8
    24 -9 -10
    25 -11 -6
    25 -11 -5
    25 -11 -4
    25 -11 -3
    25 -11 -2
    25 -10 -8
    26 -11 -6
    26 -11 -5
    26 -11 -4
    26 -11 -3
    26 -11 -2
    26 -10 -8
    27 -11 -5
    27 -11 -4
    27 -11 -3
    27 -10 -8
    28 -11 -5
    28 -11 -4
    28 -11 -3
    29 -10 -7
    31 -10 -5
    32 -10 -5
    -7 9 -5
    -5 5 -3
    -2 1 -5
    -2 2 -7
    -2 4 -9
    -1 0 -2
    -1 4 -10
    2 -3 -5
    3 -4 -4
    3 -4 -3
    3 -3 -7
    3 1 -11
    4 -4 -7
    4 0 -11
    5 -5 -6
    5 -2 -10
    5 -1 -11
    6 -6 -5
    6 -6 -3
    6 -4 -9
    6 -3 -10
    6 0 -12
    7 -6 -1
    7 -4 2
    7 -1 -12
    7 1 -13
    8 -7 -2
    8 -6 -8
    8 -5 -9
    8 -4 -10
    8 -3 -11
    8 0 -13
    9 -7 -7
    9 -2 -12
    10 -8 -3
    10 -8 -2
    10 -7 -8
    10 -6 -9
    10 -4 -11
    10 -3 -12
    10 -1 -13
    11 -8 -7
    11 -8 -1
    11 0 -14
    12 -9 -3
    12 -8 0
    12 -7 -9
    12 -6 -10
    12 -5 -11
    12 -4 -12
    13 -9 -6
    13 -9 -2
    13 -8 -8
    13 -4 -12
    13 -1 -14
    13 1 -15
    14 -9 -7
    14 -9 -1
    14 -8 1
    14 -7 -10
    14 -6 -11
    14 -3 -13
    15 -10 -4
    15 -9 -7
    15 -8 -9
    15 -7 -10
    15 -6 -11
    15 -5 -12
    15 0 -15
    16 -10 -5
    16 -10 -4
    16 -10 -3
    16 -9 -8
    16 -9 0
    16 -8 -9
    16 -5 -12
    16 -2 -14
    17 -10 -6
    17 -10 -2
    17 -9 -8
    17 -8 2
    17 -7 3
    17 -4 -13
    18 -10 -6
    18 -8 -10
    18 -7 -11
    19 -10 -7
    19 -10 -1
    19 -9 1
    19 -8 -10
    19 -7 -11
    20 -9 -9
    20 -8 -10
    20 -7 -11
    20 -6 -12
    21 -10 -7
    21 -9 -9
    21 -8 -10
    21 -7 -11
    21 -6 -12
    22 -11 -4
    22 -10 -7
    22 -9 -9
    22 -8 -10
    23 -11 -4
    23 -10 -7
    23 -10 0
    23 -9 -9
    23 -8 -10
    24 -10 -7
    24 -9 -9
    24 -8 -10
    25 -10 -7
    25 -9 -9
    25 -8 -10
    26 -10 -7
    26 -9 -9
    27 -10 -7
    28 -10 -7
    28 -10 -6
    29 -10 -6
    29 -10 -5
    30 -10 -6
    30 -10 -5
    30 -10 -4
    -5 6 -6
    -4 5 -7
    -4 6 -8
    -2 1 -4
    -2 1 -3
    -2 3 -8
    -1 0 -5
    -1 1 -7
    -1 3 -9
    0 -1 -5
    0 0 -7
    0 3 -10
    1 -2 -5
    1 -1 -7
    1 2 -10
    2 -3 -4
    2 -3 -3
    2 -2 -7
    3 -2 -8
    3 3 -12
    4 -4 -6
    4 -4 -1
    4 -3 -8
    4 -1 -10
    4 2 -12
    5 -5 -5
    5 -5 -2
    5 1 -12
    6 2 -13
    7 -6 -6
    7 -5 -8
    7 -4 -9
    7 -3 -10
    8 -7 -4
    8 -7 -3
    8 -6 0
    8 -1 -12
    9 -7 -1
    9 -6 -8
    9 -5 2
    9 -3 -11
    9 0 -13
    9 2 -14
    10 -8 -4
    10 -7 -7
    10 -7 0
    10 -5 -10
    10 1 -14
    11 -8 -6
    11 -8 -2
    11 -7 -8
    11 -6 -9
    11 -6 2
    11 -5 3
    11 -4 -11
    11 -3 -12
    11 -1 -13
    12 -8 -7
    12 0 -14
    13 -9 -5
    13 -8 0
    13 -7 -9
    13 -6 -10
    13 -5 -11
    13 -2 -13
    13 2 -15
    14 -9 -6
    14 -9 -5
    14 -9 -2
    14 -8 -8
    14 -7 2
    14 -5 4
    14 -4 -12
    15 -9 -6
    15 -9 -1
    15 -8 1
    15 -3 -13
    15 1 -15
    16 -9 -7
    16 -7 -10
    16 -6 -11
    17 -10 -5
    17 -10 -4
    17 -10 -3
    17 -9 -7
    17 -9 0
    17 -8 -9
    17 -7 -10
    17 -6 -11
    17 -5 -12
    18 -10 -5
    18 -10 -4
    18 -10 -3
    18 -10 -2
    18 -9 -8
    18 -8 2
    18 -5 -12
    19 -10 -6
    19 -10 -5
    19 -10 -2
    19 -9 -8
    19 -8 2
    20 -10 -6
    20 -10 -1
    20 -9 -8
    20 -9 1
    20 -4 -13
    21 -10 -6
    21 -10 -1
    21 -9 -8
    22 -10 -6
    22 -10 -1
    22 -9 -8
    23 -10 -6
    23 -10 -1
    23 -9 -8
    24 -10 -6
    24 -10 -1
    24 -9 -8
    25 -10 -6
    25 -10 -1
    25 -9 -8
    26 -10 -6
    26 -10 -2
    26 -9 -8
    27 -10 -6
    27 -10 -5
    27 -10 -4
    27 -10 -3
    27 -10 -2
    27 -9 -8
    28 -10 -5
    28 -10 -4
    28 -10 -3
    28 -9 -8
    29 -10 -4
    29 -10 -3
    29 -9 -7
    31 -9 -6
    32 -9 -5
    -3 3 -6
    -1 0 -4
    -1 0 -3
    -1 2 -8
    0 -1 -4
    0 -1 -3
    0 1 -8
    0 2 -9
    1 -2 -4
    1 -2 -3
    1 0 -8
    1 1 -9
    2 -1 -8
    3 -3 -6
    5 -5 -4
    5 0 -11
    6 -5 -6
    6 -3 -9
    6 -2 -10
    6 -1 -11
    7 -6 -5
    7 -6 -2
    7 0 -12
    7 2 -13
    8 -5 -8
    8 -2 -11
    8 1 -13
    9 -7 -2
    9 -5 -9
    9 -4 -10
    9 -4 3
    10 -6 -8
    10 -3 -11
    10 -2 -12
    10 0 -13
    11 -8 -3
    11 -7 -7
    11 -5 -10
    11 1 -14
    12 -8 -6
    12 -8 -1
    12 -7 -8
    12 -7 1
    12 -6 -9
    12 -5 -10
    12 -4 -11
    12 1 -14
    13 -3 -12
    14 -9 -4
    14 -8 -7
    14 -7 -9
    14 -6 -10
    14 -6 3
    14 -5 -11
    14 -2 -13
    14 2 -15
    15 -9 -5
    15 -7 -9
    15 -6 -10
    15 -5 -11
    15 -4 -12
    15 2 -15
    16 -9 -6
    16 -9 -1
    16 -8 -8
    16 -8 1
    16 -4 -12
    18 -9 -7
    18 -9 0
    18 -7 -10
    18 -6 -11
    18 -3 -13
    19 -10 -4
    19 -10 -3
    19 -9 -7
    19 -8 -9
    19 -7 -10
    19 -6 -11
    20 -10 -5
    20 -10 -4
    20 -10 -3
    20 -10 -2
    20 -9 -7
    20 -8 -9
    20 -7 -10
    20 -6 -11
    21 -10 -5
    21 -10 -4
    21 -10 -3
    21 -10 -2
    21 -8 -9
    21 -6 -11
    22 -10 -5
    22 -10 -4
    22 -10 -3
    22 -10 -2
    22 -8 -9
    22 -7 -10
    22 -6 -11
    22 -5 -12
    23 -10 -5
    23 -10 -4
    23 -10 -3
    23 -10 -2
    23 -8 -9
    23 -7 -10
    23 -6 -11
    24 -10 -5
    24 -10 -4
    24 -10 -3
    24 -10 -2
    24 -8 -9
    24 -7 -10
    25 -10 -5
    25 -10 -4
    25 -10 -3
    25 -10 -2
    25 -9 -7
    25 -8 -9
    25 -7 -10
    26 -10 -4
    26 -10 -3
    26 -9 -7
    26 -8 -9
    27 -9 -7
    29 -9 -6
    30 -9 -6
    30 -9 -5
    31 -9 -5
    31 -9 -4
    -5 7 -7
    -4 4 -5
    -3 4 -7
    -3 5 -8
    -2 2 -6
    2 -2 -6
    3 -3 -1
    3 2 -11
    4 -4 -5
    4 -4 -4
    4 -3 -7
    4 1 -11
    4 3 -12
    5 -4 0
    5 -1 -10
    5 2 -12
    6 -5 -1
    6 -4 1
    6 1 -12
    6 3 -13
    7 -6 -4
    7 -6 -3
    7 -1 -11
    8 -4 -9
    8 -3 -10
    8 0 -12
    9 -7 -4
    9 -7 -3
    9 -6 -7
    9 -2 -11
    9 -1 -12
    9 1 -13
    10 -7 -1
    10 -6 1
    10 -5 -9
    10 -4 -10
    11 -7 0
    11 -6 -8
    11 -3 -11
    11 -2 -12
    11 0 -13
    11 2 -14
    12 -8 -5
    12 -8 -3
    12 -8 -2
    12 -7 -7
    13 -8 -6
    13 -7 -8
    13 -6 -9
    13 -5 -10
    13 -4 -11
    13 -1 -13
    14 -8 0
    14 -7 -8
    14 -3 -12
    14 3 -15
    15 -9 -4
    15 -8 -7
    15 -7 2
    16 -9 -5
    16 -9 -4
    16 -7 -9
    16 -6 -10
    16 -5 -11
    16 -2 -13
    17 -9 -6
    17 -9 -5
    17 -8 -8
    17 -7 -9
    17 -6 -10
    17 -5 -11
    18 -9 -6
    18 -8 -8
    18 -7 -9
    18 -5 -11
    18 -4 -12
    19 -9 -6
    19 -8 -8
    19 -4 -12
    20 -9 -6
    20 -8 -8
    20 -3 -13
    21 -9 -7
    22 -9 -7
    22 -9 0
    23 -9 -7
    23 -9 0
    24 -9 -7
    24 -8 -8
    25 -9 -6
    25 -8 -8
    26 -9 -6
    26 -8 -8
    27 -9 -6
    27 -8 -8
    27 -7 -9
    28 -9 -6
    28 -9 -5
    28 -8 -8
    29 -9 -5
    29 -9 -4
    29 -9 -3
    29 -8 -7
    30 -9 -4
    30 -8 -7
    31 -8 -6
    32 -8 -5
    -2 5 -9
    -1 1 -6
    0 0 -6
    0 4 -10
    1 -1 -6
    1 3 -10
    3 -3 -5
    3 -2 -7
    4 -4 -3
    4 -2 -8
    5 -4 -6
    5 1 -11
    6 -5 -5
    6 0 -11
    7 -5 0
    7 -3 -9
    7 -2 -10
    7 1 -12
    7 3 -13
    8 -6 -5
    8 -6 -1
    8 -5 1
    8 -1 -11
    8 2 -13
    9 -6 0
    9 -5 -8
    9 -4 -9
    9 -3 -10
    10 -7 -4
    10 -7 -3
    10 -7 -2
    10 -6 -7
    10 -1 -12
    10 1 -13
    10 3 -14
    11 -5 -9
    11 -4 -10
    12 -6 -8
    12 -6 2
    12 -3 -11
    12 0 -13
    12 2 -14
    13 -8 -2
    13 -7 -7
    13 -7 1
    13 -2 -12
    14 -8 -6
    14 -8 -5
    14 -6 -9
    14 -5 -10
    14 -4 -11
    15 -8 -6
    15 -8 0
    15 -7 -8
    15 -6 -9
    15 -6 3
    15 -4 -11
    15 -3 -12
    15 3 -15
    16 -9 -3
    16 -8 -7
    16 -7 2
    16 -3 -12
    17 -9 -4
    17 -9 -3
    17 -8 -7
    18 -9 -5
    18 -9 -4
    18 -9 -2
    18 -8 -7
    18 -8 1
    18 -6 -10
    19 -9 -5
    19 -6 -10
    19 -5 -11
    19 -2 -13
    20 -9 -5
    20 -9 -1
    20 -7 -9
    20 -6 -10
    20 -5 -11
    20 -2 -13
    21 -9 -6
    21 -9 -5
    21 -9 -1
    21 -8 -8
    21 -7 -9
    21 -6 -10
    21 -5 -11
    22 -9 -6
    22 -9 -5
    22 -9 -1
    22 -8 -8
    22 -5 -11
    22 -4 -12
    23 -9 -6
    23 -9 -5
    23 -9 -1
    23 -8 -8
    23 -7 -9
    23 -6 -10
    23 -5 -11
    24 -9 -6
    24 -9 -5
    24 -9 -1
    24 -7 -9
    24 -6 -10
    24 -5 -11
    25 -9 -5
    25 -9 -1
    25 -7 -9
    25 -6 -10
    26 -9 -5
    26 -9 -4
    26 -9 -3
    26 -9 -2
    26 -9 -1
    26 -8 -7
    27 -9 -5
    27 -9 -4
    27 -9 -3
    27 -9 -2
    27 -8 -7
    28 -9 -4
    28 -9 -3
    28 -8 -7
    28 -7 -8
    29 -8 -6
    30 -8 -6
    30 -8 -5
    31 -8 -5
    31 -8 -4
    -2 3 -7
    -2 4 -8
    -1 2 -7
    -1 4 -9
    0 3 -9
    1 0 -7
    1 2 -9
    2 -2 -5
    2 -1 -7
    2 1 -9
    3 -1 -8
    3 0 -9
    3 3 -11
    4 -3 -6
    4 2 -11
    4 4 -12
    5 -4 -5
    5 -3 -7
    5 0 -10
    5 3 -12
    6 -5 -4
    6 -5 -3
    6 -5 -2
    6 -2 -9
    6 -1 -10
    6 2 -12
    7 0 -11
    8 -6 -3
    8 -6 -2
    8 -4 -8
    8 -3 -9
    8 -2 -10
    8 1 -12
    9 0 -12
    9 2 -13
    10 -5 -8
    10 -4 -9
    10 -3 -10
    10 -2 -11
    11 -7 -1
    11 -6 -7
    11 1 -13
    11 3 -14
    12 -7 -6
    12 -7 0
    12 -5 -9
    12 -4 -10
    12 -1 -12
    13 -6 -8
    13 -4 -10
    13 -3 -11
    13 0 -13
    14 -8 -4
    14 -8 -2
    14 -8 -1
    14 -7 -7
    14 -7 1
    14 -2 -12
    15 -5 -10
    15 -2 -12
    15 4 -15
    16 -8 -6
    16 -8 0
    16 -6 -9
    16 -5 -10
    16 -4 -11
    17 -8 -6
    17 -7 -8
    17 -7 2
    17 -6 -9
    17 -5 -10
    17 -1 -13
    18 -9 -3
    18 -7 -8
    18 -4 -11
    19 -9 -4
    19 -9 -3
    19 -9 -2
    19 -8 -7
    19 -8 1
    19 -7 -8
    19 -3 -12
    20 -9 -3
    20 -9 -2
    20 -8 -7
    20 -8 1
    20 -3 -12
    21 -9 -4
    21 -9 -3
    21 -9 -2
    21 -8 -7
    21 -3 -12
    22 -9 -4
    22 -9 -3
    22 -9 -2
    22 -8 -7
    22 -3 -12
    23 -9 -4
    23 -9 -3
    23 -9 -2
    23 -8 -7
    24 -9 -4
    24 -9 -3
    24 -9 -2
    24 -8 -7
    25 -9 -4
    25 -9 -3
    25 -9 -2
    25 -8 -7
    25 -7 -8
    26 -8 -6
    26 -7 -8
    27 -8 -6
    27 -7 -8
    27 -6 -9
    28 -8 -5
    29 -8 -5
    29 -8 -4
    29 -7 -7
    30 -8 -4
    30 -8 -3
    30 -7 -7
    31 -7 -6
    32 -7 -5
    -3 3 -5
    0 1 -7
    0 2 -8
    1 -1 -5
    1 1 -8
    3 -3 -3
    3 -2 -6
    4 -2 -7
    6 -4 -6
    6 1 -11
    7 -5 -5
    7 -1 -10
    7 2 -12
    7 4 -13
    8 3 -13
    9 -6 -1
    9 -4 -8
    9 -2 -10
    9 -1 -11
    10 -5 2
    10 0 -12
    10 2 -13
    11 -7 -4
    11 -7 -3
    11 -7 -2
    11 -6 1
    11 -5 -8
    11 -4 -9
    11 -3 -10
    11 -2 -11
    11 4 -14
    12 -6 -7
    12 -5 3
    12 -4 4
    12 -2 -11
    12 1 -13
    12 3 -14
    13 -7 -6
    13 -6 2
    13 -5 -9
    13 -1 -12
    14 -7 -6
    14 -6 -8
    14 -5 -9
    14 -3 -11
    15 -8 -4
    15 -8 -1
    15 -7 -7
    15 -6 -8
    15 -3 -11
    15 0 -13
    16 -8 -5
    16 -8 -1
    16 -7 -7
    16 -6 3
    16 -2 -12
    17 -8 -5
    17 -8 0
    17 -7 -7
    17 -2 -12
    18 -8 -6
    18 -8 0
    18 -7 2
    18 -6 -9
    18 -5 -10
    19 -8 -6
    19 -5 -10
    19 -4 -11
    19 -1 -13
    20 -8 -6
    20 -7 -8
    20 -6 -9
    20 -5 -10
    20 -4 -11
    21 -8 -6
    21 -7 -8
    21 -6 -9
    21 -5 -10
    21 -4 -11
    22 -8 -6
    22 -7 -8
    22 -6 -9
    22 -4 -11
    23 -8 -6
    23 -7 -8
    23 -6 -9
    23 -5 -10
    24 -8 -6
    24 -7 -8
    24 -6 -9
    24 -5 -10
    25 -8 -6
    25 -6 -9
    25 -5 -10
    26 -8 -5
    26 -7 -7
    27 -8 -5
    27 -8 -4
    27 -7 -7
    28 -8 -4
    28 -8 -3
    28 -8 -2
    28 -7 -7
    28 -6 -8
    29 -8 -3
    29 -7 -6
    30 -7 -6
    31 -7 -5
    32 -7 -4
    -7 8 -4
    -4 5 -6
    -4 6 -7
    -2 2 -5
    -1 1 -5
    0 0 -5
    0 5 -10
    1 4 -10
    2 -2 -4
    2 -1 -6
    2 3 -10
    4 -3 -5
    4 -3 0
    4 -1 -8
    4 3 -11
    5 -4 -4
    5 -4 -2
    5 -3 -6
    5 2 -11
    5 4 -12
    6 -3 -7
    6 0 -10
    6 3 -12
    7 -5 -1
    7 -2 -9
    8 0 -11
    8 2 -12
    8 4 -13
    9 -6 -4
    9 -6 -2
    9 -3 -9
    9 1 -12
    9 3 -13
    10 -6 0
    10 -5 -7
    10 -2 -10
    10 -1 -11
    11 -6 -6
    11 2 -13
    12 -7 -3
    12 -7 -2
    12 -7 -1
    12 -5 -8
    12 -4 -9
    12 -3 -10
    12 0 -12
    12 4 -14
    13 -7 -5
    13 -7 0
    13 -6 -7
    13 -2 -11
    14 -1 -12
    14 1 -13
    15 -7 -6
    15 -7 1
    15 -5 -9
    15 -4 -10
    15 -1 -12
    16 -8 -4
    16 -8 -3
    16 -6 -8
    16 -5 -9
    16 -4 -10
    16 -3 -11
    17 -8 -4
    17 -8 -3
    17 -6 3
    17 -4 -10
    17 -3 -11
    18 -8 -5
    18 -7 -7
    18 -3 -11
    18 0 -13
    19 -8 -5
    19 -7 -7
    19 -7 2
    19 -3 -11
    19 0 -13
    20 -8 -5
    20 -7 -7
    20 -7 2
    21 -8 -5
    21 -7 -7
    22 -8 -5
    22 -8 0
    22 -7 -7
    23 -8 -5
    23 -8 0
    23 -7 -7
    24 -8 -5
    24 -8 -4
    24 -8 -1
    24 -8 0
    24 -7 -7
    25 -8 -5
    25 -8 -4
    25 -8 -1
    25 -7 -7
    25 -6 -8
    26 -8 -4
    26 -8 -3
    26 -8 -2
    26 -8 -1
    26 -6 -8
    26 -5 -9
    27 -8 -3
    27 -8 -2
    27 -7 -6
    27 -6 -8
    27 -5 -9
    29 -7 -5
    29 -6 -7
    30 -7 -5
    30 -7 -4
    30 -6 -7
    31 -6 -6
    32 -6 -5
    -3 6 -8
    -2 6 -9
    -1 5 -9
    1 -1 -4
    1 0 -6
    2 -2 -3
    2 -2 -2
    2 2 -9
    3 -1 -7
    3 0 -8
    3 1 -9
    3 4 -11
    5 1 -10
    6 -4 -5
    6 -4 0
    6 -3 2
    6 2 -11
    7 -5 -3
    7 -5 -2
    7 -4 -6
    7 1 -11
    7 3 -12
    8 -5 0
    8 -4 2
    8 -3 -8
    8 -2 -9
    8 -1 -10
    9 -5 1
    9 0 -11
    9 4 -13
    10 -6 -4
    10 -6 -1
    10 -4 -8
    10 -3 -9
    10 1 -12
    10 3 -13
    11 -5 -7
    11 -2 -10
    11 -1 -11
    11 5 -14
    12 -6 1
    12 -1 -11
    12 2 -13
    13 -7 -3
    13 -7 -1
    13 -5 -8
    13 -4 -9
    13 -3 -10
    13 0 -12
    13 4 -14
    14 -7 -5
    14 -7 0
    14 -6 2
    14 -5 -8
    14 -4 -9
    14 -3 -10
    14 -2 -11
    15 -7 -5
    15 -6 -7
    15 -2 -11
    16 -7 -6
    16 -7 1
    16 1 -13
    17 -7 -6
    17 -7 1
    17 -5 -9
    17 -1 -12
    18 -8 -3
    18 -8 -2
    18 -7 -6
    18 -6 -8
    18 -5 -9
    18 -4 -10
    18 -1 -12
    19 -8 -4
    19 -8 -3
    19 -8 -2
    19 -7 -6
    19 -6 -8
    19 -5 -9
    19 -4 -10
    20 -8 -4
    20 -8 -3
    20 -8 -2
    20 -8 -1
    20 -6 -8
    20 -4 -10
    20 -3 -11
    21 -8 -4
    21 -8 -3
    21 -8 -2
    21 -8 -1
    21 -6 -8
    21 -5 -9
    21 -4 -10
    21 -3 -11
    22 -8 -4
    22 -8 -3
    22 -8 -2
    22 -8 -1
    22 -6 -8
    22 -5 -9
    22 -4 -10
    22 -3 -11
    23 -8 -4
    23 -8 -3
    23 -8 -2
    23 -8 -1
    23 -7 -6
    23 -6 -8
    23 -5 -9
    24 -8 -3
    24 -7 -6
    24 -6 -8
    24 -5 -9
    24 -4 -10
    25 -8 -3
    25 -8 -2
    25 -7 -6
    25 -4 -10
    26 -7 -6
    27 -7 -5
    27 -6 -7
    28 -7 -5
    28 -7 -4
    28 -6 -7
    28 -5 -8
    29 -7 -4
    29 -7 -3
    29 -6 -6
    29 -5 -8
    30 -7 -3
    30 -6 -6
    31 -6 -5
    32 -6 -4
    -4 4 -4
    -3 4 -6
    -3 5 -7
    -2 5 -8
    0 0 -4
    0 1 -6
    0 4 -9
    1 1 -7
    1 2 -8
    1 3 -9
    2 0 -7
    2 1 -8
    3 -2 -5
    4 -3 -4
    4 -2 -6
    5 -3 1
    5 -2 -7
    5 -1 -8
    5 3 -11
    5 5 -12
    6 -4 -4
    6 4 -12
    7 -4 1
    7 -1 -9
    7 0 -10
    8 -5 -4
    8 -4 -6
    8 1 -11
    8 3 -12
    8 5 -13
    9 -5 -5
    9 -3 -8
    9 -2 -9
    9 -1 -10
    9 2 -12
    10 -6 -3
    10 -6 -2
    10 0 -11
    10 2 -12
    10 4 -13
    11 -6 -4
    11 -6 0
    11 -4 -8
    11 -3 -9
    11 3 -13
    12 -5 -7
    12 -4 -8
    12 -2 -10
    12 1 -12
    12 3 -13
    12 5 -14
    13 -6 -6
    13 -5 3
    13 -1 -11
    13 5 -14
    14 -7 -2
    14 -7 -1
    14 -6 -6
    14 0 -12
    14 2 -13
    15 -7 -4
    15 -7 0
    15 -5 -8
    15 -4 -9
    15 -3 -10
    15 0 -12
    16 -6 -7
    16 -5 -8
    16 -4 -9
    16 -3 -10
    16 -2 -11
    17 -6 -7
    17 -3 -10
    17 -2 -11
    17 4 -14
    18 -7 -5
    18 -7 1
    18 -6 -7
    18 -2 -11
    18 1 -13
    19 -7 1
    19 -6 -7
    19 -2 -11
    20 -7 -6
    20 -2 -11
    21 -7 -6
    21 -2 -11
    22 -7 -6
    22 -6 -7
    22 -2 -11
    23 -7 -5
    23 -6 -7
    23 -2 -11
    24 -7 -5
    24 -6 -7
    24 -2 -11
    25 -7 -5
    25 -6 -7
    25 -5 -8
    25 -3 -10
    26 -7 -5
    26 -7 -4
    26 -6 -7
    26 -5 -8
    26 -4 -9
    26 -3 -10
    27 -7 -4
    27 -7 -3
    27 -7 -1
    27 -6 -6
    27 -5 -8
    27 -4 -9
    28 -7 -3
    28 -7 -2
    28 -6 -6
    29 -6 -5
    29 -5 -7
    30 -6 -5
    30 -5 -7
    31 -6 -4
    31 -6 -3
    31 -5 -6
    33 -5 -4
    -2 3 -6
    -2 4 -7
    -1 2 -6
    -1 3 -7
    -1 4 -8
    0 2 -7
    0 3 -8
    0 6 -10
    1 -1 -3
    1 5 -10
    2 -1 -5
    2 4 -10
    4 -3 -3
    4 -3 -2
    4 -3 -1
    4 -1 -7
    4 0 -8
    4 4 -11
    5 -3 -5
    6 -4 -3
    6 -3 -6
    6 1 -10
    7 -4 -5
    7 2 -11
    7 4 -12
    8 -5 -3
    8 -5 -1
    8 0 -10
    9 1 -11
    9 3 -12
    9 5 -13
    10 -4 -7
    10 -4 3
    10 -3 -8
    10 -2 -9
    10 -1 -10
    11 -6 -3
    11 -6 -1
    11 -5 2
    11 0 -11
    11 2 -12
    11 4 -13
    12 -3 -9
    12 0 -11
    12 6 -14
    13 -6 -5
    13 -6 1
    13 -5 -7
    13 -4 -8
    13 -3 -9
    13 -2 -10
    13 1 -12
    13 3 -13
    14 -5 -7
    14 -2 -10
    14 -1 -11
    14 1 -12
    14 3 -13
    14 5 -14
    15 -7 -2
    15 -7 -1
    15 -6 -6
    15 -6 2
    15 -1 -11
    16 -7 -4
    16 -7 0
    16 -1 -11
    17 -7 0
    17 -4 -9
    18 -7 -4
    18 -5 -8
    18 -4 -9
    18 -3 -10
    18 0 -12
    18 2 -13
    18 4 -14
    19 -7 -5
    19 -5 -8
    19 -4 -9
    19 -3 -10
    19 0 -12
    20 -7 -5
    20 -7 1
    20 -6 -7
    20 -5 -8
    20 -3 -10
    20 0 -12
    21 -7 -5
    21 -6 -7
    21 -5 -8
    21 -4 -9
    21 -3 -10
    21 0 -12
    22 -7 -5
    22 -5 -8
    22 -4 -9
    22 -3 -10
    22 0 -12
    23 -7 -4
    23 -7 0
    23 -5 -8
    23 -4 -9
    24 -7 -4
    24 -7 0
    24 -6 -6
    24 -5 -8
    24 -4 -9
    24 -3 -10
    25 -7 -4
    25 -7 -3
    25 -7 -1
    25 -7 0
    25 -6 -6
    26 -7 -3
    26 -7 -2
    26 -7 -1
    26 -6 -6
    27 -7 -2
    27 -6 -5
    27 -5 -7
    28 -6 -5
    28 -5 -7
    28 -4 -8
    29 -6 -4
    29 -5 -6
    30 -6 -4
    30 -6 -3
    30 -5 -6
    31 -5 -5
    32 -5 -4
    -3 3 -4
    -2 2 -4
    2 3 -9
    3 -1 -6
    3 0 -7
    3 1 -8
    3 2 -9
    5 -2 -6
    5 2 -10
    5 4 -11
    6 -4 -2
    6 -4 -1
    6 -2 -7
    6 3 -11
    6 5 -12
    7 -4 -4
    7 -3 -6
    7 1 -10
    8 -4 -5
    8 -2 -8
    8 -1 -9
    8 4 -12
    8 6 -13
    9 -5 -4
    9 -5 0
    9 0 -10
    10 -5 1
    10 1 -11
    10 3 -12
    10 5 -13
    11 -6 -2
    11 -4 -7
    11 -3 -8
    11 -2 -9
    11 -1 -10
    12 -6 -3
    12 -1 -10
    12 2 -12
    12 4 -13
    13 0 -11
    13 4 -13
    13 6 -14
    14 -6 -5
    14 -5 3
    14 -4 -8
    14 -3 -9
    14 6 -14
    15 -6 -5
    15 -4 -8
    15 -3 -9
    15 -2 -10
    16 -7 -1
    16 -6 2
    16 -5 -7
    16 1 -12
    16 5 -14
    17 -7 -3
    17 -7 -1
    17 -6 -6
    17 -6 2
    17 -2 -10
    17 -1 -11
    17 5 -14
    18 -7 0
    18 -6 -6
    18 -1 -11
    18 5 -14
    19 -7 -4
    19 -7 -3
    19 -7 0
    19 -6 -6
    19 -1 -11
    20 -7 -4
    20 -7 -3
    20 -6 -6
    20 -1 -11
    21 -7 -4
    21 -7 -3
    21 -6 -6
    21 -1 -11
    22 -7 -4
    22 -7 -3
    22 -7 -2
    22 -7 -1
    22 -7 0
    22 -6 -6
    22 -1 -11
    23 -7 -3
    23 -7 -2
    23 -7 -1
    23 -6 -6
    24 -7 -3
    24 -7 -2
    24 -7 -1
    24 -5 -7
    25 -7 -2
    25 -6 -5
    25 -5 -7
    25 -4 -8
    25 -3 -9
    25 -2 -10
    26 -6 -5
    26 -5 -7
    26 -4 -8
    26 -3 -9
    27 -6 -4
    27 -4 -8
    28 -6 -4
    28 -6 -3
    28 -5 -6
    29 -6 -3
    29 -4 -7
    30 -5 -5
    30 -4 -7
    31 -5 -4
    31 -4 -6
    33 -4 -5
    -1 6 -9
    0 0 -3
    0 5 -9
    1 0 -5
    1 4 -9
    2 0 -6
    2 2 -8
    4 -2 -5
    4 5 -11
    5 -3 -4
    5 -1 -7
    5 0 -8
    6 -3 -5
    6 2 -10
    7 0 -9
    7 3 -11
    7 5 -12
    8 1 -10
    9 -5 -3
    9 -5 -2
    9 -5 -1
    9 -2 -8
    9 -1 -9
    9 2 -11
    9 4 -12
    9 6 -13
    10 -5 -4
    10 0 -10
    11 1 -11
    11 3 -12
    11 5 -13
    12 -6 -2
    12 -6 -1
    12 -5 2
    12 -4 -7
    12 -3 -8
    12 -2 -9
    12 1 -11
    13 -6 -3
    13 -6 0
    13 -5 -6
    13 -4 -7
    13 -1 -10
    13 7 -14
    14 -6 1
    14 -1 -10
    14 2 -12
    14 4 -13
    15 0 -11
    16 -4 -8
    16 -3 -9
    16 0 -11
    17 -6 -5
    17 -5 -7
    17 -4 -8
    17 -3 -9
    17 6 -14
    18 -6 -5
    18 -6 2
    18 -5 -7
    18 -2 -10
    18 1 -12
    19 -7 -2
    19 -6 -5
    19 -6 2
    19 -5 -7
    19 -4 -8
    19 -3 -9
    19 -2 -10
    20 -7 -2
    20 -7 -1
    20 -6 -5
    20 -6 2
    20 -4 -8
    20 -3 -9
    20 -2 -10
    21 -7 -2
    21 -7 -1
    21 -6 -5
    21 -5 -7
    21 -4 -8
    21 -2 -10
    22 -6 -5
    22 -4 -8
    22 -3 -9
    22 1 -12
    23 -6 -5
    23 -5 -7
    23 -4 -8
    23 -3 -9
    24 -6 -5
    25 -6 -4
    25 -5 -6
    26 -6 -4
    26 -5 -6
    27 -6 -3
    27 -6 -2
    27 -6 -1
    27 -5 -6
    27 -4 -7
    27 -3 -8
    28 -6 -2
    28 -4 -7
    28 -3 -8
    29 -5 -5
    29 -5 -4
    29 -4 -6
    30 -5 -4
    30 -5 -3
    30 -4 -6
    30 -3 -7
    31 -5 -3
    31 -4 -5
    32 -4 -4
    0 1 -5
    1 1 -6
    1 3 -8
    1 6 -10
    2 -1 -4
    2 1 -7
    2 5 -10
    3 -2 -3
    3 -2 0
    4 -1 -6
    5 -3 -3
    5 3 -10
    6 -2 -6
    6 4 -11
    6 6 -12
    7 -4 -3
    7 -4 0
    8 -3 -6
    8 0 -9
    8 3 -11
    8 5 -12
    9 -4 -5
    9 1 -10
    10 -5 -3
    10 -3 -7
    10 -2 -8
    10 -1 -9
    10 2 -11
    10 4 -12
    10 6 -13
    11 -5 -4
    11 0 -10
    11 6 -13
    12 3 -12
    12 5 -13
    13 -6 -2
    13 -6 -1
    13 -3 -8
    13 -2 -9
    13 1 -11
    13 5 -13
    14 -6 0
    14 -4 -7
    14 -3 -8
    14 -2 -9
    14 7 -14
    15 -6 -4
    15 -6 1
    15 -5 -6
    15 -5 3
    15 -1 -10
    16 -6 -4
    16 -6 1
    16 -5 -6
    16 -1 -10
    17 -6 -4
    17 -5 -6
    17 -1 -10
    17 2 -12
    17 7 -14
    18 -6 -4
    18 -5 -6
    18 2 -12
    21 -6 -4
    21 -5 -6
    22 -6 -4
    22 -5 -6
    23 -6 -4
    23 -5 -6
    23 -1 -10
    24 -6 -4
    24 -6 -3
    24 -5 -6
    24 -4 -7
    24 -1 -10
    25 -6 -3
    25 -6 -2
    25 -6 -1
    25 -6 0
    25 -4 -7
    25 -3 -8
    25 -2 -9
    26 -6 -3
    26 -6 -2
    26 -6 -1
    26 -5 -5
    26 -4 -7
    26 -3 -8
    27 -5 -5
    28 -5 -4
    28 -4 -6
    29 -5 -3
    29 -3 -7
    29 -2 -8
    30 -5 -2
    30 -4 -5
    31 -4 -4
    31 -3 -6
    32 -3 -5
    0 4 -8
    1 0 2
    1 2 -7
    3 -2 -2
    3 -1 -5
    3 3 -9
    4 -2 -4
    4 0 -7
    4 1 -8
    5 -3 -2
    5 -3 0
    5 -2 -5
    5 5 -11
    6 -3 -4
    6 -1 -7
    7 -4 -2
    7 -3 -5
    7 2 -10
    7 4 -11
    7 6 -12
    9 0 -9
    9 3 -11
    9 5 -12
    9 7 -13
    10 -5 -2
    10 -5 -1
    10 -5 0
    10 1 -10
    11 -5 -3
    11 -5 1
    11 -3 -7
    11 -2 -8
    11 -1 -9
    11 2 -11
    11 4 -12
    12 -5 -4
    12 -4 -6
    12 -1 -9
    12 0 -10
    12 2 -11
    12 6 -13
    13 0 -10
    14 -6 -2
    14 -6 -1
    14 -5 -5
    14 3 -12
    14 5 -13
    14 8 -14
    15 -6 -2
    15 -6 0
    15 -5 -5
    15 -3 -8
    15 1 -11
    15 3 -12
    15 5 -13
    15 8 -14
    16 -4 -7
    16 -3 -8
    16 -2 -9
    16 1 -11
    17 -6 -3
    17 -6 1
    17 -4 -7
    17 -3 -8
    17 -2 -9
    17 1 -11
    18 -6 -3
    18 -4 -7
    18 -3 -8
    18 -2 -9
    18 -1 -10
    19 -6 -4
    19 -5 -6
    19 -3 -8
    19 -2 -9
    20 -6 -4
    20 -5 -6
    20 -4 -7
    20 -3 -8
    20 -2 -9
    21 -6 -3
    21 -4 -7
    21 -3 -8
    21 -2 -9
    21 -1 -10
    22 -6 -3
    22 -4 -7
    22 -3 -8
    23 -6 -3
    23 -6 -2
    23 -6 0
    23 -5 -5
    23 -3 -8
    23 -2 -9
    23 1 -11
    24 -6 -1
    24 -6 0
    24 -5 -5
    24 -3 -8
    25 -5 -5
    26 -5 -4
    26 -4 -6
    26 0 -10
    27 -5 -4
    27 -4 -6
    27 -3 -7
    27 -2 -8
    27 -1 -9
    28 -5 -3
    28 -5 -2
    29 -5 -2
    29 -4 -5
    29 -3 -6
    30 -4 -4
    30 -3 -6
    30 -2 -7
    31 -4 -3
    31 -3 -5
    32 -3 -4
    -1 -5 -5
    0 -3 -4
    0 -2 -3
    1 -7 -7
    1 0 -1
    1 1 2
    2 -2 -4
    2 -1 -3
    3 -8 -8
    4 -13 -10
    5 -12 -10
    6 -9 -9
    6 -3 -6
    7 -11 -10
    7 3 1
    8 -14 -11
    8 -8 -9
    9 -14 -11
    9 2 -2
    10 -10 -10
    11 -13 -11
    11 -10 -10
    11 3 -1
    11 4 3
    12 -13 -11
    12 -5 -8
    13 -17 -12
    13 -13 -11
    13 -7 -9
    13 -5 -8
    13 -3 -7
    14 -17 -12
    14 -13 -11
    14 -7 -9
    14 -5 -8
    14 -3 -7
    14 4 1
    15 -17 -12
    15 -13 -11
    15 -7 -9
    15 -5 -8
    15 -3 -7
    15 4 1
    16 -18 -12
    16 -17 -12
    16 -13 -11
    16 -7 -9
    16 -5 -8
    16 -3 -7
    16 1 -4
    16 4 1
    17 -17 -12
    17 -13 -11
    17 -10 -10
    17 -7 -9
    17 -5 -8
    17 -3 -7
    17 3 -1
    18 -13 -11
    18 -7 -9
    18 -5 -8
    19 -13 -11
    19 -5 -8
    19 -2 -6
    20 -14 -11
    20 -10 -10
    20 -2 -6
    20 2 -2
    21 -14 -11
    21 -11 -10
    21 -8 -9
    21 -4 -7
    21 -2 -6
    21 -1 -5
    21 2 -2
    22 -11 -10
    22 -8 -9
    22 -4 -7
    22 0 -4
    23 -11 -10
    23 -6 -8
    23 -3 -6
    23 2 -1
    24 -9 -9
    24 -7 -8
    24 -5 -7
    24 -3 -6
    24 2 -1
    25 -7 -8
    25 -5 -7
    25 -2 -5
    25 -1 -4
    25 0 -3
    25 1 -2
    25 2 0
    26 -10 -9
    26 -8 -8
    26 -4 -6
    27 -8 -8
    27 -6 -7
    27 -3 -5
    27 0 -2
    28 -7 -7
    28 -5 -6
    28 -2 -4
    28 -1 -3
    29 -7 -7
    29 -4 -5
    29 -3 -4
    29 -1 -2
    29 0 -1
    30 -6 -6
    30 -2 -3
    31 -5 -5
    31 -4 -4
    31 -3 -3
    31 -2 -2
    32 -6 -5
    33 -4 -3
    34 -5 -3
    -5 -8 -5
    1 -5 -6
    2 -6 -7
    2 -3 -5
    3 -4 -6
    4 -12 -10
    4 -7 -8
    4 -2 -5
    4 0 -3
    5 -9 -9
    5 -3 -6
    6 -11 -10
    7 -14 -11
    7 -8 -9
    7 -1 -5
    7 0 -4
    8 -10 -10
    8 3 0
    8 3 5
    9 -13 -11
    9 -10 -10
    9 -7 -9
    10 -13 -11
    10 -7 -9
    10 -5 -8
    10 -3 -7
    10 3 -1
    11 -9 -10
    11 -7 -9
    11 -3 -7
    11 4 2
    12 -12 -11
    12 -9 -10
    12 1 -4
    12 2 -3
    12 4 1
    13 -16 -12
    13 -12 -11
    13 -9 -10
    13 2 -3
    13 4 1
    14 -16 -12
    14 -12 -11
    14 -9 -10
    14 0 -5
    14 2 -3
    15 -16 -12
    15 -12 -11
    15 -1 -6
    16 -16 -12
    16 -12 -11
    16 -1 -6
    16 0 -5
    17 -16 -12
    17 -12 -11
    17 -9 -10
    17 0 -5
    17 1 -4
    18 -16 -12
    18 -12 -11
    18 0 -5
    18 1 -4
    18 2 -3
    18 4 1
    19 -12 -11
    19 -7 -9
    19 -3 -7
    19 0 -5
    19 1 -4
    19 2 -3
    19 4 1
    19 4 2
    20 -13 -11
    20 -5 -8
    20 4 2
    21 -13 -11
    21 -10 -10
    21 -7 -9
    21 -3 -7
    21 3 -1
    22 -10 -10
    22 -5 -8
    22 2 -2
    22 3 0
    23 -8 -9
    23 -4 -7
    23 -2 -6
    23 -1 -5
    23 0 -4
    23 1 -3
    23 2 -2
    23 3 0
    24 -11 -10
    24 -8 -9
    24 -6 -8
    24 -4 -7
    24 -1 -5
    24 0 -4
    24 1 -3
    25 -3 -6
    25 2 -1
    26 -7 -8
    26 -5 -7
    26 -2 -5
    26 -1 -4
    26 0 -3
    26 1 -2
    26 2 0
    27 -4 -6
    27 -1 -4
    27 1 -1
    28 -6 -7
    28 -4 -6
    28 -3 -5
    28 0 -2
    29 -5 -6
    29 -2 -4
    29 -1 -3
    30 -4 -5
    30 -3 -4
    30 -1 -2
    31 -6 -6
    32 -5 -5
    32 -4 -4
    32 -3 -3
    33 -5 -4
    -1 -8 -7
    0 -4 -5
    1 -11 -9
    2 1 0
    3 1 -1
    5 -11 -10
    6 -1 -5
    6 0 -4
    7 -13 -11
    7 -10 -10
    7 3 4
    8 -13 -11
    8 -7 -9
    8 -5 -8
    9 -9 -10
    10 -12 -11
    10 -9 -10
    10 1 -4
    11 -6 -9
    11 -4 -8
    11 2 -3
    11 4 1
    11 4 4
    12 -16 -12
    12 -15 -12
    12 -6 -9
    12 -4 -8
    13 -15 -12
    13 -11 -11
    13 -4 -8
    13 3 -2
    14 -15 -12
    14 -11 -11
    14 -8 -10
    14 -6 -9
    14 -4 -8
    14 -2 -7
    14 3 -2
    14 4 0
    15 -15 -12
    15 -11 -11
    15 -2 -7
    15 3 -2
    16 -15 -12
    16 -11 -11
    16 -6 -9
    16 -2 -7
    16 3 -2
    16 4 0
    17 -15 -12
    17 -11 -11
    17 -8 -10
    17 -4 -8
    17 4 0
    18 -15 -12
    18 -11 -11
    18 -8 -10
    18 -4 -8
    18 -2 -7
    18 -1 -6
    18 4 0
    19 -4 -8
    19 -1 -6
    19 3 -2
    20 -12 -11
    20 -9 -10
    20 -4 -8
    20 -1 -6
    20 0 -5
    20 2 -3
    20 4 1
    21 -12 -11
    21 0 -5
    21 1 -4
    21 2 -3
    22 -12 -11
    22 -9 -10
    22 -7 -9
    22 -3 -7
    22 0 -5
    22 1 -4
    22 3 -1
    23 -10 -10
    23 -7 -9
    23 -5 -8
    23 -3 -7
    24 -10 -10
    24 -5 -8
    24 -2 -6
    24 2 -2
    24 3 0
    25 -8 -9
    25 -6 -8
    25 -4 -7
    25 -1 -5
    25 0 -4
    26 -8 -9
    26 -6 -8
    26 -4 -7
    26 -3 -6
    26 2 -1
    27 -7 -8
    27 -5 -7
    27 -3 -6
    27 -2 -5
    27 1 -2
    28 -7 -8
    28 -5 -7
    28 -1 -4
    28 1 -1
    29 -6 -7
    29 -4 -6
    29 -3 -5
    29 0 -2
    30 -5 -6
    30 -2 -4
    30 -1 -3
    31 -4 -5
    31 -3 -4
    31 -2 -3
    31 -1 -2
    33 -4 -4
    33 -3 -3
    34 -4 -3
    -5 -4 -1
    -1 -6 -6
    0 -1 -2
    2 -4 -6
    3 -12 -10
    3 -5 -7
    4 -11 -10
    4 -3 -6
    5 -8 -9
    6 -13 -11
    6 -10 -10
    6 -2 -6
    6 3 2
    7 -7 -9
    7 2 -2
    8 -12 -11
    8 -9 -10
    9 -12 -11
    9 -6 -9
    9 1 -4
    9 3 -1
    10 -11 -11
    10 -6 -9
    10 -4 -8
    10 2 -3
    10 4 2
    10 4 3
    11 -15 -12
    11 -11 -11
    11 -8 -10
    11 -2 -7
    11 3 -2
    12 -14 -12
    12 -11 -11
    12 -8 -10
    12 -2 -7
    12 3 -2
    12 4 0
    13 -14 -12
    13 -8 -10
    13 -2 -7
    13 4 0
    14 -14 -12
    15 -14 -12
    15 -10 -11
    15 -5 -9
    15 1 -5
    16 -14 -12
    16 -10 -11
    16 -5 -9
    16 1 -5
    16 2 -4
    17 -14 -12
    17 -10 -11
    17 -5 -9
    17 1 -5
    18 -14 -12
    19 -14 -12
    19 -11 -11
    19 -8 -10
    19 -2 -7
    19 4 0
    20 -11 -11
    20 -8 -10
    20 -2 -7
    20 3 -2
    21 -11 -11
    21 -8 -10
    21 -6 -9
    21 -4 -8
    21 -2 -7
    21 -1 -6
    21 3 -2
    21 4 1
    22 -11 -11
    22 -6 -9
    22 -4 -8
    22 -1 -6
    22 2 -3
    23 -9 -10
    23 -6 -9
    23 -1 -6
    23 0 -5
    23 1 -4
    23 2 -3
    23 3 -1
    24 -9 -10
    24 -7 -9
    24 -3 -7
    25 -5 -8
    25 -3 -7
    25 -2 -6
    25 2 -2
    25 3 0
    26 -2 -6
    26 -1 -5
    26 0 -4
    26 1 -3
    27 -6 -8
    27 -4 -7
    27 2 -1
    28 -3 -6
    28 -2 -5
    28 0 -3
    28 1 -2
    29 -5 -7
    29 -2 -5
    29 -1 -4
    29 1 -1
    30 -4 -6
    30 -3 -5
    30 0 -2
    31 -5 -6
    31 -2 -4
    32 -4 -5
    32 -3 -4
    32 -2 -3
    0 -11 -9
    0 -5 -6
    1 -10 -9
    1 -6 -7
    1 -3 -5
    1 -2 -4
    3 0 -3
    4 -6 -8
    5 -10 -10
    5 -1 -5
    5 0 -4
    5 2 -1
    6 -7 -9
    7 -12 -11
    7 -9 -10
    7 3 0
    8 -6 -9
    8 -4 -8
    8 3 -1
    9 -11 -11
    9 -8 -10
    9 -4 -8
    9 2 -3
    10 -14 -12
    10 -2 -7
    10 3 -2
    10 4 1
    11 -14 -12
    11 -10 -11
    11 -5 -9
    12 -10 -11
    12 -7 -10
    12 -5 -9
    12 -3 -8
    13 -13 -12
    13 -10 -11
    13 -7 -10
    13 -5 -9
    13 -3 -8
    14 -13 -12
    14 -10 -11
    14 -7 -10
    14 -5 -9
    14 -3 -8
    14 0 -6
    14 1 -5
    14 4 -1
    15 -13 -12
    15 -7 -10
    15 0 -6
    15 4 -1
    16 -13 -12
    16 -7 -10
    16 -3 -8
    16 0 -6
    16 4 -1
    17 -13 -12
    17 -7 -10
    17 -3 -8
    17 2 -4
    17 4 -1
    18 -13 -12
    18 -10 -11
    18 -3 -8
    18 0 -6
    18 1 -5
    18 2 -4
    18 3 -3
    19 -13 -12
    19 -10 -11
    19 -7 -10
    19 -5 -9
    19 -3 -8
    19 0 -6
    19 1 -5
    19 2 -4
    20 -10 -11
    20 -7 -10
    20 -5 -9
    20 0 -6
    20 1 -5
    20 2 -4
    21 -10 -11
    21 -5 -9
    21 -3 -8
    21 1 -5
    22 -8 -10
    22 -2 -7
    22 3 -2
    23 -8 -10
    23 -4 -8
    23 -2 -7
    23 3 -2
    24 -8 -10
    24 -4 -8
    24 -1 -6
    24 0 -5
    24 1 -4
    24 2 -3
    24 3 -1
    25 -6 -9
    25 0 -5
    25 1 -4
    25 3 -1
    26 -7 -9
    26 -5 -8
    26 -3 -7
    26 2 -2
    27 -7 -9
    27 -5 -8
    27 -2 -6
    27 -1 -5
    27 1 -3
    28 -6 -8
    28 -4 -7
    28 -1 -5
    28 0 -4
    28 2 -1
    29 -3 -6
    29 0 -3
    29 1 -2
    30 -5 -7
    30 -2 -5
    30 -1 -4
    31 -4 -6
    31 -3 -5
    31 -1 -3
    31 0 -2
    32 -2 -4
    33 -3 -4
    33 -2 -3
    -4 -10 -7
    1 -1 -3
    2 -5 -7
    3 -11 -10
    3 -3 -6
    4 -10 -10
    4 2 0
    5 -7 -9
    5 -2 -6
    5 1 -3
    6 -12 -11
    6 -9 -10
    6 2 -2
    6 3 1
    7 -11 -11
    7 -6 -9
    7 0 -5
    7 1 -4
    8 -11 -11
    8 -8 -10
    8 2 -3
    9 -10 -11
    10 -13 -12
    10 -10 -11
    10 -7 -10
    10 -5 -9
    10 -3 -8
    11 -13 -12
    11 -7 -10
    11 -3 -8
    11 2 -4
    12 -13 -12
    12 -9 -11
    12 -1 -7
    12 2 -4
    12 4 -1
    13 -12 -12
    13 -9 -11
    13 -1 -7
    13 3 -3
    13 4 -1
    14 -12 -12
    14 -9 -11
    14 -4 -9
    14 -1 -7
    14 3 -3
    15 -12 -12
    15 -9 -11
    15 -6 -10
    15 -1 -7
    16 -16 -13
    16 -12 -12
    16 -9 -11
    16 -6 -10
    16 -4 -9
    17 -9 -11
    17 -6 -10
    17 -4 -9
    17 -1 -7
    18 -12 -12
    18 -4 -9
    18 -1 -7
    19 -12 -12
    19 -6 -10
    19 -4 -9
    19 -1 -7
    19 3 -3
    20 -12 -12
    20 -1 -7
    20 3 -3
    21 -9 -11
    21 -7 -10
    21 -1 -7
    21 0 -6
    21 2 -4
    21 3 -3
    21 4 -1
    22 -10 -11
    22 -7 -10
    22 -5 -9
    22 -3 -8
    22 1 -5
    22 2 -4
    23 -7 -10
    23 -3 -8
    23 0 -6
    23 1 -5
    23 2 -4
    23 4 0
    24 -5 -9
    24 -2 -7
    24 3 -2
    25 -8 -10
    25 -4 -8
    25 -2 -7
    25 -1 -6
    25 2 -3
    26 -6 -9
    26 -4 -8
    26 -1 -6
    26 0 -5
    26 1 -4
    26 3 -1
    27 -3 -7
    27 2 -2
    28 -5 -8
    28 -3 -7
    28 -2 -6
    28 1 -3
    29 -4 -7
    29 -1 -5
    29 0 -4
    30 -4 -7
    30 -3 -6
    30 0 -3
    30 1 -2
    31 -2 -5
    31 -1 -4
    32 -3 -5
    32 -1 -3
    -4 -8 -6
    -1 -7 -7
    -1 -4 -5
    -1 -3 -4
    1 -4 -6
    2 -2 -5
    3 -4 -7
    4 -1 -5
    4 0 -4
    5 -12 -11
    5 -9 -10
    6 -11 -11
    6 -6 -9
    7 -8 -10
    8 -10 -11
    8 -5 -9
    9 -13 -12
    9 -7 -10
    9 -5 -9
    9 -3 -8
    9 3 -2
    9 4 2
    10 -9 -11
    10 2 -4
    10 4 0
    11 -12 -12
    11 -9 -11
    11 3 -3
    11 4 -1
    12 -12 -12
    12 -6 -10
    12 -4 -9
    13 -6 -10
    13 -4 -9
    13 -2 -8
    14 -15 -13
    14 -11 -12
    14 -8 -11
    14 -6 -10
    14 -2 -8
    14 4 -2
    15 -15 -13
    15 -11 -12
    15 -8 -11
    15 -2 -8
    15 2 -5
    15 4 -2
    16 -15 -13
    16 -11 -12
    16 -8 -11
    16 1 -6
    16 2 -5
    16 4 -2
    16 5 1
    16 5 2
    17 -8 -11
    17 -2 -8
    17 1 -6
    17 2 -5
    17 5 1
    17 5 2
    18 -11 -12
    18 -2 -8
    18 1 -6
    18 2 -5
    18 5 1
    18 5 2
    19 -11 -12
    19 1 -6
    19 2 -5
    19 4 -2
    20 -11 -12
    20 -6 -10
    20 -4 -9
    20 -2 -8
    20 4 -2
    21 -6 -10
    21 -2 -8
    22 -9 -11
    22 -6 -10
    22 -4 -9
    22 -1 -7
    22 3 -3
    22 4 -1
    23 -9 -11
    23 -1 -7
    23 3 -3
    23 4 -1
    24 -7 -10
    24 -3 -8
    24 0 -6
    24 2 -4
    24 4 0
    25 -7 -10
    25 -5 -9
    25 -3 -8
    25 1 -5
    25 3 -2
    26 -5 -9
    26 -2 -7
    26 2 -3
    27 -6 -9
    27 -4 -8
    27 -2 -7
    27 -1 -6
    27 0 -5
    27 1 -4
    27 2 -3
    27 3 -1
    28 -4 -8
    28 0 -5
    28 2 -2
    29 -3 -7
    29 -2 -6
    29 1 -3
    30 -2 -6
    30 -1 -5
    30 0 -4
    31 -3 -6
    31 0 -3
    32 -2 -5
    32 -1 -4
    33 -2 -4
    -5 -9 -6
    -1 -2 -3
    0 -10 -9
    0 -6 -7
    1 -9 -9
    1 -5 -7
    2 -8 -9
    2 -3 -6
    2 -1 -4
    3 -10 -10
    3 1 -2
    4 -9 -10
    4 -5 -8
    6 -8 -10
    6 -1 -6
    6 0 -5
    6 1 -4
    7 -10 -11
    7 -5 -9
    7 2 -3
    7 3 -1
    8 -7 -10
    8 -3 -8
    8 3 -2
    9 -12 -12
    9 -9 -11
    9 2 -4
    9 3 5
    9 4 1
    10 -12 -12
    10 -6 -10
    10 -4 -9
    10 3 -3
    11 -11 -12
    11 -8 -11
    11 -6 -10
    11 -4 -9
    11 -2 -8
    12 -11 -12
    12 -8 -11
    13 -11 -12
    13 -8 -11
    13 4 -2
    14 -14 -13
    14 -5 -10
    14 -3 -9
    14 0 -7
    14 1 -6
    14 2 -5
    14 5 1
    15 -14 -13
    15 -10 -12
    15 -5 -10
    15 -3 -9
    15 1 -6
    15 5 1
    15 5 2
    16 -14 -13
    16 -10 -12
    16 -7 -11
    16 -5 -10
    16 -3 -9
    16 0 -7
    16 3 -4
    16 5 0
    16 5 3
    17 -14 -13
    17 -10 -12
    17 -7 -11
    17 -5 -10
    17 -3 -9
    17 0 -7
    17 3 -4
    17 5 0
    17 5 3
    18 -10 -12
    18 -7 -11
    18 -5 -10
    18 -3 -9
    18 0 -7
    18 3 -4
    18 5 0
    19 -10 -12
    19 -7 -11
    19 -5 -10
    19 -3 -9
    19 0 -7
    19 3 -4
    19 5 0
    19 5 1
    19 5 2
    20 -10 -12
    20 -5 -10
    20 -3 -9
    20 0 -7
    20 1 -6
    20 2 -5
    20 3 -4
    20 5 1
    20 5 2
    21 -8 -11
    21 -5 -10
    21 0 -7
    21 1 -6
    21 2 -5
    21 3 -4
    21 4 -2
    21 5 1
    22 -2 -8
    22 1 -6
    22 2 -5
    22 4 -2
    23 -8 -11
    23 -6 -10
    23 -2 -8
    24 -6 -10
    24 -4 -9
    24 -2 -8
    24 -1 -7
    24 3 -3
    24 4 -1
    25 -4 -9
    25 -1 -7
    25 0 -6
    25 2 -4
    25 3 -3
    25 4 0
    26 -3 -8
    26 0 -6
    26 1 -5
    26 2 -4
    26 3 -2
    27 -5 -9
    27 -3 -8
    27 3 -2
    28 -2 -7
    28 -1 -6
    28 1 -4
    28 2 -3
    29 -4 -8
    29 -1 -6
    29 0 -5
    29 1 -4
    29 2 -2
    30 -3 -7
    30 1 -3
    31 -2 -6
    31 -1 -5
    31 0 -4
    32 0 -3
    33 -2 -5
    33 -1 -4
    -1 -5 -6
    0 -3 -5
    2 0 -3
    4 1 -3
    4 2 3
    5 -11 -11
    5 -8 -10
    5 2 -2
    6 -10 -11
    6 3 0
    7 -7 -10
    8 -12 -12
    8 -9 -11
    8 2 -4
    9 -6 -10
    9 -4 -9
    9 4 0
    10 -11 -12
    10 -8 -11
    10 -2 -8
    10 4 -1
    11 -5 -10
    12 -10 -12
    12 -5 -10
    12 -3 -9
    12 0 -7
    12 3 -4
    12 4 -2
    13 -14 -13
    13 -10 -12
    13 -7 -11
    13 -5 -10
    13 -3 -9
    13 0 -7
    13 5 1
    14 -13 -13
    14 -10 -12
    14 -7 -11
    14 -1 -8
    14 4 -3
    14 5 0
    14 5 2
    15 -13 -13
    15 -7 -11
    15 -1 -8
    15 5 3
    16 -13 -13
    16 -9 -12
    16 -1 -8
    16 5 -1
    17 -13 -13
    17 -9 -12
    17 -1 -8
    17 5 -1
    18 -9 -12
    18 4 -3
    19 -9 -12
    19 -1 -8
    19 4 -3
    20 -7 -11
    20 -1 -8
    20 4 -3
    21 -7 -11
    21 -1 -8
    21 4 -3
    22 -1 -8
    22 0 -7
    22 3 -4
    23 -7 -11
    23 -5 -10
    23 -3 -9
    23 0 -7
    23 1 -6
    23 2 -5
    23 3 -4
    23 4 -2
    24 -5 -10
    24 -3 -9
    24 0 -7
    24 1 -6
    24 2 -5
    24 4 -2
    25 -2 -8
    26 -4 -9
    26 -2 -8
    26 -1 -7
    26 3 -3
    26 4 -1
    27 -4 -9
    27 -1 -7
    27 0 -6
    27 1 -5
    27 2 -4
    28 -3 -8
    28 0 -6
    28 1 -5
    28 3 -2
    29 -2 -7
    29 2 -3
    30 -1 -6
    30 0 -5
    30 1 -4
    31 1 -3
    32 -1 -5
    32 0 -4
    34 -1 -4
    -1 -8 -8
    0 -4 -6
    1 0 -2
    2 -4 -7
    2 1 -1
    3 -9 -10
    3 -2 -6
    3 -1 -5
    3 0 -4
    4 -11 -11
    4 -8 -10
    4 2 -1
    5 -10 -11
    5 -1 -6
    5 1 -4
    6 -7 -10
    6 -5 -9
    6 2 -3
    7 -9 -11
    8 -11 -12
    8 -8 -11
    8 -6 -10
    8 -4 -9
    9 -11 -12
    9 -8 -11
    9 -2 -8
    9 3 -3
    10 -10 -12
    10 -5 -10
    10 -3 -9
    11 -10 -12
    11 -7 -11
    11 -3 -9
    11 3 -4
    11 4 -2
    12 -13 -13
    12 -1 -8
    13 -13 -13
    13 -9 -12
    13 -4 -10
    13 4 -3
    13 5 0
    13 5 2
    14 -12 -13
    14 -9 -12
    14 -6 -11
    14 -4 -10
    14 -2 -9
    14 5 -1
    14 5 3
    15 -12 -13
    15 -9 -12
    15 -6 -11
    15 -4 -10
    15 -2 -9
    15 2 -6
    15 3 -5
    16 -12 -13
    16 -2 -9
    16 1 -7
    16 2 -6
    16 3 -5
    17 -12 -13
    17 -4 -10
    17 -2 -9
    17 1 -7
    17 2 -6
    17 3 -5
    18 -12 -13
    18 -4 -10
    18 -2 -9
    18 1 -7
    18 2 -6
    18 3 -5
    19 -4 -10
    19 -2 -9
    19 1 -7
    19 2 -6
    19 3 -5
    20 -9 -12
    20 -2 -9
    20 1 -7
    20 2 -6
    20 3 -5
    21 -9 -12
    21 -6 -11
    21 -4 -10
    21 1 -7
    21 2 -6
    21 3 -5
    21 5 -1
    22 -6 -11
    22 -2 -9
    22 2 -6
    22 4 -3
    22 5 -1
    23 -4 -10
    23 -1 -8
    23 4 -3
    23 5 0
    24 -1 -8
    24 3 -4
    25 -5 -10
    25 -3 -9
    25 -1 -8
    25 0 -7
    25 1 -6
    25 2 -5
    25 4 -2
    26 -3 -9
    26 0 -7
    26 1 -6
    26 2 -5
    26 4 -2
    27 -2 -8
    27 3 -3
    28 -2 -8
    28 -1 -7
    28 2 -4
    29 -3 -8
    29 -1 -7
    29 0 -6
    29 1 -5
    29 3 -2
    30 -2 -7
    30 2 -3
    31 -1 -6
    31 0 -5
    31 1 -4
    33 -1 -5
    33 0 -4
    -1 -6 -7
    1 -8 -9
    1 -3 -6
    1 -2 -5
    2 -7 -9
    3 -3 -7
    5 -7 -10
    6 -9 -11
    6 3 -1
    7 -11 -12
    7 -8 -11
    7 -6 -10
    7 -4 -9
    7 3 -2
    8 3 -3
    8 4 1
    9 -10 -12
    9 -7 -11
    9 -5 -10
    9 -3 -9
    9 4 3
    10 -7 -11
    10 -1 -8
    10 4 -2
    11 -9 -12
    11 -4 -10
    11 -1 -8
    12 -12 -13
    12 -9 -12
    12 -6 -11
    12 -4 -10
    12 -2 -9
    12 4 -3
    12 5 0
    12 5 1
    13 -12 -13
    13 -6 -11
    13 -2 -9
    13 1 -7
    13 2 -6
    13 5 -1
    14 -11 -13
    14 -8 -12
    14 0 -8
    14 1 -7
    14 2 -6
    14 3 -5
    15 -11 -13
    15 -8 -12
    15 0 -8
    16 -11 -13
    16 -8 -12
    16 0 -8
    16 4 -4
    16 5 -2
    17 -11 -13
    17 -8 -12
    17 -3 -10
    17 0 -8
    17 4 -4
    18 -11 -13
    18 -8 -12
    18 -3 -10
    18 0 -8
    18 4 -4
    19 -8 -12
    19 -3 -10
    19 0 -8
    19 4 -4
    19 5 -2
    20 -8 -12
    20 0 -8
    20 4 -4
    20 5 -2
    21 -8 -12
    21 -3 -10
    21 0 -8
    21 4 -4
    21 5 -2
    22 0 -8
    22 1 -7
    22 3 -5
    22 4 -4
    22 5 -2
    23 -6 -11
    23 -2 -9
    23 1 -7
    23 2 -6
    23 3 -5
    23 5 -1
    24 -4 -10
    24 -2 -9
    24 1 -7
    24 2 -6
    24 3 -5
    24 4 -3
    24 5 -1
    24 5 0
    25 -2 -9
    25 4 -3
    26 -1 -8
    26 3 -4
    27 -3 -9
    27 -1 -8
    27 0 -7
    27 1 -6
    27 2 -5
    27 3 -4
    27 4 -2
    28 1 -6
    28 2 -5
    28 3 -3
    29 -2 -8
    29 2 -4
    29 3 -3
    30 -1 -7
    30 0 -6
    30 1 -5
    30 2 -4
    31 2 -3
    32 -1 -6
    32 0 -5
    32 1 -4
    -7 -8 -3
    -4 -9 -7
    0 -5 -7
    0 -1 -3
    1 -4 -7
    1 -1 -4
    3 -8 -10
    4 -10 -11
    4 0 -5
    5 -9 -11
    6 -6 -10
    6 -4 -9
    6 0 -6
    6 1 -5
    8 -10 -12
    8 -7 -11
    8 -5 -10
    8 -3 -9
    8 4 0
    9 -1 -8
    9 3 -4
    9 4 -2
    10 -9 -12
    10 -6 -11
    10 -4 -10
    11 -12 -13
    11 -6 -11
    11 -2 -9
    11 4 -3
    12 -11 -13
    12 -8 -12
    12 0 -8
    12 1 -7
    12 5 -1
    12 5 2
    13 -11 -13
    13 -8 -12
    13 -5 -11
    13 -3 -10
    13 0 -8
    13 5 -2
    13 5 3
    14 -3 -10
    14 -1 -9
    14 5 -2
    15 -10 -13
    15 -7 -12
    15 -5 -11
    15 -1 -9
    16 -10 -13
    16 -7 -12
    16 -1 -9
    17 -10 -13
    17 -7 -12
    17 -1 -9
    17 3 -6
    17 5 -3
    18 -10 -13
    18 -7 -12
    18 2 -7
    18 3 -6
    18 5 -3
    19 -7 -12
    19 -1 -9
    19 2 -7
    19 3 -6
    19 5 -3
    20 -7 -12
    20 2 -7
    20 3 -6
    20 5 -3
    21 -7 -12
    21 -1 -9
    21 5 -3
    22 -5 -11
    22 -3 -10
    22 -1 -9
    23 -5 -11
    23 -3 -10
    23 -1 -9
    23 0 -8
    23 4 -4
    23 5 -2
    24 -5 -11
    24 0 -8
    24 4 -4
    25 0 -8
    25 1 -7
    25 2 -6
    25 3 -5
    25 5 -1
    26 -4 -10
    26 -2 -9
    26 1 -7
    26 2 -6
    26 3 -5
    26 4 -3
    27 -2 -9
    27 4 -3
    28 -1 -8
    28 0 -7
    28 3 -4
    28 4 -2
    29 0 -7
    29 1 -6
    29 2 -5
    30 3 -3
    31 0 -6
    31 1 -5
    31 2 -4
    33 0 -5
    33 1 -4
    -7 -9 -4
    -4 -6 -5
    -4 -5 -4
    1 -7 -9
    2 -3 -7
    2 -2 -6
    3 1 -3
    4 -7 -10
    4 1 -4
    4 2 -2
    5 -6 -10
    6 -8 -11
    7 -10 -12
    7 -7 -11
    7 -5 -10
    7 -3 -9
    7 3 -3
    8 -9 -12
    8 -1 -8
    8 4 -1
    8 4 2
    9 -9 -12
    9 -6 -11
    9 -4 -10
    10 -11 -13
    10 -8 -12
    10 -2 -9
    10 4 -3
    11 -11 -13
    11 -8 -12
    11 -5 -11
    11 -3 -10
    11 0 -8
    11 5 -1
    11 5 0
    11 5 1
    12 -10 -13
    12 -5 -11
    12 -3 -10
    12 4 -4
    12 5 -2
    13 -10 -13
    13 -7 -12
    13 -1 -9
    14 -10 -13
    14 3 -6
    14 5 -3
    15 -4 -11
    15 1 -8
    15 2 -7
    15 3 -6
    16 -9 -13
    16 -4 -11
    16 -2 -10
    16 1 -8
    16 2 -7
    16 3 -6
    17 -9 -13
    17 -6 -12
    17 -4 -11
    17 -2 -10
    17 4 -5
    17 6 0
    18 -9 -13
    18 -6 -12
    18 -2 -10
    18 1 -8
    18 4 -5
    18 6 0
    18 6 1
    19 -9 -13
    19 -6 -12
    19 -4 -11
    19 -2 -10
    19 1 -8
    19 4 -5
    19 6 0
    19 6 1
    20 -6 -12
    20 -2 -10
    20 1 -8
    20 4 -5
    20 6 1
    21 -6 -12
    21 -4 -11
    21 -2 -10
    21 1 -8
    21 2 -7
    21 3 -6
    21 4 -5
    21 6 1
    22 -4 -11
    22 -2 -10
    22 2 -7
    22 3 -6
    22 4 -5
    22 5 -3
    23 -4 -11
    23 1 -8
    23 2 -7
    23 3 -6
    23 4 -5
    23 5 -3
    24 -1 -9
    24 2 -7
    24 3 -6
    24 5 -3
    25 -3 -10
    25 -1 -9
    25 4 -4
    25 5 -2
    26 -3 -10
    26 -1 -9
    26 0 -8
    26 5 -2
    26 5 -1
    27 0 -8
    27 1 -7
    27 2 -6
    27 3 -5
    28 1 -7
    28 2 -6
    28 4 -3
    29 -1 -8
    29 3 -4
    30 0 -7
    30 1 -6
    30 2 -5
    31 1 -6
    32 0 -6
    32 1 -5
    32 2 -4
    -5 -7 -5
    -5 -5 -2
    -4 -7 -6
    -2 -5 -6
    -1 -4 -6
    -1 -3 -5
    0 -6 -8
    2 -6 -9
    2 1 -2
    3 -7 -10
    3 -1 -6
    4 -9 -11
    5 -8 -11
    5 0 -6
    5 1 -5
    5 3 0
    6 -10 -12
    6 -7 -11
    6 -5 -10
    7 -9 -12
    8 -6 -11
    8 -4 -10
    8 -2 -9
    8 3 -4
    8 4 -2
    9 -8 -12
    9 4 -3
    10 -5 -11
    10 -3 -10
    10 0 -8
    11 -10 -13
    11 -1 -9
    11 4 -4
    11 5 2
    12 -7 -12
    13 -9 -13
    13 -4 -11
    13 -2 -10
    13 1 -8
    13 2 -7
    13 3 -6
    13 5 -3
    14 -9 -13
    14 -4 -11
    14 -2 -10
    14 1 -8
    14 4 -5
    15 -12 -14
    15 -9 -13
    15 -6 -12
    15 0 -9
    15 4 -5
    15 6 0
    15 6 1
    16 -6 -12
    16 0 -9
    16 5 -4
    16 6 -1
    16 6 0
    16 6 1
    17 -8 -13
    17 0 -9
    17 5 -4
    17 6 -1
    17 6 2
    18 -8 -13
    18 0 -9
    18 6 2
    19 -8 -13
    19 -3 -11
    19 0 -9
    19 5 -4
    19 6 -2
    19 6 2
    20 -3 -11
    20 5 -4
    20 6 -2
    21 -3 -11
    21 0 -9
    21 5 -4
    21 6 -2
    21 6 -1
    22 0 -9
    22 5 -4
    22 6 -1
    23 0 -9
    23 5 -4
    23 6 -1
    23 6 0
    24 -4 -11
    24 -2 -10
    24 0 -9
    24 1 -8
    24 4 -5
    25 -2 -10
    25 2 -7
    25 3 -6
    25 5 -3
    26 -2 -10
    26 1 -8
    26 2 -7
    26 3 -6
    26 5 -3
    27 -1 -9
    27 4 -4
    27 5 -2
    28 -1 -9
    28 0 -8
    28 3 -5
    28 4 -4
    29 0 -8
    29 1 -7
    29 2 -6
    29 3 -5
    29 4 -3
    30 3 -4
    31 2 -5
    31 3 -4
    32 1 -6
    33 1 -5
    -5 -6 -4
    -2 -6 -7
    -1 -5 -7
    -1 -2 -4
    0 -3 -6
    0 -2 -5
    1 0 -3
    2 1 2
    3 -9 -11
    3 -2 -7
    3 2 0
    4 -8 -11
    4 -6 -10
    5 2 -4
    5 3 -1
    5 3 1
    6 -3 -9
    7 -6 -11
    7 -4 -10
    8 -8 -12
    9 -5 -11
    9 -3 -10
    9 0 -8
    10 -10 -13
    10 -7 -12
    10 -1 -9
    10 4 -4
    10 5 -1
    10 5 0
    10 5 1
    11 -9 -13
    11 -4 -11
    11 -2 -10
    11 5 -2
    12 -9 -13
    12 -6 -12
    12 -4 -11
    12 -2 -10
    12 1 -8
    12 2 -7
    12 5 -3
    12 5 3
    13 -6 -12
    13 0 -9
    14 -8 -13
    14 -3 -11
    14 0 -9
    14 6 -1
    14 6 0
    14 6 1
    15 -11 -14
    15 -8 -13
    15 -5 -12
    15 -3 -11
    15 -1 -10
    15 5 -4
    15 6 -2
    15 6 -1
    16 -11 -14
    16 -8 -13
    16 -5 -12
    16 3 -7
    16 4 -6
    16 6 2
    17 -5 -12
    17 -3 -11
    17 2 -8
    17 3 -7
    17 4 -6
    18 -7 -13
    18 -5 -12
    18 2 -8
    18 3 -7
    18 4 -6
    19 -7 -13
    19 2 -8
    19 3 -7
    19 4 -6
    19 6 -3
    20 2 -8
    20 3 -7
    20 4 -6
    20 6 -3
    21 2 -8
    21 3 -7
    21 4 -6
    21 6 -3
    22 -3 -11
    22 -1 -10
    22 3 -7
    22 4 -6
    22 6 -2
    23 -3 -11
    23 2 -8
    23 3 -7
    23 4 -6
    23 6 -2
    24 -1 -10
    24 3 -7
    24 5 -4
    24 6 -2
    24 6 -1
    25 0 -9
    25 5 -4
    25 6 -1
    26 0 -9
    26 4 -5
    27 0 -9
    27 1 -8
    27 2 -7
    27 3 -6
    27 4 -5
    27 5 -3
    28 1 -8
    28 2 -7
    28 3 -6
    28 5 -2
    29 4 -4
    30 1 -7
    30 2 -6
    30 3 -5
    30 4 -3
    31 1 -7
    31 2 -6
    32 2 -5
    32 3 -4
    33 2 -5
    0 -4 -7
    1 -6 -9
    1 -3 -7
    1 -2 -6
    1 -1 -5
    3 1 -4
    3 2 -1
    4 0 -6
    4 1 -5
    4 2 -3
    5 -7 -11
    5 -5 -10
    5 -3 -9
    6 -9 -12
    6 -6 -11
    6 -4 -10
    6 2 -5
    7 -8 -12
    7 -2 -9
    7 4 1
    8 -5 -11
    8 -3 -10
    8 0 -8
    8 4 -3
    9 -10 -13
    9 -7 -12
    9 -1 -9
    10 -9 -13
    10 -6 -12
    10 -4 -11
    10 -2 -10
    10 5 -2
    11 -6 -12
    11 0 -9
    11 1 -8
    11 5 -3
    12 -8 -13
    12 -3 -11
    12 0 -9
    13 -8 -13
    13 -5 -12
    13 -3 -11
    13 -1 -10
    13 6 -1
    13 6 0
    14 -11 -14
    14 -7 -13
    14 -5 -12
    14 -1 -10
    14 2 -8
    14 3 -7
    14 4 -6
    14 5 4
    14 6 -2
    15 -10 -14
    15 -7 -13
    15 1 -9
    15 2 -8
    15 3 -7
    15 4 -6
    15 6 2
    16 -10 -14
    16 -7 -13
    16 -4 -12
    16 1 -9
    16 5 -5
    17 -7 -13
    17 -4 -12
    17 -2 -11
    17 1 -9
    17 5 -5
    17 6 -3
    18 -4 -12
    18 -2 -11
    18 1 -9
    18 5 -5
    18 6 -3
    19 -2 -11
    19 5 -5
    20 -2 -11
    20 5 -5
    21 -2 -11
    21 1 -9
    21 5 -5
    22 -2 -11
    22 1 -9
    22 5 -5
    22 6 -3
    23 1 -9
    23 5 -5
    23 6 -3
    24 1 -9
    24 2 -8
    24 4 -6
    24 5 -5
    24 6 -3
    25 -1 -10
    25 1 -9
    25 2 -8
    25 3 -7
    25 4 -6
    25 6 -2
    26 -1 -10
    26 2 -8
    26 3 -7
    26 4 -6
    26 5 -4
    27 5 -4
    28 0 -9
    28 4 -5
    28 5 -3
    29 1 -8
    29 2 -7
    29 3 -6
    29 4 -5
    29 5 -3
    30 2 -7
    30 4 -4
    31 3 -5
    32 2 -6
    -5 -8 -6
    -4 -8 -7
    -1 -6 -8
    0 -5 -8
    0 -1 -4
    2 -5 -9
    2 -2 -7
    2 -1 -6
    3 -8 -11
    3 -6 -10
    4 -7 -11
    4 -5 -10
    5 -9 -12
    5 1 -6
    5 3 -2
    6 -8 -12
    6 -2 -9
    7 -5 -11
    7 -3 -10
    7 4 -2
    8 -7 -12
    8 -1 -9
    9 -9 -13
    9 -6 -12
    9 -4 -11
    9 -2 -10
    9 4 -4
    9 5 -1
    9 5 0
    10 -8 -13
    10 0 -9
    10 1 -8
    11 -8 -13
    11 -5 -12
    11 -3 -11
    12 -7 -13
    12 -5 -12
    12 -1 -10
    12 2 -8
    12 3 -7
    13 -10 -14
    13 -7 -13
    13 1 -9
    13 2 -8
    13 4 -6
    13 6 -2
    13 6 1
    14 -10 -14
    14 -4 -12
    14 -2 -11
    14 1 -9
    14 5 -5
    14 6 2
    15 -9 -14
    15 -6 -13
    15 -4 -12
    15 0 -10
    15 5 -5
    16 -9 -14
    16 -6 -13
    17 -6 -13
    17 0 -10
    17 3 -8
    17 4 -7
    18 -6 -13
    18 3 -8
    18 4 -7
    18 6 -4
    19 -6 -13
    19 -3 -12
    19 2 -9
    19 3 -8
    19 4 -7
    19 5 -6
    19 6 -4
    19 7 0
    20 3 -8
    20 4 -7
    20 5 -6
    20 6 -4
    21 2 -9
    21 3 -8
    21 4 -7
    21 5 -6
    21 6 -4
    21 7 -1
    22 3 -8
    22 4 -7
    22 5 -6
    22 6 -4
    23 0 -10
    23 3 -8
    23 4 -7
    23 6 -4
    24 0 -10
    24 6 -4
    25 0 -10
    25 5 -5
    25 6 -3
    26 0 -10
    26 5 -5
    26 6 -3
    27 1 -9
    27 2 -8
    27 3 -7
    27 4 -6
    27 5 -5
    27 6 -2
    28 2 -8
    28 3 -7
    28 4 -6
    29 5 -4
    30 3 -6
    30 4 -5
    31 2 -7
    31 3 -6
    31 4 -4
    32 3 -5
    33 3 -5
    -2 -7 -8
    2 0 -5
    3 -1 -7
    3 0 -6
    4 2 -4
    5 -6 -11
    5 -4 -10
    5 2 -5
    5 3 -3
    6 -5 -11
    6 3 -4
    7 -7 -12
    7 -1 -9
    8 -9 -13
    8 -6 -12
    8 -4 -11
    8 -2 -10
    8 3 4
    9 -8 -13
    9 0 -9
    9 1 -8
    9 5 -2
    10 -5 -12
    10 -3 -11
    10 -1 -10
    10 3 5
    10 5 -3
    10 5 2
    11 -7 -13
    11 -1 -10
    11 2 -8
    11 5 -4
    12 -4 -12
    12 -2 -11
    12 1 -9
    12 4 -6
    12 6 -2
    12 6 -1
    12 6 0
    13 -9 -14
    13 -6 -13
    13 -4 -12
    13 -2 -11
    13 0 -10
    13 5 -5
    14 -9 -14
    14 -6 -13
    14 0 -10
    15 -3 -12
    15 2 -9
    15 4 -7
    15 6 -4
    16 -8 -14
    16 -5 -13
    16 -3 -12
    16 -1 -11
    16 2 -9
    16 3 -8
    16 4 -7
    16 5 -6
    16 6 3
    17 -8 -14
    17 -5 -13
    17 -1 -11
    17 2 -9
    17 5 -6
    17 7 -1
    17 7 0
    18 -5 -13
    18 -1 -11
    18 1 -10
    18 5 -6
    18 7 0
    19 -5 -13
    19 -1 -11
    19 1 -10
    19 6 -5
    19 7 -2
    19 7 1
    20 -5 -13
    20 -1 -11
    20 1 -10
    20 6 -5
    20 7 -2
    20 7 1
    21 -1 -11
    21 6 -5
    21 7 -2
    22 -3 -12
    22 -1 -11
    22 1 -10
    22 2 -9
    22 6 -5
    22 7 -2
    22 7 -1
    23 -1 -11
    23 1 -10
    23 2 -9
    23 5 -6
    23 6 -5
    23 7 -2
    23 7 -1
    23 7 0
    24 -1 -11
    24 2 -9
    24 3 -8
    24 4 -7
    24 5 -6
    24 7 -2
    24 7 -1
    25 2 -9
    25 3 -8
    25 4 -7
    25 5 -6
    25 6 -4
    26 3 -8
    26 4 -7
    27 6 -3
    28 5 -5
    28 6 -3
    29 3 -7
    29 4 -6
    30 3 -7
    30 5 -4
    32 3 -6
    -2 -4 -6
    -1 -3 -6
    0 -8 -10
    0 0 -2
    1 -5 -9
    2 -8 -11
    2 -4 -9
    3 -7 -11
    3 -5 -10
    3 1 -5
    4 -6 -11
    5 -8 -12
    5 -2 -9
    6 -7 -12
    6 -3 -10
    7 -6 -12
    7 -2 -10
    7 4 -3
    8 -8 -13
    8 0 -9
    8 1 -8
    9 -5 -12
    9 -3 -11
    9 -1 -10
    9 5 -3
    9 5 1
    10 -7 -13
    10 2 -8
    10 5 -4
    11 -4 -12
    11 -2 -11
    11 1 -9
    11 6 -1
    12 -9 -14
    12 -6 -13
    12 0 -10
    12 6 -3
    12 6 1
    13 -3 -12
    13 -1 -11
    13 3 -8
    13 4 -7
    13 6 2
    14 -8 -14
    14 -5 -13
    14 -3 -12
    14 -1 -11
    14 2 -9
    14 3 -8
    14 4 -7
    14 5 -6
    15 -8 -14
    15 -5 -13
    15 1 -10
    15 5 -6
    15 7 -1
    16 -7 -14
    16 1 -10
    16 6 -5
    16 7 -1
    16 7 0
    17 -7 -14
    17 1 -10
    17 6 -5
    17 7 1
    18 -4 -13
    18 0 -11
    18 4 -8
    18 6 -5
    18 7 -3
    18 7 1
    19 -4 -13
    19 -2 -12
    19 0 -11
    19 3 -9
    19 4 -8
    19 5 -7
    19 7 -3
    20 -4 -13
    20 0 -11
    20 3 -9
    20 4 -8
    20 5 -7
    20 7 -3
    21 -2 -12
    21 0 -11
    21 3 -9
    21 4 -8
    21 5 -7
    21 7 -3
    22 -2 -12
    22 0 -11
    22 3 -9
    22 4 -8
    22 5 -7
    22 7 -3
    23 0 -11
    23 4 -8
    23 7 -3
    24 1 -10
    24 6 -5
    24 7 -3
    25 6 -5
    25 7 -3
    25 7 -2
    25 7 -1
    26 1 -10
    26 5 -6
    26 6 -5
    26 7 -2
    27 2 -9
    27 4 -7
    27 5 -6
    27 6 -4
    28 2 -9
    28 3 -8
    28 4 -7
    28 5 -6
    28 6 -4
    29 5 -5
    29 6 -3
    30 4 -6
    30 5 -5
    31 3 -7
    31 4 -6
    31 5 -4
    32 4 -5
    -2 -5 -7
    -2 -3 -5
    -1 -4 -7
    -1 -2 -5
    -1 -1 -3
    0 -3 -7
    0 -2 -6
    1 -2 -7
    1 -1 -6
    2 1 -4
    3 2 -3
    4 -4 -10
    4 1 -6
    5 -7 -12
    5 -5 -11
    5 -3 -10
    5 3 -4
    6 -4 -11
    6 3 -5
    6 4 -2
    6 4 -1
    6 4 0
    7 1 -8
    8 -5 -12
    8 -3 -11
    8 -1 -10
    8 5 -2
    8 5 -1
    9 -7 -13
    9 2 -8
    10 -6 -13
    10 -2 -11
    10 0 -10
    11 -6 -13
    11 0 -10
    11 5 3
    11 6 -2
    11 6 0
    12 -8 -14
    12 -5 -13
    12 -3 -12
    12 -1 -11
    12 2 -9
    13 -8 -14
    13 -5 -13
    13 1 -10
    13 5 -6
    14 -7 -14
    14 -2 -12
    14 1 -10
    14 6 -5
    14 7 -1
    15 -7 -14
    15 -4 -13
    15 -2 -12
    15 0 -11
    15 6 -5
    15 6 3
    15 7 -2
    15 7 0
    16 -4 -13
    16 -2 -12
    16 0 -11
    16 4 -8
    16 5 -7
    16 7 1
    17 -6 -14
    17 -4 -13
    17 0 -11
    17 2 -10
    17 3 -9
    17 4 -8
    17 5 -7
    17 6 -6
    17 7 -4
    18 2 -10
    18 3 -9
    18 5 -7
    18 6 -6
    18 7 -4
    19 2 -10
    19 6 -6
    19 7 -4
    20 2 -10
    20 6 -6
    20 7 -4
    21 -1 -12
    21 2 -10
    21 6 -6
    21 7 -4
    22 -1 -12
    22 2 -10
    22 6 -6
    22 7 -4
    23 2 -10
    23 3 -9
    23 6 -6
    23 7 -4
    24 2 -10
    24 3 -9
    24 4 -8
    24 5 -7
    24 6 -6
    24 7 -4
    25 3 -9
    25 4 -8
    25 5 -7
    25 6 -6
    25 7 -4
    26 3 -9
    26 4 -8
    26 5 -7
    26 7 -3
    27 4 -8
    27 6 -5
    27 7 -3
    27 7 -2
    28 6 -5
    29 4 -7
    29 5 -6
    29 6 -4
    30 4 -7
    30 6 -4
    31 5 -5
    32 4 -6
    -6 -8 -5
    -4 -4 -2
    -2 -6 -8
    -1 -5 -8
    0 -4 -8
    0 -1 -5
    1 0 2
    2 -7 -11
    2 -1 -7
    2 0 -6
    3 -6 -11
    3 -4 -10
    3 2 1
    4 2 -5
    4 3 -2
    4 3 -1
    5 -1 -9
    5 2 -6
    6 -6 -12
    6 -2 -10
    6 4 -3
    7 -5 -12
    7 -3 -11
    7 0 -9
    8 -7 -13
    8 2 -8
    8 5 -3
    8 5 0
    9 -6 -13
    9 -4 -12
    9 -2 -11
    9 0 -10
    9 1 -9
    9 5 -4
    10 -3 -12
    10 6 -2
    10 6 -1
    11 -8 -14
    11 -5 -13
    11 -3 -12
    11 -1 -11
    11 2 -9
    11 3 -8
    11 4 -7
    11 6 -3
    11 6 1
    12 -7 -14
    12 1 -10
    12 5 -6
    13 -7 -14
    13 -4 -13
    13 -2 -12
    13 0 -11
    13 6 -5
    14 -4 -13
    14 0 -11
    14 4 -8
    14 5 -7
    14 7 -2
    14 7 0
    15 -6 -14
    15 2 -10
    15 3 -9
    15 5 -7
    15 6 -6
    15 7 -4
    15 7 1
    16 -6 -14
    16 -3 -13
    16 -1 -12
    16 2 -10
    16 6 -6
    16 7 -4
    17 -3 -13
    17 -1 -12
    17 1 -11
    17 7 2
    18 -3 -13
    18 1 -11
    18 7 2
    19 -3 -13
    19 -1 -12
    19 1 -11
    19 4 -9
    19 5 -8
    19 7 -5
    20 -3 -13
    20 1 -11
    20 4 -9
    20 5 -8
    20 7 -5
    20 8 -2
    21 4 -9
    21 5 -8
    21 7 -5
    21 8 -2
    21 8 -1
    22 4 -9
    22 5 -8
    22 7 -5
    22 8 -2
    22 8 -1
    23 4 -9
    23 5 -8
    23 7 -5
    23 8 -2
    23 8 -1
    24 1 -11
    24 7 -5
    25 7 -5
    26 2 -10
    26 6 -6
    26 7 -4
    27 5 -7
    27 6 -6
    27 7 -4
    28 3 -9
    28 4 -8
    28 5 -7
    28 7 -3
    29 4 -8
    29 6 -5
    30 5 -6
    30 6 -5
    31 5 -6
    32 5 -5
    -6 -9 -6
    -4 -6 -6
    -4 -4 -1
    0 -7 -10
    0 0 -3
    1 -4 -9
    1 0 -5
    1 1 -2
    1 1 -1
    3 0 -7
    3 1 -6
    3 2 -4
    4 -7 -12
    4 -5 -11
    4 3 0
    5 -6 -12
    5 -4 -11
    5 -2 -10
    6 -3 -11
    6 0 -9
    7 -7 -13
    7 -1 -10
    8 -6 -13
    8 -4 -12
    8 -2 -11
    8 1 -9
    8 5 -4
    9 -3 -12
    10 -5 -13
    10 -1 -11
    10 2 -9
    10 3 -8
    10 6 -3
    10 6 0
    11 -7 -14
    11 -2 -12
    11 1 -10
    11 6 -4
    12 -4 -13
    12 -2 -12
    12 0 -11
    12 3 -9
    12 4 -8
    13 -6 -14
    13 2 -10
    13 3 -9
    13 4 -8
    13 5 -7
    13 5 4
    13 7 -3
    13 7 -2
    13 7 -1
    13 7 0
    14 -6 -14
    14 -3 -13
    14 -1 -12
    14 2 -10
    14 6 -6
    14 6 3
    14 7 1
    15 -5 -14
    15 -3 -13
    15 -1 -12
    15 1 -11
    16 -5 -14
    16 1 -11
    16 4 -9
    16 5 -8
    16 7 -5
    16 7 2
    17 -5 -14
    17 -2 -13
    17 3 -10
    17 5 -8
    17 6 -7
    17 7 -5
    18 -2 -13
    18 3 -10
    18 4 -9
    18 5 -8
    18 6 -7
    18 8 -3
    19 -2 -13
    19 0 -12
    19 3 -10
    19 6 -7
    19 8 -3
    19 8 -2
    19 8 0
    20 -2 -13
    20 0 -12
    20 6 -7
    20 7 -6
    20 8 -3
    21 0 -12
    21 3 -10
    21 6 -7
    21 7 -6
    21 8 -3
    22 0 -12
    22 3 -10
    22 7 -6
    22 8 -3
    23 3 -10
    23 6 -7
    23 7 -6
    23 8 -3
    24 3 -10
    24 4 -9
    24 5 -8
    24 6 -7
    24 8 -3
    24 8 -2
    24 8 -1
    25 3 -10
    25 4 -9
    25 6 -7
    25 8 -3
    25 8 -2
    26 3 -10
    26 4 -9
    26 5 -8
    26 6 -7
    26 7 -5
    26 8 -2
    27 5 -8
    27 7 -5
    28 6 -6
    28 7 -4
    29 5 -7
    29 6 -6
    29 7 -4
    30 5 -7
    31 6 -5
    32 5 -6
    -4 -4 -3
    1 1 -3
    2 1 -5
    3 -5 -11
    4 2 -6
    4 3 -4
    5 3 -5
    6 -5 -12
    6 -1 -10
    7 -4 -12
    7 -2 -11
    7 1 -9
    7 2 -8
    7 4 2
    7 5 -2
    8 0 -10
    9 -5 -13
    9 -1 -11
    9 2 -9
    9 3 -8
    9 6 -2
    10 -7 -14
    10 -4 -13
    10 -2 -12
    10 1 -10
    11 -6 -14
    11 -4 -13
    11 0 -11
    11 3 -9
    11 4 -8
    12 -6 -14
    12 -3 -13
    12 -1 -12
    12 2 -10
    12 7 -3
    12 7 -2
    12 7 -1
    13 -5 -14
    13 -3 -13
    13 -1 -12
    13 1 -11
    13 6 -6
    14 -5 -14
    14 4 -9
    14 7 -5
    15 -2 -13
    15 0 -12
    15 3 -10
    15 4 -9
    15 5 -8
    15 6 -7
    15 7 -5
    16 -4 -14
    16 -2 -13
    16 0 -12
    16 2 -11
    16 3 -10
    16 6 -7
    16 8 -1
    17 -4 -14
    17 0 -12
    17 2 -11
    17 7 -6
    17 8 -3
    17 8 -1
    17 8 0
    18 2 -11
    18 7 -6
    18 8 -4
    18 8 0
    19 -1 -13
    19 8 -4
    20 -1 -13
    20 2 -11
    20 5 -9
    20 6 -8
    20 8 -4
    20 8 1
    21 1 -12
    21 5 -9
    21 6 -8
    21 8 -4
    22 1 -12
    22 5 -9
    22 6 -8
    22 8 -4
    23 5 -9
    23 6 -8
    23 8 -4
    24 2 -11
    24 5 -9
    24 7 -6
    24 8 -4
    25 7 -6
    25 8 -4
    26 7 -6
    26 8 -4
    26 8 -3
    27 6 -7
    27 7 -6
    27 8 -3
    28 5 -8
    28 6 -7
    28 7 -5
    29 5 -8
    29 6 -7
    29 7 -5
    30 6 -6
    30 7 -4
    31 6 -6
    -2 -4 -7
    -2 -2 -4
    -1 -4 -8
    -1 -3 -7
    -1 -2 -6
    0 -6 -10
    0 -3 -8
    0 -2 -7
    0 -1 -6
    0 0 -4
    1 -7 -11
    1 -1 -7
    2 -6 -11
    2 0 -7
    2 2 -2
    3 -3 -10
    3 2 -5
    4 -6 -12
    4 -4 -11
    4 -2 -10
    5 -5 -12
    5 -3 -11
    5 2 3
    5 4 -3
    5 4 -2
    5 4 -1
    6 -4 -12
    6 -2 -11
    6 4 1
    7 -6 -13
    7 0 -10
    7 5 -3
    8 -5 -13
    8 -3 -12
    8 -1 -11
    8 3 -8
    8 5 1
    9 -4 -13
    9 -2 -12
    9 1 -10
    9 5 2
    9 6 -3
    9 6 -1
    10 -6 -14
    10 0 -11
    10 3 -9
    10 4 -8
    11 -3 -13
    11 -1 -12
    11 2 -10
    11 5 -7
    12 -5 -14
    12 1 -11
    12 6 -6
    12 7 0
    13 -2 -13
    13 0 -12
    13 3 -10
    13 4 -9
    13 5 -8
    13 7 -5
    13 7 1
    14 -7 -15
    14 -4 -14
    14 -2 -13
    14 0 -12
    14 3 -10
    14 6 -7
    15 -4 -14
    15 2 -11
    15 7 -6
    15 7 2
    15 8 -2
    15 8 -1
    16 -1 -13
    16 7 -6
    16 8 -4
    16 8 0
    17 -3 -14
    17 -1 -13
    17 1 -12
    17 4 -10
    17 5 -9
    17 6 -8
    17 8 -4
    18 -1 -13
    18 4 -10
    18 5 -9
    18 6 -8
    18 7 -7
    18 8 -5
    18 8 1
    19 1 -12
    19 5 -9
    19 6 -8
    19 7 -7
    19 8 -5
    19 8 1
    20 1 -12
    20 3 -11
    20 4 -10
    20 7 -7
    20 8 -5
    21 3 -11
    21 4 -10
    21 7 -7
    21 8 -5
    22 4 -10
    22 8 -5
    23 3 -11
    23 7 -7
    23 8 -5
    24 3 -11
    24 6 -8
    24 7 -7
    24 8 -5
    25 4 -10
    25 5 -9
    25 6 -8
    25 7 -7
    25 8 -5
    26 4 -10
    26 5 -9
    26 6 -8
    26 7 -7
    26 8 -5
    27 5 -9
    27 6 -8
    27 8 -4
    28 7 -6
    28 8 -4
    29 7 -6
    30 6 -7
    31 7 -5
    32 6 -6
    -5 -7 -6
    -4 -8 -8
    -2 -5 -8
    -2 -3 -6
    1 -3 -9
    1 0 -6
    1 1 -4
    2 2 -3
    2 2 -1
    4 3 -5
    5 -1 -10
    5 3 -6
    6 -6 -13
    6 0 -10
    6 1 -9
    7 -5 -13
    7 -3 -12
    7 -1 -11
    7 5 -4
    8 -2 -12
    8 1 -10
    9 -6 -14
    9 0 -11
    9 3 -9
    9 6 -4
    9 6 0
    10 -3 -13
    10 -1 -12
    10 2 -10
    10 6 1
    11 -5 -14
    11 1 -11
    11 6 -6
    11 7 -3
    11 7 -2
    11 7 -1
    12 -4 -14
    12 -2 -13
    12 0 -12
    12 3 -10
    12 5 -8
    13 -7 -15
    13 -4 -14
    13 2 -11
    13 6 -7
    14 -6 -15
    14 -1 -13
    14 8 -2
    15 -3 -14
    15 -1 -13
    15 1 -12
    15 4 -10
    15 5 -9
    15 6 -8
    15 8 -4
    15 8 0
    16 -3 -14
    16 1 -12
    16 3 -11
    16 4 -10
    16 6 -8
    16 8 -5
    17 0 -13
    17 3 -11
    17 7 -7
    17 8 -5
    17 8 1
    18 0 -13
    18 8 -6
    19 0 -13
    19 2 -12
    19 8 -6
    19 9 -3
    19 9 -2
    20 6 -9
    20 8 -6
    20 9 -2
    21 2 -12
    21 5 -10
    21 6 -9
    21 8 -6
    21 9 -3
    21 9 -2
    21 9 -1
    22 5 -10
    22 6 -9
    22 7 -8
    22 8 -6
    22 9 -4
    22 9 -2
    22 9 -1
    23 6 -9
    23 8 -6
    23 9 -3
    23 9 -2
    23 9 -1
    24 6 -9
    24 8 -6
    24 9 -3
    24 9 -2
    25 8 -6
    25 9 -3
    25 9 -2
    26 8 -6
    27 7 -7
    27 8 -5
    28 6 -8
    28 7 -7
    28 8 -5
    29 6 -8
    29 8 -5
    29 8 -4
    30 7 -6
    31 7 -6
    -5 -8 -7
    -1 -1 -5
    0 0 -5
    1 -6 -11
    2 -5 -11
    2 2 -4
    3 -6 -12
    3 -4 -11
    3 -2 -10
    3 2 -6
    3 3 -2
    4 -5 -12
    4 -3 -11
    5 -4 -12
    5 -2 -11
    6 -3 -12
    6 5 -3
    6 5 -2
    7 1 -10
    8 -4 -13
    8 0 -11
    8 6 -3
    9 -3 -13
    9 -1 -12
    9 2 -10
    9 4 -8
    10 -5 -14
    10 1 -11
    10 7 -3
    10 7 -2
    11 -4 -14
    11 -2 -13
    11 0 -12
    11 3 -10
    11 4 -9
    11 5 -8
    11 6 2
    11 7 0
    12 2 -11
    12 6 -7
    13 -6 -15
    13 -3 -14
    13 -1 -13
    13 1 -12
    13 4 -10
    13 5 -9
    13 6 3
    13 7 -6
    13 8 -2
    14 -5 -15
    14 -3 -14
    14 1 -12
    14 3 -11
    14 4 -10
    14 5 -9
    14 6 -8
    14 7 2
    14 8 -4
    15 -2 -14
    15 0 -13
    15 3 -11
    15 7 -7
    15 8 -5
    16 -2 -14
    16 0 -13
    16 2 -12
    17 -2 -14
    17 2 -12
    17 5 -10
    17 8 -6
    17 9 -3
    18 2 -12
    18 6 -9
    18 7 -8
    18 9 -4
    18 9 -3
    18 9 -2
    19 1 -13
    19 4 -11
    19 5 -10
    19 6 -9
    19 7 -8
    19 9 -4
    20 4 -11
    20 5 -10
    20 7 -8
    20 8 -7
    20 9 -5
    20 9 -4
    21 7 -8
    21 8 -7
    21 9 -5
    22 4 -11
    22 8 -7
    22 9 -5
    23 4 -11
    23 7 -8
    23 8 -7
    23 9 -5
    24 4 -11
    24 7 -8
    24 8 -7
    24 9 -5
    24 9 -4
    25 6 -9
    25 7 -8
    25 8 -7
    25 9 -5
    25 9 -4
    26 5 -10
    26 6 -9
    26 7 -8
    26 9 -4
    26 9 -3
    27 6 -9
    27 7 -8
    27 8 -6
    27 9 -4
    27 9 -3
    28 8 -6
    29 7 -7
    29 8 -6
    30 7 -7
    30 8 -5
    32 7 -6
    -5 -6 -5
    -2 -2 -5
    -1 -6 -10
    0 -5 -10
    1 1 -5
    2 2 -5
    4 -1 -10
    4 3 -6
    5 1 -9
    5 4 -5
    5 4 0
    6 -5 -13
    6 -1 -11
    6 2 -9
    6 3 -8
    6 5 -4
    6 5 -1
    7 -4 -13
    7 -2 -12
    7 0 -11
    8 -3 -13
    8 -1 -12
    8 3 -9
    8 4 -8
    8 6 -4
    8 6 -1
    9 -5 -14
    9 1 -11
    10 -4 -14
    10 -2 -13
    10 0 -12
    10 3 -10
    10 4 -9
    10 5 -8
    10 7 -4
    10 7 -1
    11 -1 -13
    11 2 -11
    12 -3 -14
    12 -1 -13
    12 1 -12
    12 4 -10
    12 5 -9
    12 6 -8
    12 7 -6
    12 7 1
    12 8 -3
    13 -5 -15
    13 0 -13
    13 3 -11
    13 7 -7
    14 -2 -14
    14 0 -13
    14 2 -12
    14 7 -7
    14 8 -5
    15 -4 -15
    15 5 -10
    15 8 -6
    15 8 1
    16 -1 -14
    16 1 -13
    16 4 -11
    16 5 -10
    16 6 -9
    16 7 -8
    16 9 -4
    16 9 -3
    17 -1 -14
    17 1 -13
    17 4 -11
    17 7 -8
    17 8 -7
    17 9 -4
    17 9 -1
    18 1 -13
    18 3 -12
    18 8 -7
    18 9 -5
    18 9 0
    19 3 -12
    19 8 -7
    19 9 -5
    19 9 0
    20 3 -12
    20 6 -10
    20 7 -9
    21 3 -12
    21 6 -10
    21 7 -9
    21 9 -6
    22 3 -12
    22 6 -10
    22 7 -9
    22 9 -6
    23 6 -10
    23 7 -9
    23 9 -6
    24 6 -10
    24 7 -9
    24 9 -6
    25 7 -9
    25 9 -6
    26 8 -7
    26 9 -5
    27 8 -7
    27 9 -5
    28 7 -8
    28 8 -7
    28 9 -5
    28 9 -4
    29 7 -8
    30 8 -6
    31 8 -6
    -4 -4 -4
    -3 -3 -1
    -1 -2 -7
    0 -1 -7
    1 -5 -11
    1 -2 -9
    1 0 -7
    2 -4 -11
    2 1 -7
    3 -5 -12
    3 -3 -11
    3 3 -5
    3 3 -1
    4 -4 -12
    4 -2 -11
    4 4 -4
    4 4 -2
    5 -5 -13
    5 -3 -12
    5 -1 -11
    6 -4 -13
    6 -2 -12
    6 1 -10
    7 -3 -13
    7 -1 -12
    7 3 -9
    7 6 -3
    8 -5 -14
    8 1 -11
    9 -4 -14
    9 -2 -13
    9 3 -10
    9 4 -9
    9 5 -8
    9 7 -3
    10 -1 -13
    10 2 -11
    10 6 -7
    11 -3 -14
    11 4 -10
    11 5 -9
    11 6 -8
    11 7 -6
    12 -5 -15
    12 -2 -14
    12 0 -13
    12 3 -11
    12 7 -7
    12 8 -2
    12 8 -1
    13 -4 -15
    13 -2 -14
    13 2 -12
    13 8 -5
    13 8 0
    14 -4 -15
    14 -1 -14
    14 1 -13
    14 4 -11
    14 5 -10
    14 6 -9
    14 7 -8
    14 8 -6
    15 -3 -15
    15 -1 -14
    15 1 -13
    15 4 -11
    15 7 -8
    15 8 -7
    15 9 -4
    16 3 -12
    16 8 -7
    16 9 -5
    16 9 -1
    17 0 -14
    17 3 -12
    17 6 -10
    17 7 -9
    17 8 2
    17 9 -5
    17 9 0
    18 2 -13
    18 5 -11
    18 6 -10
    18 7 -9
    18 8 -8
    18 9 -6
    19 2 -13
    19 5 -11
    19 6 -10
    19 7 -9
    19 8 -8
    19 9 -6
    20 2 -13
    20 4 -12
    20 5 -11
    20 8 -8
    20 9 -6
    20 10 -3
    21 4 -12
    21 8 -8
    21 10 -4
    21 10 -3
    21 10 -2
    22 4 -12
    22 5 -11
    22 8 -8
    22 9 -7
    22 10 -4
    22 10 -3
    22 10 -2
    23 5 -11
    23 8 -8
    23 9 -7
    23 10 -3
    23 10 -2
    24 5 -11
    24 8 -8
    24 9 -7
    24 10 -4
    24 10 -3
    25 8 -8
    25 10 -4
    25 10 -3
    26 6 -10
    26 8 -8
    26 9 -6
    26 10 -3
    27 7 -9
    27 8 -8
    27 9 -6
    28 9 -6
    29 8 -7
    29 9 -5
    30 8 -7
    30 9 -5
    32 8 -6
    -2 -4 -8
    -2 -3 -7
    -1 -1 -6
    0 0 -6
    1 1 -6
    2 2 -6
    4 -3 -12
    4 1 -9
    4 4 -5
    5 1 -10
    5 2 -9
    6 0 -11
    7 1 -11
    7 2 -10
    7 6 -2
    8 -4 -14
    8 -2 -13
    8 0 -12
    8 3 -10
    8 4 -9
    8 6 0
    9 -1 -13
    9 2 -11
    9 7 -4
    9 7 -2
    10 -3 -14
    10 1 -12
    10 4 -10
    10 5 -9
    10 5 3
    10 7 0
    11 -2 -14
    11 0 -13
    11 3 -11
    11 3 5
    11 7 -7
    11 8 -3
    11 8 -2
    12 -4 -15
    12 2 -12
    12 5 -10
    12 6 -9
    12 8 -5
    13 -1 -14
    13 1 -13
    13 4 -11
    13 5 -10
    13 6 -9
    13 7 -8
    13 7 2
    14 -3 -15
    14 3 -12
    14 8 -7
    14 8 1
    14 9 -4
    14 9 -2
    15 0 -14
    15 6 -10
    15 9 -5
    15 9 -1
    16 2 -13
    16 5 -11
    16 6 -10
    16 7 -9
    16 8 -8
    16 9 -6
    16 9 0
    17 2 -13
    17 4 -12
    17 5 -11
    17 8 -8
    17 9 -6
    18 4 -12
    18 9 -7
    18 10 -3
    18 10 -2
    19 4 -12
    19 9 -7
    19 9 1
    19 10 -4
    19 10 -3
    19 10 -2
    20 3 -13
    20 7 -10
    20 10 -5
    20 10 -4
    20 10 -1
    21 7 -10
    21 8 -9
    21 9 -7
    21 10 -5
    21 10 -1
    22 6 -11
    22 7 -10
    22 8 -9
    22 10 -5
    22 10 -1
    23 6 -11
    23 7 -10
    23 8 -9
    23 10 -5
    23 10 -1
    24 6 -11
    24 7 -10
    24 8 -9
    24 10 -5
    25 7 -10
    25 8 -9
    25 9 -7
    25 10 -5
    26 9 -7
    26 10 -5
    26 10 -4
    27 9 -7
    27 10 -5
    27 10 -4
    28 9 -7
    28 10 -4
    29 9 -6
    30 9 -6
    -2 -2 -6
    -1 -5 -10
    0 1 -4
    0 1 -3
    1 -4 -11
    1 2 -3
    2 -5 -12
    2 -3 -11
    3 -4 -12
    3 -2 -11
    3 3 -6
    4 -1 -11
    4 1 3
    5 -4 -13
    5 -2 -12
    5 0 -11
    5 5 -3
    5 5 -2
    6 -3 -13
    6 -1 -12
    6 2 -10
    6 3 -9
    6 4 -8
    7 -2 -13
    7 0 -12
    7 2 4
    7 5 1
    7 6 -1
    8 -1 -13
    8 2 -11
    8 5 -8
    9 -3 -14
    9 1 -12
    9 4 -10
    9 5 -9
    9 7 -1
    10 -2 -14
    10 0 -13
    10 3 -11
    10 6 -8
    11 -4 -15
    11 2 -12
    11 5 -10
    11 6 -9
    11 7 1
    12 -3 -15
    12 -1 -14
    12 1 -13
    12 3 -12
    12 4 -11
    12 8 -6
    12 8 0
    13 -3 -15
    13 3 -12
    13 8 -7
    13 9 -2
    14 -2 -15
    14 0 -14
    14 2 -13
    14 5 -11
    14 6 -10
    14 7 -9
    14 9 -5
    14 9 -1
    15 4 -12
    15 5 -11
    15 8 -8
    15 9 -6
    15 9 0
    16 1 -14
    16 4 -12
    16 8 2
    16 9 -7
    17 1 -14
    17 3 -13
    17 9 -7
    17 10 -4
    17 10 -3
    18 3 -13
    18 6 -11
    18 7 -10
    18 8 -9
    18 9 1
    18 10 -5
    19 3 -13
    19 5 -12
    19 6 -11
    19 7 -10
    19 8 -9
    19 9 -8
    19 10 -6
    19 10 -5
    20 5 -12
    20 8 -9
    20 9 -8
    20 10 -6
    21 9 -8
    21 10 -6
    22 9 -8
    22 10 -6
    23 9 -8
    23 10 -6
    24 9 -8
    24 10 -6
    25 9 -8
    25 10 -6
    26 9 -8
    26 10 -6
    27 8 -9
    27 9 -8
    27 10 -6
    28 9 -8
    28 10 -6
    28 10 -5
    29 9 -7
    29 10 -5
    30 9 -7
    31 9 -6
    -5 -7 -7
    -1 -2 -8
    -1 0 -4
    -1 0 -3
    0 0 -7
    1 -1 -9
    1 1 -7
    1 2 -4
    2 -1 -10
    2 2 -7
    2 3 -3
    3 -3 -12
    3 0 -10
    4 -4 -13
    4 -2 -12
    4 1 -10
    4 2 -9
    4 3 1
    4 4 -6
    5 -3 -13
    5 -1 -12
    6 -2 -13
    6 1 -11
    6 5 0
    6 6 -4
    7 -4 -14
    7 2 -11
    7 4 -9
    7 5 -8
    8 -3 -14
    8 1 -12
    8 7 -4
    8 7 -3
    8 7 -2
    9 -2 -14
    9 0 -13
    9 3 -11
    9 6 -8
    10 -4 -15
    10 5 -10
    10 6 2
    10 8 -3
    10 8 -2
    11 -3 -15
    11 -1 -14
    11 1 -13
    11 4 -11
    11 7 -8
    11 8 -6
    12 0 -14
    12 2 -13
    12 6 3
    12 8 -7
    12 9 -3
    13 -2 -15
    13 0 -14
    13 2 -13
    13 5 -11
    13 6 -10
    13 7 -9
    13 8 1
    13 9 -5
    14 1 -14
    14 4 -12
    14 8 -8
    14 9 -6
    15 -1 -15
    15 1 -14
    15 3 -13
    15 7 -10
    15 9 -7
    15 10 -4
    16 3 -13
    16 5 -12
    16 6 -11
    16 7 -10
    16 8 -9
    16 10 -5
    16 10 -4
    16 10 -3
    17 2 -14
    17 5 -12
    17 6 -11
    17 8 -9
    17 9 -8
    17 9 1
    17 10 -6
    17 10 -5
    18 4 -13
    18 5 -12
    18 9 -8
    18 10 -6
    19 4 -13
    19 10 -7
    19 10 0
    20 7 -11
    20 8 -10
    20 10 -7
    21 7 -11
    21 8 -10
    21 9 -9
    21 10 -7
    21 11 -4
    21 11 -3
    22 7 -11
    22 8 -10
    22 9 -9
    22 10 -7
    22 11 -4
    22 11 -3
    23 7 -11
    23 8 -10
    23 9 -9
    23 10 -7
    23 11 -5
    23 11 -4
    23 11 -3
    23 11 -2
    24 8 -10
    24 9 -9
    24 10 -7
    24 11 -5
    24 11 -4
    24 11 -3
    24 11 -2
    25 8 -10
    25 9 -9
    25 11 -4
    25 11 -3
    26 9 -9
    26 10 -7
    26 11 -4
    26 11 -3
    27 10 -7
    28 10 -7
    29 10 -6
    30 10 -6
    -2 -3 -8
    -2 -1 -4
    -2 -1 -3
    -1 -4 -10
    -1 -1 -7
    -1 0 -5
    0 1 -5
    0 1 -2
    1 -3 -11
    1 2 -2
    2 -4 -12
    2 -2 -11
    2 2 0
    2 3 -5
    3 -1 -11
    3 4 -4
    3 4 -3
    4 0 -11
    5 1 -11
    5 2 -10
    5 3 -9
    5 5 -1
    6 0 -12
    6 3 -10
    6 4 -9
    6 6 -2
    7 -3 -14
    7 -1 -13
    7 1 -12
    8 -2 -14
    8 0 -13
    8 3 -11
    8 4 -10
    8 5 -9
    8 5 2
    8 6 -8
    9 2 -12
    9 7 0
    10 -3 -15
    10 -1 -14
    10 1 -13
    10 3 -12
    10 4 -11
    10 6 -9
    10 7 -8
    10 8 -6
    11 0 -14
    11 2 -13
    11 8 -7
    12 -2 -15
    12 4 -12
    12 5 -11
    12 6 -10
    12 7 -9
    12 7 2
    12 9 -5
    12 9 -2
    13 -1 -15
    13 1 -14
    13 3 -13
    13 4 -12
    13 8 -8
    13 9 -6
    14 -1 -15
    14 3 -13
    14 6 -11
    14 7 -10
    14 9 -7
    14 9 0
    14 10 -4
    15 2 -14
    15 5 -12
    15 6 -11
    15 8 -9
    15 8 2
    15 9 -8
    15 10 -5
    16 2 -14
    16 4 -13
    16 9 -8
    16 10 -6
    16 10 -1
    17 4 -13
    17 7 -11
    17 8 -10
    17 10 -7
    18 6 -12
    18 7 -11
    18 8 -10
    18 9 -9
    18 10 -7
    18 10 0
    19 6 -12
    19 8 -10
    19 9 -9
    19 11 -5
    19 11 -4
    19 11 -3
    20 9 -9
    20 10 -8
    20 11 -5
    20 11 -4
    20 11 -3
    20 11 -2
    21 6 -12
    21 10 -8
    21 11 -6
    21 11 -5
    21 11 -2
    22 10 -8
    22 11 -6
    22 11 -5
    22 11 -2
    22 11 -1
    23 10 -8
    23 11 -6
    24 10 -8
    24 11 -6
    25 10 -8
    25 11 -6
    25 11 -5
    26 10 -8
    26 11 -6
    26 11 -5
    27 10 -8
    27 11 -6
    27 11 -5
    27 11 -4
    28 10 -8
    28 11 -5
    29 10 -7
    30 10 -7
    -6 -8 -6
    -5 -6 -6
    -5 -6 -2
    -2 -2 -7
    -2 -1 -5
    -1 0 -2
    0 1 -6
    1 2 -6
    2 0 -10
    2 3 -6
    3 -2 -12
    3 4 -5
    3 4 -2
    4 -3 -13
    4 -1 -12
    4 5 -4
    4 5 -3
    5 -2 -13
    5 0 -12
    6 -3 -14
    6 -1 -13
    6 2 -11
    6 5 -8
    7 0 -13
    7 3 -11
    7 4 -10
    7 5 -9
    7 7 -4
    7 7 -3
    8 2 -12
    8 7 -1
    9 -3 -15
    9 -1 -14
    9 1 -13
    9 3 -12
    9 4 -11
    9 5 -10
    9 6 -9
    9 7 -8
    9 8 -4
    9 8 -3
    10 -2 -15
    10 0 -14
    10 2 -13
    10 7 1
    10 8 -7
    10 8 -1
    11 -2 -15
    11 4 -12
    11 5 -11
    11 6 -10
    11 7 -9
    11 8 0
    11 9 -5
    11 9 -3
    12 -1 -15
    12 1 -14
    12 3 -13
    12 9 -6
    12 9 -1
    13 5 -12
    13 6 -11
    13 7 -10
    13 8 -9
    13 9 -7
    14 0 -15
    14 2 -14
    14 4 -13
    14 5 -12
    14 9 -8
    14 10 -5
    14 10 -2
    15 7 -11
    15 8 -10
    15 10 -6
    15 10 -1
    16 3 -14
    16 6 -12
    16 7 -11
    16 9 -9
    16 10 -7
    17 3 -14
    17 5 -13
    17 6 -12
    17 9 -9
    17 10 0
    17 11 -5
    17 11 -4
    17 11 -3
    18 5 -13
    18 10 -8
    18 11 -6
    18 11 -5
    18 11 -4
    18 11 -3
    18 11 -2
    19 5 -13
    19 10 -8
    19 11 -6
    19 11 -2
    20 8 -11
    20 9 -10
    20 11 -6
    20 11 -1
    21 8 -11
    21 9 -10
    21 11 -7
    21 11 -1
    22 8 -11
    22 9 -10
    22 10 -9
    22 11 -7
    23 8 -11
    23 9 -10
    23 10 -9
    23 11 -7
    24 9 -10
    24 10 -9
    24 11 -7
    25 9 -10
    25 10 -9
    25 11 -7
    26 10 -9
    26 11 -7
    27 11 -7
    28 11 -6
    29 11 -6
    30 11 -6
    -3 -4 -8
    -3 -3 -7
    -2 -5 -10
    -1 -1 -8
    -1 0 -6
    0 -1 -9
    2 -3 -12
    2 -1 -11
    3 0 -11
    3 3 0
    3 4 -6
    4 2 -10
    4 2 2
    4 3 -9
    5 3 -10
    5 4 -9
    6 1 -12
    6 6 -1
    7 -2 -14
    7 2 -12
    7 6 -8
    7 6 0
    8 -1 -14
    8 1 -13
    8 4 -11
    8 5 -10
    8 6 -9
    8 6 1
    9 0 -14
    9 2 -13
    9 8 -2
    10 4 -12
    10 5 -11
    10 6 -10
    10 7 -9
    11 -1 -15
    11 3 -13
    11 8 -8
    11 9 -6
    11 9 -2
    12 0 -15
    12 2 -14
    12 5 -12
    12 6 -11
    12 7 -10
    12 8 -9
    12 8 1
    12 9 -7
    13 0 -15
    13 2 -14
    13 4 -13
    13 9 -8
    13 9 0
    13 10 -6
    13 10 -5
    13 10 -4
    14 1 -15
    14 3 -14
    14 6 -12
    14 7 -11
    14 7 3
    14 8 -10
    14 10 -7
    15 3 -14
    15 6 -12
    15 9 -9
    15 9 1
    15 10 -7
    16 5 -13
    16 10 -8
    16 10 0
    16 11 -5
    16 11 -4
    16 11 -3
    17 4 -14
    17 8 -11
    17 9 -10
    17 10 -8
    17 11 -6
    18 9 -10
    18 10 -9
    18 11 -7
    19 6 -13
    19 7 -12
    19 8 -11
    19 9 -10
    19 10 -9
    19 11 -7
    20 10 -9
    20 11 -7
    21 10 -9
    21 11 -8
    21 12 -5
    21 12 -4
    21 12 -3
    22 11 -8
    22 12 -5
    22 12 -4
    22 12 -3
    23 11 -8
    23 12 -5
    23 12 -4
    23 12 -3
    24 11 -8
    24 12 -5
    24 12 -4
    24 12 -3
    25 11 -8
    25 12 -5
    25 12 -4
    25 12 -3
    26 11 -8
    26 12 -5
    26 12 -4
    27 11 -8
    27 12 -5
    27 12 -4
    28 11 -7
    29 11 -7
    -6 -8 -3
    -2 -2 -8
    -2 -1 -6
    -1 -3 -10
    -1 0 -7
    0 -3 -11
    0 1 -7
    1 -2 -11
    1 2 -7
    2 -2 -12
    3 -3 -13
    3 -1 -12
    4 -2 -13
    4 0 -12
    4 4 0
    4 5 -2
    5 -1 -13
    5 1 -12
    5 4 1
    5 5 -8
    5 6 -3
    6 -2 -14
    6 0 -13
    6 3 -11
    6 4 -10
    6 5 -9
    6 7 -4
    7 -1 -14
    7 1 -13
    7 4 -11
    7 5 -10
    8 0 -14
    8 3 -12
    8 7 -8
    8 8 -4
    8 8 -3
    9 -2 -15
    9 4 -12
    9 5 -11
    9 6 -10
    9 7 -9
    9 8 -7
    9 8 -1
    10 -1 -15
    10 1 -14
    10 3 -13
    10 9 -6
    10 9 -3
    11 0 -15
    11 2 -14
    11 5 -12
    11 6 -11
    11 7 -10
    11 8 -9
    11 9 -7
    11 9 -1
    12 4 -13
    12 9 -8
    12 10 -5
    13 1 -15
    13 3 -14
    13 6 -12
    13 7 -11
    13 8 -10
    13 10 -7
    13 10 -2
    14 5 -13
    14 9 -9
    14 10 -1
    15 4 -14
    15 8 -11
    15 10 -8
    15 10 0
    15 11 -6
    15 11 -5
    15 11 -4
    15 11 -3
    16 4 -14
    16 7 -12
    16 8 -11
    16 9 -10
    16 10 -9
    16 11 -7
    16 11 -6
    17 6 -13
    17 7 -12
    17 10 -9
    17 11 -7
    18 6 -13
    18 10 1
    18 11 -8
    19 9 -11
    19 11 -8
    19 12 -5
    19 12 -4
    19 12 -3
    20 8 -12
    20 9 -11
    20 10 -10
    20 11 -8
    20 12 -6
    20 12 -5
    20 12 -4
    20 12 -3
    21 8 -12
    21 9 -11
    21 10 -10
    21 12 -6
    21 12 -2
    22 9 -11
    22 11 -9
    22 12 -7
    22 12 -6
    22 12 -2
    23 10 -10
    23 11 -9
    23 12 -7
    23 12 -6
    23 12 -2
    24 10 -10
    24 11 -9
    24 12 -7
    24 12 -6
    25 11 -9
    25 12 -7
    25 12 -6
    26 11 -9
    26 12 -7
    26 12 -6
    27 12 -7
    27 12 -6
    28 12 -6
    28 12 -5
    29 12 -6
    -3 -2 -6
    -2 -4 -10
    0 0 -9
    0 2 -5
    0 2 -4
    1 -3 -12
    1 3 -5
    1 3 -4
    2 0 -11
    2 0 2
    2 1 -10
    2 4 -5
    3 1 -11
    3 2 -10
    4 2 -11
    4 3 -10
    4 4 -9
    5 0 -13
    5 4 -10
    5 6 -2
    6 -1 -14
    6 2 -12
    6 6 -8
    6 7 -3
    7 3 -12
    7 7 -8
    8 2 -13
    8 5 -11
    8 6 -10
    8 7 0
    8 8 -2
    9 -1 -15
    9 1 -14
    9 3 -13
    9 8 -8
    9 9 -4
    10 0 -15
    10 2 -14
    10 5 -12
    10 6 -11
    10 7 -10
    10 8 -9
    10 8 0
    10 9 -7
    10 9 -2
    11 4 -13
    11 10 -5
    12 1 -15
    12 3 -14
    12 6 -12
    12 7 -11
    12 8 -10
    12 9 -9
    12 9 0
    12 10 -7
    12 10 -2
    13 5 -13
    13 10 -8
    14 2 -15
    14 4 -14
    14 7 -12
    14 8 -11
    14 9 -10
    14 9 1
    14 10 -8
    14 11 -6
    14 11 -5
    14 11 -4
    15 6 -13
    15 7 -12
    15 10 -9
    15 11 -7
    16 5 -14
    16 6 -13
    16 11 -8
    16 11 -1
    17 8 -12
    17 9 -11
    17 10 -10
    17 10 1
    17 11 -8
    17 12 -5
    17 12 -4
    18 7 -13
    18 8 -12
    18 9 -11
    18 10 -10
    18 12 -6
    18 12 -5
    18 12 -4
    18 12 -3
    19 8 -12
    19 10 -10
    19 11 -9
    19 11 0
    19 12 -7
    19 12 -6
    19 12 -2
    20 11 -9
    20 12 -7
    20 12 -2
    21 11 -9
    21 12 -7
    21 12 -1
    22 12 -8
    23 12 -8
    24 12 -8
    25 12 -8
    26 12 -8
    27 12 -8
    29 12 -7
    -5 -6 -7
    -3 -3 -8
    -2 -1 -7
    -1 1 -5
    -1 1 -4
    0 -2 -11
    0 2 -6
    0 2 -3
    1 -1 -11
    1 3 -6
    1 3 -3
    2 -1 -12
    2 3 -1
    2 4 -3
    3 -2 -13
    3 0 -12
    3 1 2
    3 4 -1
    3 5 -6
    3 5 -5
    4 -1 -13
    4 1 -12
    5 -2 -14
    5 2 -12
    5 3 -11
    5 5 -9
    6 1 -13
    6 3 -12
    6 4 -11
    6 5 -10
    6 6 -9
    6 7 -2
    7 0 -14
    7 2 -13
    7 5 -11
    7 6 -10
    7 8 -4
    7 8 -3
    8 -1 -15
    8 1 -14
    8 3 -13
    8 7 -9
    8 8 -8
    9 0 -15
    9 2 -14
    9 3 4
    9 5 -12
    9 6 -11
    9 7 -10
    9 8 -9
    9 9 -6
    9 9 -3
    10 4 -13
    10 9 -8
    11 -1 -16
    11 1 -15
    11 3 -14
    11 5 -13
    11 6 -12
    11 7 -11
    11 7 2
    11 8 -10
    11 8 1
    11 9 -9
    11 10 -7
    11 10 -6
    11 10 -3
    12 2 -15
    12 5 -13
    12 10 -8
    13 2 -15
    13 4 -14
    13 6 -13
    13 7 -12
    13 8 -11
    13 8 2
    13 9 -10
    13 11 -6
    13 11 -5
    13 11 -4
    14 3 -15
    14 6 -13
    14 10 -9
    14 10 0
    14 11 -7
    15 5 -14
    15 8 -12
    15 9 -11
    15 11 -8
    16 7 -13
    16 8 -12
    16 9 -11
    16 9 2
    16 10 -10
    16 12 -6
    16 12 -5
    16 12 -4
    16 12 -3
    17 7 -13
    17 11 -9
    17 12 -7
    17 12 -6
    17 12 -3
    18 11 -9
    18 11 0
    18 12 -7
    18 12 -2
    19 9 -12
    19 10 -11
    19 12 -8
    20 10 -11
    20 11 -10
    20 12 -8
    20 12 -1
    20 13 -5
    20 13 -4
    21 10 -11
    21 11 -10
    21 12 -8
    21 13 -6
    21 13 -5
    21 13 -4
    22 10 -11
    22 11 -10
    22 12 -9
    22 13 -6
    22 13 -5
    22 13 -4
    22 13 -3
    23 11 -10
    23 12 -9
    23 13 -6
    23 13 -5
    23 13 -4
    23 13 -3
    24 11 -10
    24 12 -9
    24 13 -6
    24 13 -5
    24 13 -4
    24 13 -3
    25 12 -9
    25 13 -6
    25 13 -5
    25 13 -4
    26 12 -9
    26 13 -6
    26 13 -5
    26 13 -4
    27 13 -6
    27 13 -5
    28 13 -6
    -5 -5 -5
    -3 -2 -7
    -2 0 -5
    0 2 -7
    1 -2 -12
    1 1 -10
    1 3 -7
    2 1 -11
    2 2 -10
    3 -1 -13
    3 2 -11
    3 3 -10
    3 4 -9
    4 0 -13
    4 3 -11
    4 4 -10
    4 5 -1
    4 6 -3
    5 -1 -14
    5 1 -13
    5 6 -8
    5 7 -4
    6 0 -14
    6 2 -13
    6 5 1
    6 7 -8
    7 1 -14
    7 4 -12
    7 7 -9
    8 2 -14
    8 5 -12
    8 6 -11
    8 7 -10
    8 9 -4
    9 4 -13
    9 6 2
    9 7 1
    9 9 -2
    10 1 -15
    10 3 -14
    10 5 -13
    10 6 -12
    10 7 -11
    10 8 -10
    10 9 -1
    10 10 -6
    10 10 -5
    11 2 -15
    11 4 -14
    11 10 -8
    11 10 -2
    12 4 -14
    12 6 -13
    12 7 -12
    12 8 -11
    12 9 -10
    12 10 -1
    12 11 -6
    12 11 -5
    12 11 -4
    13 3 -15
    13 5 -14
    13 9 1
    13 10 -9
    13 11 -7
    14 5 -14
    14 7 -13
    14 8 -12
    14 9 -11
    14 10 -10
    14 11 -8
    15 7 -13
    15 11 -9
    15 11 -1
    15 12 -6
    15 12 -5
    15 12 -4
    15 12 -3
    16 6 -14
    16 10 1
    16 11 -9
    16 12 -7
    17 8 -13
    17 11 0
    17 12 -8
    17 12 -2
    18 8 -13
    18 10 -11
    18 11 -10
    18 12 -8
    18 13 -5
    19 11 -10
    19 12 -9
    19 13 -6
    19 13 -5
    19 13 -4
    19 13 -3
    20 12 -9
    20 13 -7
    20 13 -6
    20 13 -3
    21 12 -9
    21 13 -7
    21 13 -3
    22 11 -11
    22 13 -7
    22 13 -2
    23 13 -8
    23 13 -7
    24 13 -8
    24 13 -7
    25 13 -8
    25 13 -7
    26 13 -8
    26 13 -7
    27 13 -7
    28 13 -7
    29 13 -7
    -5 -5 -6
    -2 -3 -10
    -2 -1 -8
    -2 0 -6
    -1 1 -7
    -1 1 -3
    0 -1 -11
    1 0 -11
    2 0 -12
    3 1 -12
    4 2 -12
    4 5 -9
    5 3 -12
    5 4 -11
    5 5 -10
    5 6 -9
    5 6 -1
    5 7 -3
    6 4 -12
    6 5 -11
    6 6 -10
    6 6 0
    6 8 -4
    7 3 -13
    7 6 -11
    7 8 -8
    7 8 -2
    8 0 -15
    8 4 -13
    8 8 -9
    8 8 -1
    8 9 -7
    8 9 -3
    9 1 -15
    9 3 -14
    9 6 -12
    9 7 -11
    9 8 -10
    9 8 0
    9 9 -8
    10 2 -15
    10 9 -9
    10 10 -7
    10 10 -3
    11 0 -16
    11 6 -13
    11 6 3
    11 7 -12
    11 8 -11
    11 9 -10
    11 9 0
    11 11 -5
    12 3 -15
    12 5 -14
    12 11 -7
    13 4 -15
    13 7 -13
    13 7 3
    13 8 -12
    13 9 -11
    13 10 -10
    13 10 0
    13 11 -8
    13 11 -2
    14 6 -14
    14 11 -9
    14 11 -1
    14 12 -7
    14 12 -6
    14 12 -5
    14 12 -4
    15 6 -14
    15 9 -12
    15 9 2
    15 10 -11
    15 10 1
    15 12 -8
    15 12 -7
    16 8 -13
    16 9 -12
    16 10 -11
    16 11 -10
    16 11 0
    16 12 -8
    17 12 -9
    17 13 -6
    17 13 -5
    17 13 -4
    18 12 -9
    18 13 -7
    18 13 -6
    18 13 -4
    18 13 -3
    19 11 -11
    19 13 -8
    19 13 -7
    20 11 -11
    20 12 -10
    20 13 -8
    20 13 -2
    21 11 -11
    21 12 -10
    21 13 -8
    21 13 -2
    22 12 -10
    22 13 -8
    22 14 -5
    23 12 -10
    23 13 -9
    23 14 -6
    23 14 -5
    23 14 -4
    24 13 -9
    24 14 -6
    24 14 -5
    24 14 -4
    25 13 -9
    25 14 -6
    25 14 -5
    25 14 -4
    26 14 -6
    26 14 -5
    27 14 -6
    27 14 -5
    -6 -8 -4
    -5 -6 -8
    -5 -5 -4
    -3 -2 -8
    -2 0 -7
    0 3 -5
    1 -1 -12
    1 3 -2
    1 4 -6
    2 3 -10
    2 4 -2
    2 5 -6
    2 5 -5
    3 0 -13
    3 3 -11
    3 4 -10
    3 5 -2
    4 1 -13
    4 4 -11
    4 5 -10
    4 6 -8
    4 6 -2
    5 0 -14
    5 2 -13
    5 7 -8
    6 1 -14
    6 3 -13
    6 7 -9
    6 8 -3
    7 0 -15
    7 4 -13
    7 5 -12
    7 7 -10
    7 8 -9
    7 9 -4
    8 1 -15
    8 3 -14
    8 6 -12
    8 7 -11
    8 8 -10
    8 9 -8
    9 2 -15
    9 4 -14
    9 5 -13
    9 9 -9
    9 10 -7
    9 10 -6
    10 6 -13
    10 7 -12
    10 8 -11
    10 9 -10
    10 10 -2
    11 1 -16
    11 3 -15
    11 5 -14
    11 10 -9
    11 10 -1
    11 11 -7
    11 11 -6
    12 4 -15
    12 7 -13
    12 8 -12
    12 10 -10
    12 11 -8
    12 11 -2
    13 6 -14
    13 11 -9
    13 12 -7
    13 12 -6
    13 12 -5
    13 12 -4
    14 8 -13
    14 9 -12
    14 10 -11
    14 12 -8
    14 12 -3
    15 7 -14
    15 8 -13
    15 11 -10
    16 10 -12
    16 12 -9
    16 13 -7
    16 13 -6
    16 13 -5
    16 13 -4
    17 9 -13
    17 10 -12
    17 11 -11
    17 13 -8
    17 13 -7
    17 13 -3
    18 11 -11
    18 12 -10
    18 13 -8
    18 13 -2
    19 12 -10
    19 13 -9
    19 13 -2
    20 13 -9
    20 14 -6
    20 14 -5
    20 14 -4
    21 12 -11
    21 13 -9
    21 14 -7
    21 14 -6
    21 14 -5
    21 14 -4
    22 13 -9
    22 14 -7
    22 14 -6
    22 14 -4
    22 14 -3
    23 14 -7
    23 14 -3
    24 14 -8
    24 14 -7
    24 14 -3
    25 14 -8
    25 14 -7
    26 14 -8
    26 14 -7
    27 14 -7
    28 14 -7
    28 14 -6
    -5 -5 -7
    -3 -1 -6
    -3 -1 -5
    -2 -2 -10
    -1 2 -6
    -1 2 -5
    0 -2 -12
    0 2 -2
    0 3 -7
    0 3 -6
    0 3 -4
    1 1 -11
    1 4 -4
    2 -1 -13
    2 1 -12
    2 2 -11
    2 4 -9
    2 5 -4
    3 2 -12
    3 5 -9
    3 6 -4
    4 3 -12
    4 6 -9
    5 1 -14
    5 4 -12
    5 5 -11
    5 6 -10
    5 7 -9
    6 2 -14
    6 5 -12
    6 6 -11
    6 7 -10
    6 7 -1
    7 1 -15
    7 3 -14
    7 6 1
    7 7 0
    7 9 -3
    8 2 -15
    8 5 -13
    8 9 -9
    8 9 -2
    8 10 -6
    9 6 -13
    9 7 -12
    9 8 -11
    9 9 -10
    9 9 -1
    9 10 -8
    9 10 -3
    10 1 -16
    10 3 -15
    10 5 -14
    10 8 1
    10 10 -9
    10 11 -7
    10 11 -6
    10 11 -5
    11 2 -16
    11 4 -15
    11 7 -13
    11 8 -12
    11 9 -11
    11 10 -10
    11 11 -8
    12 6 -14
    12 9 1
    12 10 0
    12 12 -7
    12 12 -6
    12 12 -5
    13 5 -15
    13 7 -14
    13 8 -13
    13 9 -12
    13 10 -11
    13 11 -10
    13 11 -1
    13 12 -8
    14 7 -14
    14 10 1
    14 12 -9
    15 9 -13
    15 10 -12
    15 11 -11
    15 12 -9
    15 13 -6
    15 13 -5
    15 13 -4
    16 9 -13
    16 12 -10
    16 13 -8
    17 11 1
    17 12 -10
    17 13 -9
    17 13 -2
    18 12 -11
    18 12 0
    18 13 -9
    18 14 -6
    18 14 -5
    18 14 -4
    19 11 -12
    19 12 -11
    19 13 -1
    19 14 -7
    19 14 -6
    19 14 -5
    19 14 -4
    20 12 -11
    20 13 -10
    20 13 -1
    20 14 -8
    20 14 -7
    20 14 -3
    21 13 -10
    21 14 -8
    21 14 -3
    22 13 -10
    22 14 -8
    22 14 -2
    23 13 -10
    23 14 -9
    23 14 -8
    24 14 -9
    25 14 -9
    -3 -1 -7
    -3 -1 -4
    -2 0 -8
    -2 0 -3
    -1 -1 -11
    -1 2 -7
    0 -1 -12
    0 0 -11
    1 0 -12
    2 0 -13
    3 1 -13
    3 4 -11
    3 6 -3
    4 2 -13
    4 5 -11
    4 7 -8
    5 3 -13
    6 4 -13
    6 8 -9
    6 8 -2
    7 5 -13
    7 6 -12
    7 7 -11
    7 8 -10
    7 8 -1
    7 9 -8
    8 4 -14
    8 7 -12
    8 8 -11
    8 10 -8
    9 3 -15
    9 5 -14
    9 10 -9
    9 10 -2
    9 11 -6
    9 11 -5
    10 2 -16
    10 4 -15
    10 8 -12
    10 9 -11
    10 10 -10
    10 11 -8
    10 11 -3
    11 6 -14
    11 9 -12
    11 11 -9
    11 11 -2
    11 12 -6
    12 5 -15
    12 7 -14
    12 8 -13
    12 9 -12
    12 10 -11
    12 11 -10
    12 11 -1
    12 12 -8
    13 6 -15
    13 10 -12
    13 12 -9
    14 8 -14
    14 9 -13
    14 9 2
    14 10 -12
    14 11 0
    14 12 -10
    14 13 -7
    14 13 -6
    14 13 -5
    14 13 -4
    15 8 -14
    15 12 -10
    15 12 -1
    15 13 -8
    15 13 -3
    16 10 -13
    16 11 -12
    16 12 -11
    16 13 -9
    16 13 -2
    16 14 -6
    17 10 -13
    17 12 -11
    17 12 0
    17 14 -7
    17 14 -6
    17 14 -5
    17 14 -4
    18 13 -10
    18 14 -8
    18 14 -7
    18 14 -3
    19 13 -10
    19 14 -8
    19 14 -3
    20 14 -9
    20 14 -2
    21 13 -11
    21 14 -9
    21 14 -2
    21 15 -6
    21 15 -5
    22 14 -9
    22 15 -7
    22 15 -6
    22 15 -5
    22 15 -4
    23 15 -7
    23 15 -6
    23 15 -5
    23 15 -4
    24 15 -7
    24 15 -6
    24 15 -5
    24 15 -4
    25 15 -7
    25 15 -6
    25 15 -5
    26 15 -7
    26 15 -6
    26 15 -5
    27 15 -7
    27 15 -6
    28 15 -7
    -6 -7 -6
    -3 -3 -10
    -2 -1 -10
    -2 1 -7
    -2 1 -6
    -2 1 -5
    0 2 -10
    1 2 -11
    1 3 -10
    2 2 -12
    2 3 -11
    2 4 -10
    3 3 -12
    3 5 -10
    4 1 -14
    4 3 -13
    4 6 -10
    4 7 -9
    4 7 -3
    5 2 -14
    5 4 -13
    5 5 -12
    5 6 -11
    5 7 -10
    5 8 -8
    6 1 -15
    6 3 -14
    6 4 2
    6 6 -12
    6 8 -10
    6 9 -8
    6 9 -4
    7 2 -15
    7 4 -14
    7 7 -12
    7 8 -11
    7 9 -9
    7 10 -7
    8 3 -15
    8 5 -14
    8 6 -13
    8 7 1
    8 8 0
    8 9 -10
    8 10 -9
    8 10 -3
    9 2 -16
    9 4 -15
    9 7 -13
    9 8 -12
    9 9 -11
    9 10 -10
    9 11 -8
    10 7 2
    10 9 -12
    10 10 -1
    10 11 -9
    11 5 -15
    11 7 -14
    11 8 -13
    11 10 -11
    11 11 -10
    11 12 -8
    11 12 -7
    11 12 -4
    12 6 -15
    12 9 -13
    12 10 -12
    12 12 -9
    13 8 -14
    13 9 -13
    13 11 -11
    13 13 -8
    13 13 -7
    13 13 -6
    13 13 -5
    13 13 -4
    14 12 -1
    14 13 -9
    14 13 -8
    14 13 -3
    15 10 -13
    15 11 -12
    15 13 -9
    15 14 -6
    15 14 -5
    16 11 1
    16 12 0
    16 13 -10
    16 14 -8
    16 14 -7
    16 14 -5
    16 14 -4
    17 13 -10
    17 14 -8
    17 14 -3
    18 12 -12
    18 13 -11
    18 14 -9
    19 13 -11
    19 14 -9
    19 14 -2
    19 15 -7
    19 15 -6
    19 15 -5
    20 14 -10
    20 15 -8
    20 15 -7
    20 15 -6
    20 15 -5
    20 15 -4
    21 14 -10
    21 15 -8
    21 15 -7
    21 15 -4
    22 14 -10
    22 15 -8
    22 15 -3
    23 15 -8
    23 15 -3
    24 15 -9
    24 15 -8
    25 15 -8
    26 15 -8
    -1 1 -2
    0 0 -12
    0 1 -11
    0 4 -6
    0 4 -5
    1 1 -12
    1 5 -6
    1 5 -5
    2 1 -13
    2 6 -5
    3 2 -13
    3 5 -11
    4 2 -14
    4 6 -11
    5 1 3
    5 8 -9
    6 2 -15
    6 4 -14
    6 5 -13
    6 9 -9
    6 9 -3
    7 3 -15
    7 3 3
    7 6 -13
    7 9 -10
    7 9 -2
    7 10 -8
    7 10 -4
    8 4 -15
    8 7 -13
    8 8 -12
    8 9 -11
    8 9 -1
    8 11 -7
    8 11 -6
    9 6 -14
    9 11 -9
    10 3 -16
    10 5 -15
    10 7 -14
    10 8 -13
    10 10 -11
    10 11 -10
    10 11 -2
    10 12 -8
    10 12 -5
    11 6 -15
    11 9 -13
    11 9 1
    11 10 -12
    11 10 0
    12 8 -14
    12 11 -11
    12 12 -10
    12 12 -2
    12 13 -8
    12 13 -7
    12 13 -6
    12 13 -5
    12 13 -4
    13 10 -13
    13 10 1
    13 11 -12
    13 11 0
    13 13 -9
    13 13 -3
    14 9 -14
    14 10 -13
    14 11 -12
    14 12 -11
    14 14 -7
    14 14 -6
    14 14 -5
    15 13 -10
    15 14 -8
    15 14 -7
    15 14 -4
    16 11 -13
    16 12 -12
    16 13 -11
    16 14 -9
    16 14 -3
    17 13 -11
    17 14 -9
    17 15 -7
    17 15 -6
    17 15 -5
    18 14 -10
    18 14 -2
    18 15 -8
    18 15 -7
    18 15 -6
    18 15 -5
    18 15 -4
    19 14 -10
    19 15 -8
    19 15 -4
    20 14 -1
    20 15 -9
    20 15 -3
    21 15 -9
    21 15 -3
    22 15 -9
    23 15 -9
    23 16 -7
    23 16 -6
    23 16 -5
    24 16 -7
    24 16 -6
    24 16 -5
    25 16 -7
    25 16 -6
    25 16 -5
    26 16 -7
    26 16 -6
    27 16 -7
    27 16 -6
    -6 -7 -7
    -5 -4 -6
    -4 -3 -9
    -4 -2 -7
    -3 -4 -1
    -3 -2 -10
    -3 0 -7
    -3 0 -6
    -2 1 -4
    -1 -1 -12
    -1 0 -11
    -1 2 -3
    -1 3 -7
    -1 3 -6
    -1 3 -5
    1 0 -13
    1 2 -12
    1 3 -11
    1 4 -10
    1 5 -4
    2 3 -12
    2 4 -11
    2 4 -1
    2 5 -10
    2 6 -4
    3 1 -14
    3 3 -13
    3 4 -12
    3 5 -1
    3 6 -2
    3 7 -8
    3 7 -4
    4 4 -13
    4 5 -12
    4 5 0
    4 6 -1
    4 7 -10
    4 7 -2
    4 8 -8
    4 8 -4
    5 5 -13
    5 6 -12
    5 6 0
    5 7 -11
    5 8 -10
    5 9 -8
    6 2 3
    6 6 -13
    6 7 -12
    6 8 -11
    7 5 -14
    7 5 2
    7 8 -12
    7 9 -11
    7 10 -9
    7 10 -3
    8 6 -14
    8 10 -10
    8 10 -2
    8 11 -8
    9 3 -16
    9 5 -15
    9 7 -14
    9 8 -13
    9 9 -12
    9 9 0
    9 10 -11
    9 10 -1
    9 11 -10
    9 12 -7
    9 12 -6
    9 12 -5
    10 4 -16
    10 6 -15
    10 9 -13
    10 10 -12
    10 12 -9
    11 8 -14
    11 11 -11
    11 11 -1
    11 13 -7
    11 13 -6
    11 13 -5
    12 7 -15
    12 10 -13
    12 11 -12
    12 13 -9
    13 9 -14
    13 9 2
    13 12 -11
    13 12 -1
    13 13 -10
    13 14 -7
    13 14 -6
    13 14 -5
    14 8 3
    14 11 -13
    14 12 -12
    14 13 -10
    14 14 -8
    14 14 -4
    15 11 -13
    15 11 1
    15 12 0
    15 14 -9
    15 14 -3
    16 14 -10
    16 15 -7
    16 15 -6
    16 15 -5
    17 14 -10
    17 14 -2
    17 15 -8
    17 15 -4
    18 13 -12
    18 14 -11
    18 15 -9
    19 14 -11
    19 14 -1
    19 15 -9
    19 15 -3
    20 15 -10
    20 16 -7
    20 16 -6
    20 16 -5
    21 15 -10
    21 15 -2
    21 16 -8
    21 16 -7
    21 16 -6
    21 16 -5
    22 15 -10
    22 16 -8
    22 16 -7
    22 16 -6
    22 16 -5
    22 16 -4
    23 16 -8
    23 16 -4
    24 16 -8
    24 16 -4
    25 16 -8
    -4 -2 -8
    -3 0 -8
    -3 0 -5
    -2 2 -7
    -2 2 -6
    -1 1 -11
    0 1 -12
    0 2 -11
    0 4 -4
    1 1 -13
    1 5 -9
    2 2 -13
    2 5 -2
    2 6 -9
    3 2 -14
    3 4 0
    3 5 -12
    3 6 -11
    3 7 -9
    4 3 -14
    4 6 -12
    4 7 -11
    4 8 -9
    5 2 -15
    5 4 -14
    5 7 -12
    5 8 -2
    5 9 -9
    6 3 -15
    6 5 -14
    6 7 0
    6 8 -1
    6 9 -10
    6 10 -8
    6 10 -4
    7 4 -15
    7 6 -14
    7 7 -13
    7 10 -10
    7 11 -8
    7 11 -6
    8 3 -16
    8 5 -15
    8 7 -14
    8 8 -13
    8 9 -12
    8 10 -11
    8 11 -9
    9 4 -16
    9 6 -15
    9 8 1
    9 9 -13
    9 10 -12
    9 11 -2
    9 12 -9
    10 8 -14
    10 11 -11
    10 12 -10
    10 13 -7
    10 13 -6
    11 7 -15
    11 8 2
    11 9 -14
    11 10 -13
    11 11 -12
    11 12 -11
    11 12 -2
    11 13 -9
    11 13 -8
    11 13 -4
    12 7 3
    12 9 -14
    12 11 0
    12 12 -11
    12 14 -7
    12 14 -6
    13 11 -13
    13 12 -12
    13 14 -9
    13 14 -8
    13 14 -4
    14 13 -11
    14 14 -9
    14 14 -3
    15 10 2
    15 12 -13
    15 14 -10
    15 15 -8
    15 15 -7
    15 15 -6
    15 15 -5
    16 13 -12
    16 14 -11
    16 14 -2
    16 15 -9
    16 15 -8
    16 15 -4
    17 12 1
    17 14 -11
    17 15 -9
    17 15 -3
    18 14 -1
    18 15 -10
    18 16 -7
    18 16 -6
    18 16 -5
    19 15 -10
    19 15 -2
    19 16 -8
    19 16 -7
    19 16 -6
    19 16 -5
    20 15 -2
    20 16 -9
    20 16 -8
    20 16 -4
    21 16 -9
    21 16 -4
    22 16 -9
    22 16 -3
    23 16 -9
    25 17 -6
    26 17 -6
    -5 -4 -5
    -4 -5 -2
    -3 -1 -10
    -2 2 -5
    -1 0 -12
    -1 3 -4
    0 3 -11
    0 5 -6
    1 3 -12
    1 3 -1
    1 4 -11
    1 5 -10
    1 6 -5
    2 3 -13
    2 4 -12
    2 5 -11
    2 6 -10
    2 7 -8
    3 4 -13
    3 7 -10
    3 8 -8
    4 5 -13
    4 8 -10
    4 8 -3
    4 9 -8
    5 3 -15
    5 5 -14
    5 6 -13
    5 8 -11
    5 9 -10
    5 9 -3
    6 4 -15
    6 7 -13
    6 9 -11
    6 9 -2
    6 10 -9
    7 5 -15
    7 8 -13
    7 8 0
    7 9 -12
    7 9 -1
    7 10 -11
    7 11 -9
    8 4 -16
    8 6 -15
    8 6 2
    8 11 -10
    8 12 -8
    8 12 -7
    8 12 -6
    8 12 -5
    9 5 -16
    9 8 -14
    9 11 -11
    9 12 -10
    10 7 -15
    10 9 -14
    10 10 -13
    10 10 0
    10 11 -12
    10 11 -1
    10 13 -8
    10 13 -5
    11 8 -15
    11 13 -10
    12 10 -14
    12 10 1
    12 11 -13
    12 12 -12
    12 12 -1
    12 13 -11
    12 14 -9
    12 14 -8
    12 14 -5
    12 14 -4
    13 13 -11
    13 14 -10
    14 11 1
    14 12 -13
    14 12 0
    14 13 -12
    14 13 -1
    14 14 -10
    14 15 -8
    14 15 -7
    14 15 -6
    14 15 -5
    15 14 -11
    15 14 -2
    15 15 -9
    15 15 -4
    16 15 -10
    16 15 -3
    17 14 -12
    17 15 -10
    17 16 -8
    17 16 -7
    17 16 -6
    17 16 -5
    18 15 -11
    18 15 -2
    18 16 -9
    18 16 -8
    18 16 -4
    19 15 -11
    19 16 -9
    19 16 -4
    20 16 -10
    20 16 -3
    21 16 -10
    21 16 -3
    21 17 -7
    21 17 -6
    22 17 -8
    22 17 -7
    22 17 -6
    22 17 -5
    23 17 -8
    23 17 -7
    23 17 -6
    23 17 -5
    24 17 -8
    24 17 -7
    24 17 -6
    24 17 -5
    25 17 -8
    25 17 -7
    26 17 -7
    -6 -9 -4
    -4 -1 -6
    -3 0 -4
    -3 1 -7
    -2 0 -11
    -2 2 -9
    -1 4 -7
    -1 4 -6
    0 2 -12
    0 4 -10
    0 5 -5
    1 6 -9
    2 2 -14
    2 5 -12
    2 6 -11
    2 7 -9
    2 7 -4
    3 3 -14
    3 6 -12
    3 7 -11
    3 8 -9
    4 4 -14
    4 6 -13
    4 7 -12
    4 8 -11
    4 9 -9
    4 9 -4
    5 7 -13
    5 8 -12
    5 10 -9
    5 10 -8
    6 5 -15
    6 6 -14
    6 10 -3
    6 11 -8
    6 11 -7
    7 4 -16
    7 7 -14
    7 10 -2
    7 11 -10
    8 5 -16
    8 8 -14
    8 9 -13
    8 10 -12
    8 10 -1
    8 12 -9
    9 7 -15
    9 9 -14
    9 10 -13
    9 11 -12
    9 13 -8
    9 13 -7
    9 13 -6
    9 13 -5
    10 8 -15
    10 12 -11
    10 12 -2
    10 13 -10
    10 13 -4
    11 10 -14
    11 11 -13
    11 12 -12
    11 13 -11
    11 14 -9
    11 14 -8
    11 14 -7
    11 14 -6
    11 14 -5
    13 11 -14
    13 12 -13
    13 13 -12
    13 14 -11
    13 15 -8
    13 15 -7
    13 15 -6
    13 15 -5
    14 15 -9
    14 15 -4
    15 13 -13
    15 14 -12
    15 15 -10
    15 15 -3
    15 16 -7
    15 16 -6
    16 12 1
    16 13 0
    16 15 -11
    16 16 -9
    16 16 -8
    16 16 -7
    16 16 -6
    16 16 -5
    17 15 -11
    17 15 -2
    17 16 -9
    17 16 -4
    18 16 -10
    18 16 -3
    19 16 -10
    19 16 -3
    19 17 -8
    19 17 -7
    19 17 -6
    19 17 -5
    20 17 -9
    20 17 -7
    20 17 -6
    20 17 -5
    21 17 -9
    21 17 -8
    21 17 -5
    21 17 -4
    22 17 -9
    22 17 -4
    23 17 -4
    -6 -6 -7
    -4 -1 -8
    -3 0 -10
    -3 1 -6
    -2 1 -3
    -2 3 -7
    -1 1 -12
    -1 3 -10
    -1 4 -5
    0 1 -13
    0 3 -2
    0 4 -11
    0 4 -3
    0 5 -9
    1 3 -13
    1 4 -12
    1 5 -11
    1 6 -10
    1 6 -4
    2 4 -13
    2 7 -10
    2 8 -8
    3 4 -14
    3 5 -13
    3 8 -10
    3 9 -8
    4 5 -14
    4 9 -10
    5 4 -15
    5 5 1
    5 6 -14
    5 9 -11
    5 10 -10
    5 10 -4
    6 6 1
    6 7 -14
    6 8 -13
    6 9 -12
    6 10 -11
    6 11 -4
    7 6 -15
    7 8 -14
    7 9 -13
    7 10 -12
    7 11 -11
    7 11 -3
    7 12 -8
    7 12 -6
    7 12 -5
    8 7 -15
    8 9 0
    8 10 -13
    8 11 -12
    8 11 -2
    8 12 -10
    8 13 -7
    8 13 -6
    9 8 -15
    9 12 -11
    9 13 -9
    9 13 -4
    10 10 -14
    10 11 -13
    10 12 -12
    10 13 -11
    10 14 -8
    10 14 -7
    10 14 -6
    10 14 -5
    11 11 0
    11 12 -1
    11 14 -4
    12 9 2
    12 11 -14
    12 12 -13
    12 13 -12
    12 14 -11
    12 14 -3
    12 15 -8
    12 15 -7
    12 15 -6
    12 15 -5
    13 11 1
    13 12 0
    13 13 -1
    13 15 -9
    13 15 -4
    14 10 2
    14 13 -13
    14 14 -12
    14 15 -10
    14 15 -3
    14 16 -7
    14 16 -6
    15 13 0
    15 15 -11
    15 16 -9
    15 16 -8
    15 16 -5
    16 15 -2
    16 16 -10
    16 16 -4
    17 16 -10
    17 16 -3
    17 17 -8
    17 17 -7
    17 17 -6
    18 15 -1
    18 16 -11
    18 17 -9
    18 17 -8
    18 17 -7
    18 17 -6
    18 17 -5
    19 15 -1
    19 16 -2
    19 17 -9
    19 17 -4
    20 16 -2
    20 17 -10
    20 17 -4
    22 18 -8
    22 18 -7
    22 18 -6
    23 18 -8
    23 18 -7
    23 18 -6
    24 18 -8
    24 18 -7
    24 18 -6
    24 18 -5
    25 18 -7
    25 18 -6
    26 18 -7
    -6 -6 -6
    -4 -2 -10
    -3 1 -5
    -2 2 -4
    -2 3 -6
    -1 3 -11
    0 2 -13
    0 3 -12
    0 5 -10
    0 5 -4
    0 6 -6
    1 7 -9
    1 7 -5
    2 3 -14
    2 6 -12
    2 7 -11
    2 8 -9
    3 6 -13
    3 7 -12
    3 8 -11
    3 9 -9
    4 4 -15
    4 7 -13
    4 7 -1
    4 8 -12
    4 8 -2
    4 9 -11
    4 10 -9
    4 10 -8
    5 5 -15
    5 8 -13
    5 8 -1
    5 9 -2
    5 10 -11
    5 11 -9
    5 11 -8
    5 11 -7
    6 6 -15
    6 9 -13
    6 11 -10
    6 12 -8
    6 12 -6
    7 5 -16
    7 7 -15
    7 7 1
    7 12 -10
    8 6 -16
    8 8 -15
    8 9 -14
    8 12 -11
    8 12 -3
    8 13 -9
    8 13 -5
    9 7 2
    9 10 -14
    9 10 0
    9 11 -13
    9 11 -1
    9 12 -12
    9 12 -2
    9 14 -8
    9 14 -7
    9 14 -6
    10 9 -15
    10 14 -10
    10 14 -9
    10 14 -4
    11 10 1
    11 11 -14
    11 12 -13
    11 13 -12
    11 14 -11
    11 15 -8
    11 15 -7
    11 15 -6
    12 12 -14
    12 13 -13
    12 15 -10
    12 15 -9
    12 15 -4
    13 13 -13
    13 14 -12
    13 16 -8
    13 16 -7
    13 16 -6
    14 14 -13
    14 16 -9
    14 16 -5
    15 12 1
    15 15 -2
    15 16 -10
    15 16 -4
    16 16 -11
    16 16 -3
    16 17 -9
    16 17 -8
    16 17 -7
    16 17 -6
    17 14 0
    17 15 -1
    17 16 -11
    17 17 -9
    17 17 -5
    18 16 -2
    18 17 -10
    18 17 -4
    19 17 -10
    19 18 -8
    19 18 -7
    20 17 -3
    20 18 -9
    20 18 -8
    20 18 -7
    21 17 -3
    21 18 -9
    21 18 -8
    21 18 -7
    21 18 -6
    21 18 -5
    22 18 -9
    22 18 -5
    23 18 -5
    -5 -7 -3
    -4 -3 -3
    -4 0 -8
    -4 0 -7
    -3 2 -7
    -2 2 -11
    -2 3 -5
    -1 2 -12
    -1 3 -3
    -1 4 -4
    -1 5 -6
    0 4 -12
    0 5 -11
    0 6 -9
    0 6 -5
    1 4 -13
    1 5 -12
    1 6 -11
    1 7 -10
    2 4 -14
    2 5 -13
    2 7 -3
    2 8 -10
    3 5 -14
    3 6 -1
    3 8 -3
    3 9 -10
    4 4 1
    4 6 -14
    4 9 -3
    4 10 -10
    5 6 -15
    5 7 -14
    5 10 -3
    5 11 -10
    6 5 -16
    6 7 -15
    6 8 -14
    6 9 -1
    6 11 -11
    6 11 -3
    7 6 -16
    7 9 -14
    7 10 -13
    7 11 -12
    7 12 -11
    7 13 -9
    7 13 -8
    7 13 -7
    8 7 -16
    8 8 1
    8 10 -14
    8 11 -13
    8 12 -12
    8 13 -10
    9 9 -15
    9 13 -11
    9 14 -9
    9 14 -5
    10 10 -15
    10 11 -14
    10 12 -13
    10 12 -1
    10 13 -12
    10 13 -2
    10 14 -11
    10 15 -8
    10 15 -7
    10 15 -6
    11 4 4
    11 12 -14
    11 13 -13
    11 15 -9
    11 15 -5
    12 12 0
    12 13 -1
    12 14 -12
    12 15 -11
    12 16 -8
    12 16 -7
    12 16 -6
    13 8 3
    13 14 -13
    13 15 -3
    13 16 -10
    13 16 -9
    13 16 -5
    14 13 0
    14 15 -12
    14 15 -2
    14 16 -10
    14 16 -4
    14 17 -7
    15 16 -11
    15 16 -3
    15 17 -9
    15 17 -8
    15 17 -7
    15 17 -6
    15 17 -5
    16 17 -10
    16 17 -5
    16 17 -4
    17 16 -2
    17 17 -11
    17 17 -10
    17 17 -4
    17 18 -7
    18 17 -3
    18 18 -9
    18 18 -8
    18 18 -7
    18 18 -6
    19 17 -3
    19 18 -9
    19 18 -6
    19 18 -5
    20 18 -5
    20 18 -4
    21 18 -4
    22 18 -4
    22 19 -7
    23 19 -8
    23 19 -7
    23 19 -6
    24 19 -7
    24 19 -6
    25 19 -7
    -4 -1 -10
    -4 0 -6
    -3 2 -9
    -3 2 -6
    -2 1 -12
    -2 4 -7
    -1 3 -12
    -1 4 -11
    -1 5 -5
    0 3 -13
    0 6 -10
    1 6 -12
    1 7 -4
    1 8 -9
    1 8 -8
    2 5 -1
    2 6 -13
    2 7 -12
    2 8 -11
    2 9 -8
    3 6 -14
    3 7 -13
    3 8 -12
    3 9 -11
    3 10 -9
    3 10 -8
    4 5 -15
    4 7 -14
    4 8 -13
    4 9 -12
    4 10 -11
    4 11 -9
    4 11 -8
    4 11 -7
    5 8 -14
    5 9 -13
    5 11 -11
    5 11 -4
    5 12 -8
    6 6 -16
    6 8 0
    6 9 -14
    6 10 -13
    6 11 -12
    6 12 -10
    7 7 -16
    7 8 -15
    7 10 -14
    7 10 -1
    7 11 -13
    7 11 -2
    7 12 -3
    7 13 -10
    7 13 -5
    8 9 -15
    8 12 -2
    8 13 -11
    8 14 -9
    8 14 -8
    8 14 -7
    9 9 1
    9 10 -15
    9 11 -14
    9 12 -13
    9 13 -12
    9 14 -11
    9 14 -10
    9 14 -4
    10 6 3
    10 8 2
    10 11 0
    10 12 -14
    10 13 -13
    10 15 -9
    10 15 -5
    11 14 -12
    11 15 -11
    11 15 -4
    11 16 -8
    11 16 -7
    12 11 1
    12 14 -13
    12 15 -12
    12 15 -3
    12 16 -10
    12 16 -9
    12 16 -5
    13 10 2
    13 14 -1
    13 15 -12
    13 16 -11
    13 16 -4
    13 17 -8
    13 17 -7
    14 12 1
    14 16 -3
    14 17 -9
    14 17 -8
    14 17 -6
    14 17 -5
    15 11 2
    15 16 -12
    15 17 -10
    15 17 -4
    16 14 0
    16 16 -2
    16 17 -11
    16 18 -7
    16 18 -6
    17 17 -3
    17 18 -9
    17 18 -8
    17 18 -6
    17 18 -5
    18 18 -10
    18 18 -5
    19 18 -10
    19 18 -4
    20 17 -2
    20 19 -8
    20 19 -7
    20 19 -6
    21 19 -9
    21 19 -8
    21 19 -7
    21 19 -6
    22 19 -8
    22 19 -6
    22 19 -5
    23 19 -5
    -6 -5 -7
    -5 -3 -5
    -5 -2 -9
    -4 0 -10
    -3 1 -11
    -3 1 -4
    -2 2 -12
    -2 3 -11
    -2 4 -6
    -1 5 -10
    0 4 -13
    0 5 -12
    0 5 -3
    0 6 -11
    0 6 -4
    0 7 -9
    0 7 -6
    1 4 -14
    1 5 -13
    1 7 -11
    1 8 -10
    2 5 -14
    3 0 2
    3 5 -15
    3 8 -13
    3 10 -10
    4 6 -15
    4 6 0
    4 9 -13
    4 11 -10
    5 7 -15
    5 10 -13
    5 12 -10
    5 12 -9
    6 8 -15
    6 12 -11
    6 13 -9
    6 13 -8
    6 13 -6
    7 9 -15
    7 9 0
    7 12 -12
    7 13 -11
    7 14 -7
    8 10 -15
    8 11 -14
    8 11 -1
    8 12 -13
    8 13 -12
    8 14 -10
    8 14 -5
    9 13 -13
    9 15 -8
    9 15 -7
    10 3 4
    10 14 -12
    10 15 -11
    10 15 -4
    10 16 -8
    11 13 -14
    11 13 -1
    11 14 -13
    11 15 -12
    11 16 -10
    11 16 -9
    11 16 -6
    11 16 -5
    12 17 -8
    12 17 -7
    13 13 0
    13 15 -13
    13 16 -12
    13 17 -10
    13 17 -9
    13 17 -6
    13 17 -5
    14 16 -12
    14 17 -11
    14 17 -10
    14 17 -4
    15 14 0
    15 16 -2
    15 17 -11
    15 18 -9
    15 18 -8
    15 18 -7
    15 18 -6
    16 13 1
    16 17 -3
    16 18 -10
    16 18 -9
    16 18 -5
    17 18 -11
    17 18 -10
    18 16 -1
    18 17 -2
    18 18 -4
    18 19 -9
    18 19 -8
    18 19 -7
    18 19 -6
    19 17 -2
    19 18 -3
    19 19 -9
    19 19 -8
    19 19 -7
    19 19 -6
    20 18 -3
    20 19 -9
    20 19 -5
    21 19 -5
    22 19 -4
    23 20 -7
    24 20 -7
    25 20 -7
    -4 -6 -2
    -4 0 -5
    -4 1 -8
    -4 1 -7
    -3 2 -5
    -3 3 -7
    -2 3 -4
    -2 4 -10
    -2 4 -5
    -1 3 -13
    -1 4 -12
    -1 5 -11
    -1 6 -9
    -1 6 -6
    0 7 -10
    0 7 -5
    1 6 -13
    1 9 -8
    2 6 -14
    2 7 -13
    2 8 -12
    2 9 -11
    2 10 -9
    2 10 -8
    3 7 -14
    3 8 -2
    3 9 -12
    3 9 -3
    3 10 -11
    3 11 -9
    3 11 -8
    4 7 -15
    4 8 -14
    4 9 -2
    4 10 -3
    4 11 -11
    4 12 -9
    4 12 -8
    4 12 -7
    5 8 -15
    5 9 -14
    5 10 -2
    5 11 -12
    5 12 -11
    5 13 -8
    5 13 -7
    6 7 -16
    6 9 -15
    6 10 -14
    6 11 -13
    6 11 -2
    6 12 -12
    6 13 -10
    6 13 -5
    7 8 -16
    7 10 -15
    7 11 -14
    7 12 -13
    7 13 -12
    7 14 -10
    7 14 -9
    7 14 -6
    8 10 0
    8 12 -14
    8 13 -13
    8 14 -11
    8 14 -4
    8 15 -9
    8 15 -8
    8 15 -7
    8 15 -6
    9 12 -1
    9 13 -2
    9 14 -12
    9 15 -11
    9 15 -10
    9 15 -5
    10 10 1
    10 13 -14
    10 14 -13
    10 15 -12
    10 16 -9
    10 16 -7
    10 16 -6
    11 9 2
    11 15 -3
    11 16 -11
    11 17 -8
    12 14 -1
    12 15 -13
    12 16 -12
    12 17 -10
    12 17 -9
    12 17 -6
    13 12 1
    13 16 -3
    13 17 -11
    14 18 -9
    14 18 -8
    14 18 -7
    14 18 -6
    15 17 -3
    15 18 -10
    15 18 -5
    16 18 -11
    16 18 -4
    16 19 -8
    16 19 -7
    17 16 -1
    17 17 -2
    17 19 -10
    17 19 -9
    17 19 -7
    17 19 -6
    18 18 -3
    18 19 -10
    18 19 -5
    19 19 -5
    20 19 -4
    20 20 -8
    20 20 -7
    21 19 -4
    21 20 -8
    21 20 -7
    21 20 -6
    22 20 -8
    22 20 -7
    22 20 -6
    23 20 -6
    24 20 -6
    -6 -5 -6
    -6 -4 -8
    -5 -1 -8
    -5 -1 -7
    -4 1 -10
    -4 1 -6
    -3 0 -3
    -3 2 -11
    -3 3 -6
    -2 2 -3
    -2 3 -12
    -2 4 -11
    -2 5 -6
    -1 4 -3
    -1 5 -12
    -1 5 -4
    -1 6 -10
    -1 6 -5
    0 5 -13
    0 6 -12
    0 7 -11
    0 8 -9
    0 8 -8
    1 5 -14
    1 7 -3
    1 8 -4
    1 9 -10
    1 9 -9
    2 8 -13
    2 9 -12
    2 10 -10
    3 5 0
    3 6 -15
    3 8 -14
    3 9 -13
    3 10 -12
    3 11 -10
    4 8 -1
    4 9 -14
    4 10 -13
    4 11 -12
    4 11 -4
    4 12 -10
    5 7 -16
    5 9 -1
    5 10 -14
    5 11 -13
    5 12 -12
    5 13 -10
    5 13 -9
    5 13 -6
    6 8 -16
    6 10 -1
    6 11 -14
    6 12 -13
    6 12 -3
    6 13 -11
    6 14 -9
    6 14 -8
    6 14 -7
    6 14 -6
    7 12 -2
    7 14 -5
    8 11 -15
    8 14 -12
    8 15 -10
    8 15 -5
    9 11 0
    9 13 -14
    9 14 -13
    9 15 -12
    9 15 -4
    9 16 -10
    9 16 -9
    9 16 -8
    9 16 -7
    9 16 -6
    10 13 -1
    10 15 -3
    10 16 -11
    10 16 -5
    11 7 3
    11 11 1
    11 15 -13
    11 16 -12
    11 16 -4
    11 17 -10
    11 17 -9
    11 17 -7
    11 17 -6
    12 16 -13
    12 16 -3
    12 17 -5
    13 17 -12
    13 17 -4
    13 18 -10
    13 18 -9
    13 18 -7
    13 18 -6
    14 11 2
    14 14 0
    14 16 -2
    14 17 -3
    14 18 -11
    14 18 -10
    14 18 -5
    15 13 1
    15 18 -11
    15 18 -4
    15 19 -9
    15 19 -8
    15 19 -7
    16 16 -1
    16 17 -2
    16 19 -10
    16 19 -9
    16 19 -6
    17 18 -3
    17 19 -5
    18 19 -4
    18 20 -9
    18 20 -8
    18 20 -7
    19 19 -4
    19 20 -9
    19 20 -8
    19 20 -7
    19 20 -6
    20 20 -9
    20 20 -6
    21 20 -5
    22 20 -5
    -6 -4 -7
    -5 -1 -10
    -4 2 -7
    -3 3 -11
    -3 4 -7
    -2 5 -10
    -1 4 -13
    -1 6 -11
    -1 7 -10
    -1 7 -9
    0 6 -13
    0 7 -12
    0 8 -10
    1 6 -14
    1 7 -13
    1 8 -12
    1 9 -11
    1 10 -8
    2 7 -14
    2 10 -11
    2 11 -9
    2 11 -8
    3 7 -15
    3 7 -1
    3 11 -11
    3 12 -9
    3 12 -8
    3 12 -7
    4 8 -15
    4 12 -11
    4 13 -9
    4 13 -8
    4 13 -7
    5 9 -15
    5 13 -11
    5 13 -5
    6 10 -15
    6 13 -12
    6 14 -11
    6 14 -10
    6 14 -5
    7 11 -15
    7 11 -1
    7 12 -14
    7 13 -13
    7 14 -12
    7 14 -4
    7 15 -10
    7 15 -9
    7 15 -7
    7 15 -6
    8 12 -15
    8 12 -1
    8 13 -14
    8 13 -2
    8 14 -13
    8 15 -11
    8 16 -8
    8 16 -7
    9 14 -14
    9 16 -11
    9 16 -5
    10 15 -13
    10 16 -12
    10 16 -4
    10 17 -10
    10 17 -9
    10 17 -8
    10 17 -7
    10 17 -6
    11 16 -13
    11 16 -3
    11 17 -11
    11 17 -5
    12 17 -4
    12 18 -10
    12 18 -9
    12 18 -8
    12 18 -7
    12 18 -6
    13 16 -2
    13 17 -3
    13 18 -11
    13 18 -5
    14 18 -4
    14 19 -10
    14 19 -9
    14 19 -8
    14 19 -7
    15 19 -11
    15 19 -10
    15 19 -6
    15 19 -5
    16 15 0
    16 18 -3
    16 19 -5
    16 20 -8
    17 19 -4
    17 20 -10
    17 20 -9
    17 20 -8
    17 20 -7
    17 20 -6
    18 18 -2
    18 20 -6
    19 18 -2
    19 19 -3
    19 20 -5
    20 19 -3
    20 20 -5
    20 21 -8
    21 21 -8
    21 21 -7
    22 21 -7
    22 21 -6
    23 21 -7
    23 21 -6
    -5 0 -8
    -5 0 -7
    -3 2 -12
    -3 2 -4
    -3 3 -5
    -3 4 -10
    -3 4 -6
    -2 4 -12
    -2 4 -4
    -2 5 -11
    -2 5 -5
    -2 6 -10
    -2 6 -9
    -1 5 -13
    -1 6 -12
    -1 7 -11
    -1 7 -6
    0 5 -14
    0 6 -3
    0 7 -4
    0 8 -11
    0 8 -5
    0 9 -9
    0 9 -8
    1 6 -2
    1 8 -13
    1 9 -12
    1 10 -10
    1 10 -9
    1 10 -7
    2 8 -14
    2 9 -13
    2 10 -12
    2 11 -10
    3 8 -15
    3 9 -14
    3 10 -13
    3 11 -12
    3 12 -10
    4 9 -15
    4 10 -14
    4 11 -13
    4 11 -3
    4 12 -12
    4 13 -10
    5 8 -16
    5 10 -15
    5 11 -14
    5 12 -13
    5 14 -10
    5 14 -9
    5 14 -8
    5 14 -6
    6 7 1
    6 9 0
    6 11 -15
    6 12 -14
    6 13 -13
    6 14 -12
    6 15 -9
    6 15 -8
    7 8 1
    7 12 -15
    7 13 -14
    7 14 -13
    7 15 -11
    7 15 -5
    8 9 1
    8 15 -12
    8 15 -4
    8 16 -11
    8 16 -6
    9 13 -1
    9 15 -13
    9 15 -3
    9 16 -12
    9 17 -10
    9 17 -9
    9 17 -8
    9 17 -7
    10 16 -13
    10 17 -11
    10 17 -5
    11 13 0
    11 17 -12
    11 17 -4
    11 18 -10
    11 18 -9
    11 18 -8
    11 18 -7
    11 18 -6
    12 12 1
    12 16 -2
    12 18 -11
    12 18 -5
    13 14 0
    13 19 -10
    13 19 -9
    13 19 -8
    13 19 -6
    14 13 1
    14 19 -11
    14 19 -6
    14 19 -5
    15 18 -3
    15 20 -9
    15 20 -7
    16 20 -10
    16 20 -9
    16 20 -7
    16 20 -6
    17 17 -1
    17 18 -2
    17 20 -5
    18 19 -3
    18 20 -5
    18 21 -9
    18 21 -8
    19 20 -4
    19 21 -9
    19 21 -8
    19 21 -7
    20 20 -4
    20 21 -7
    20 21 -6
    21 21 -6
    -5 0 -10
    -4 1 -5
    -4 2 -11
    -4 2 -6
    -4 3 -9
    -3 3 -12
    -3 4 -11
    -2 4 -13
    -2 5 -12
    -2 6 -11
    -2 6 -6
    -1 6 -4
    -1 7 -5
    -1 8 -10
    -1 8 -9
    -1 8 -8
    0 6 -14
    0 7 -13
    0 8 -12
    0 9 -11
    0 9 -10
    1 7 -14
    1 9 -4
    1 10 -11
    1 11 -8
    2 4 0
    2 6 -1
    2 7 -15
    2 10 -13
    2 11 -11
    2 12 -9
    2 12 -8
    3 3 1
    3 9 -2
    3 10 -14
    3 11 -13
    3 12 -11
    3 13 -9
    3 13 -8
    4 8 -16
    4 10 -2
    4 11 -14
    4 12 -13
    4 13 -11
    4 13 -5
    4 14 -9
    5 6 1
    5 8 0
    5 9 -16
    5 11 -2
    5 12 -14
    5 13 -13
    5 14 -11
    6 12 -2
    6 13 -14
    6 15 -11
    6 15 -10
    6 15 -6
    7 10 0
    7 13 -2
    7 15 -12
    7 16 -10
    7 16 -9
    7 16 -8
    7 16 -7
    7 16 -6
    8 7 2
    8 11 0
    8 14 -14
    8 15 -13
    8 16 -12
    8 16 -5
    8 17 -9
    8 17 -8
    8 17 -7
    9 10 1
    9 15 -14
    9 16 -13
    9 16 -4
    9 17 -11
    9 17 -6
    10 14 -1
    10 16 -3
    10 17 -12
    10 18 -10
    10 18 -9
    10 18 -8
    10 18 -7
    11 18 -5
    12 17 -3
    12 18 -4
    12 19 -10
    12 19 -9
    12 19 -8
    12 19 -7
    13 11 2
    13 19 -11
    13 19 -5
    14 17 -2
    14 18 -3
    14 20 -10
    14 20 -9
    14 20 -8
    14 20 -7
    15 19 -4
    15 20 -10
    15 20 -6
    16 17 -1
    16 18 -2
    16 20 -5
    17 19 -3
    17 21 -9
    17 21 -8
    17 21 -7
    18 20 -4
    18 21 -7
    18 21 -6
    19 21 -6
    19 21 -5
    20 21 -5
    21 21 -5
    21 22 -7
    22 22 -7
    23 22 -7
    -5 0 -6
    -5 1 -8
    -4 0 -4
    -3 4 -12
    -3 5 -10
    -2 1 -2
    -2 7 -10
    -2 7 -9
    -1 5 -3
    -1 6 -13
    -1 7 -12
    -1 8 -11
    0 5 -2
    0 8 -13
    0 8 -4
    0 9 -12
    0 10 -10
    0 10 -9
    0 10 -8
    0 10 -7
    1 8 -14
    1 9 -13
    1 10 -12
    1 11 -10
    1 11 -9
    2 9 -14
    2 11 -12
    2 12 -11
    2 12 -10
    3 9 -15
    3 12 -12
    3 13 -11
    3 13 -10
    3 13 -7
    4 7 0
    4 9 -16
    4 9 -1
    4 10 -15
    4 13 -12
    4 14 -11
    4 14 -7
    5 10 -16
    5 10 -1
    5 11 -15
    5 14 -12
    5 14 -5
    5 15 -9
    5 15 -8
    5 15 -7
    6 11 -1
    6 12 -15
    6 14 -13
    6 15 -12
    6 15 -5
    6 16 -10
    6 16 -9
    6 16 -7
    7 14 -14
    7 15 -13
    7 15 -4
    7 16 -11
    8 14 -2
    8 15 -14
    8 16 -13
    8 16 -4
    8 17 -10
    8 17 -6
    9 8 2
    9 12 0
    9 17 -12
    9 17 -5
    9 18 -9
    9 18 -8
    9 18 -7
    10 11 1
    10 17 -13
    10 17 -4
    10 18 -11
    10 18 -6
    11 17 -3
    11 18 -12
    11 19 -10
    11 19 -9
    11 19 -8
    11 19 -7
    12 14 0
    12 19 -11
    12 19 -6
    13 13 1
    13 17 -2
    13 20 -10
    13 20 -9
    13 20 -8
    13 20 -7
    14 15 0
    14 19 -4
    14 20 -11
    14 20 -6
    15 14 1
    15 18 -2
    15 20 -5
    15 21 -9
    15 21 -8
    16 19 -3
    16 20 -4
    16 21 -10
    16 21 -9
    16 21 -8
    16 21 -7
    16 21 -6
    17 20 -4
    17 21 -6
    18 19 -2
    18 21 -5
    19 20 -3
    19 22 -8
    19 22 -7
    20 21 -4
    20 22 -8
    20 22 -7
    20 22 -6
    21 22 -6
    22 22 -6
    -5 1 -10
    -5 1 -7
    -4 3 -11
    -4 3 -6
    -3 4 -5
    -3 5 -11
    -3 5 -6
    -2 5 -13
    -2 5 -4
    -2 6 -12
    -2 7 -11
    -2 7 -6
    -1 7 -13
    -1 8 -12
    -1 9 -9
    -1 9 -8
    0 7 -14
    0 7 -3
    0 10 -11
    1 7 -2
    1 10 -13
    1 11 -11
    1 12 -9
    1 12 -8
    2 10 -14
    2 11 -13
    2 12 -12
    2 13 -9
    2 13 -8
    3 8 -1
    3 10 -15
    3 11 -14
    3 12 -13
    3 13 -12
    3 14 -10
    3 14 -9
    3 14 -8
    4 11 -15
    4 12 -14
    4 12 -3
    4 13 -13
    4 14 -12
    4 15 -9
    4 15 -8
    5 12 -15
    5 13 -14
    5 13 -3
    5 14 -13
    5 15 -12
    5 15 -11
    5 15 -6
    6 13 -15
    6 14 -14
    6 15 -13
    6 16 -11
    6 16 -6
    7 15 -14
    7 16 -12
    7 16 -5
    7 17 -11
    7 17 -10
    7 17 -8
    7 17 -7
    8 13 -1
    8 17 -12
    8 17 -5
    8 18 -10
    8 18 -9
    8 18 -8
    9 16 -3
    9 17 -13
    9 17 -4
    9 18 -11
    9 18 -6
    10 13 0
    10 18 -12
    10 18 -5
    10 19 -10
    10 19 -9
    10 19 -8
    10 19 -7
    11 15 -1
    11 18 -4
    11 19 -11
    12 19 -12
    12 19 -5
    12 20 -10
    12 20 -9
    12 20 -8
    13 19 -4
    13 20 -11
    13 20 -6
    14 20 -5
    14 21 -10
    14 21 -9
    14 21 -8
    14 21 -7
    15 17 -1
    15 19 -3
    15 20 -4
    15 21 -10
    15 21 -7
    15 21 -6
    17 19 -2
    17 21 -5
    17 22 -9
    17 22 -8
    17 22 -7
    18 20 -3
    18 22 -9
    18 22 -8
    18 22 -7
    18 22 -6
    19 21 -4
    19 22 -6
    20 22 -5
    21 22 -5
    22 23 -7
    2 13 -10
    12 20 -11
    -3 -5 -6
    -1 -17 -10
    -1 -13 -9
    -1 -10 -8
    -1 -3 -4
    0 -18 -10
    1 -19 -10
    1 -7 -6
    1 -1 -1
    2 -20 -10
    2 -15 -9
    2 -12 -8
    2 0 3
    3 -22 -10
    3 -21 -10
    3 -13 -8
    3 -5 -4
    4 -25 -10
    4 -24 -10
    4 -23 -10
    4 -18 -9
    4 -17 -9
    4 -14 -8
    4 -7 -5
    5 -27 -10
    5 -26 -10
    5 -19 -9
    5 -15 -8
    5 -12 -7
    5 -5 -3
    6 -21 -9
    6 -20 -9
    6 -16 -8
    6 -13 -7
    6 -7 -4
    7 -24 -9
    7 -23 -9
    7 -22 -9
    7 -18 -8
    7 -14 -7
    8 -27 -9
    8 -26 -9
    8 -25 -9
    8 -19 -8
    8 -15 -7
    8 -4 1
    9 -22 -8
    9 -21 -8
    9 -17 -7
    9 -14 -6
    9 -7 -2
    9 -6 -1
    10 -26 -8
    10 -25 -8
    10 -24 -8
    10 -19 -7
    10 -15 -6
    10 -13 -5
    10 -8 -2
    10 -7 -1
    10 -5 4
    11 -21 -7
    11 -17 -6
    11 -14 -5
    11 -9 -2
    11 -8 -1
    11 -6 3
    11 -6 4
    12 -26 -7
    12 -25 -7
    12 -24 -7
    12 -23 -7
    12 -19 -6
    12 -16 -5
    12 -7 3
    12 -7 4
    13 -22 -6
    13 -21 -6
    13 -15 -4
    13 -13 -3
    13 -8 4
    14 -27 -6
    14 -26 -6
    14 -25 -6
    14 -24 -6
    14 -20 -5
    14 -17 -4
    14 -13 -2
    14 -10 1
    15 -24 -5
    15 -23 -5
    15 -22 -5
    15 -19 -4
    15 -16 -3
    15 -13 -1
    15 -12 0
    16 -27 -5
    16 -22 -4
    16 -19 -3
    16 -15 -1
    16 -14 0
    16 -13 1
    16 -12 4
    17 -27 -4
    17 -26 -4
    17 -22 -3
    17 -21 -3
    17 -19 -2
    17 -17 -1
    17 -14 2
    18 -27 -3
    18 -26 -3
    18 -25 -3
    18 -22 -2
    18 -20 -1
    18 -19 -1
    18 -18 0
    18 -17 1
    18 -16 2
    19 -27 -2
    19 -26 -2
    19 -24 -1
    19 -23 -1
    19 -21 0
    19 -19 1
    19 -18 3
    20 -28 0
    20 -27 0
    20 -26 0
    20 -25 0
    20 -24 1
    20 -22 2
    -4 -11 -9
    -2 -7 -7
    -1 -16 -10
    0 -17 -10
    0 -13 -9
    1 -18 -10
    1 -14 -9
    1 -5 -5
    2 -19 -10
    3 -20 -10
    4 -22 -10
    4 -21 -10
    4 -13 -8
    5 -25 -10
    5 -24 -10
    5 -23 -10
    5 -18 -9
    5 -14 -8
    5 -6 -4
    5 -3 -1
    6 -27 -10
    6 -26 -10
    6 -19 -9
    6 -15 -8
    6 -3 0
    7 -21 -9
    7 -11 -6
    8 -24 -9
    8 -23 -9
    8 -18 -8
    8 -12 -6
    8 -6 -2
    8 -5 -1
    9 -27 -9
    9 -26 -9
    9 -20 -8
    9 -16 -7
    9 -13 -6
    10 -23 -8
    10 -22 -8
    10 -18 -7
    10 -12 -5
    10 -6 0
    10 -5 3
    11 -27 -8
    11 -26 -8
    11 -25 -8
    11 -20 -7
    11 -19 -7
    11 -7 0
    11 -6 2
    11 -6 5
    12 -22 -7
    12 -18 -6
    12 -15 -5
    12 -13 -4
    12 -11 -3
    12 -8 0
    12 -7 2
    12 -7 5
    13 -27 -7
    13 -26 -7
    13 -25 -7
    13 -20 -6
    13 -14 -4
    13 -11 -2
    13 -9 0
    13 -8 2
    13 -8 5
    14 -23 -6
    14 -22 -6
    14 -19 -5
    14 -18 -5
    14 -16 -4
    14 -14 -3
    14 -9 4
    15 -27 -6
    15 -26 -6
    15 -21 -5
    15 -18 -4
    15 -14 -2
    16 -26 -5
    16 -25 -5
    16 -24 -5
    16 -21 -4
    16 -20 -4
    16 -18 -3
    16 -16 -2
    16 -14 -1
    16 -13 0
    17 -25 -4
    17 -24 -4
    17 -23 -4
    17 -20 -3
    17 -18 -2
    17 -16 -1
    17 -15 0
    17 -14 1
    18 -24 -3
    18 -23 -3
    18 -21 -2
    18 -20 -2
    18 -18 -1
    18 -17 0
    18 -16 1
    18 -15 3
    19 -25 -2
    19 -24 -2
    19 -22 -1
    19 -21 -1
    19 -20 0
    19 -19 0
    19 -18 1
    19 -18 2
    19 -17 3
    20 -27 -1
    20 -26 -1
    20 -25 -1
    20 -24 0
    20 -23 0
    20 -22 1
    20 -21 1
    20 -21 2
    20 -20 2
    21 -28 1
    21 -27 1
    21 -26 1
    -3 -11 -9
    -1 -15 -10
    -1 -4 -5
    0 -10 -8
    0 -6 -6
    1 -17 -10
    1 -13 -9
    2 -14 -9
    2 -7 -6
    2 -4 -4
    2 -3 -3
    3 -19 -10
    3 -15 -9
    3 -12 -8
    3 -6 -5
    4 -20 -10
    4 -16 -9
    4 -4 -3
    5 -22 -10
    5 -17 -9
    5 -11 -7
    6 -25 -10
    6 -24 -10
    6 -18 -9
    6 -12 -7
    6 -2 3
    7 -20 -9
    7 -16 -8
    7 -13 -7
    7 -6 -3
    7 -5 -2
    8 -22 -9
    8 -21 -9
    8 -17 -8
    8 -14 -7
    9 -25 -9
    9 -24 -9
    9 -19 -8
    9 -15 -7
    9 -5 0
    9 -4 3
    9 -4 4
    10 -21 -8
    10 -20 -8
    10 -17 -7
    10 -14 -6
    10 -5 2
    10 -5 5
    11 -24 -8
    11 -23 -8
    11 -18 -7
    11 -15 -6
    11 -13 -5
    12 -26 -8
    12 -21 -7
    12 -20 -7
    12 -17 -6
    12 -14 -5
    12 -12 -4
    13 -24 -7
    13 -23 -7
    13 -18 -6
    13 -12 -3
    14 -26 -7
    14 -21 -6
    14 -17 -5
    14 -15 -4
    14 -13 -3
    14 -12 -2
    14 -9 2
    14 -9 5
    15 -25 -6
    15 -24 -6
    15 -20 -5
    15 -17 -4
    15 -15 -3
    15 -10 2
    15 -10 3
    15 -10 4
    16 -23 -5
    16 -22 -5
    16 -19 -4
    16 -17 -3
    16 -15 -2
    16 -12 1
    17 -27 -5
    17 -26 -5
    17 -22 -4
    17 -21 -4
    17 -19 -3
    17 -17 -2
    17 -15 -1
    17 -14 0
    17 -13 2
    18 -27 -4
    18 -26 -4
    18 -25 -4
    18 -22 -3
    18 -21 -3
    18 -19 -2
    18 -17 -1
    18 -16 0
    18 -15 1
    18 -15 2
    19 -27 -3
    19 -26 -3
    19 -25 -3
    19 -23 -2
    19 -22 -2
    19 -20 -1
    19 -18 0
    19 -17 2
    20 -27 -2
    20 -26 -2
    20 -24 -1
    20 -23 -1
    20 -22 0
    20 -21 0
    20 -20 1
    20 -19 2
    21 -27 0
    21 -26 0
    21 -25 0
    21 -25 1
    21 -24 1
    21 -23 1
    21 -23 2
    21 -22 2
    -2 -5 -6
    -1 -7 -7
    0 -15 -10
    0 -12 -9
    0 -3 -4
    0 -2 -3
    1 -16 -10
    2 -17 -10
    3 -18 -10
    3 -14 -9
    4 -26 -11
    4 -19 -10
    4 -15 -9
    4 -12 -8
    4 -5 -4
    4 -3 -2
    4 -1 2
    5 -21 -10
    5 -20 -10
    5 -16 -9
    5 -13 -8
    5 -7 -5
    6 -23 -10
    6 -22 -10
    6 -17 -9
    6 -14 -8
    7 -26 -10
    7 -25 -10
    7 -24 -10
    7 -19 -9
    7 -12 -7
    7 -3 1
    8 -20 -9
    8 -16 -8
    8 -13 -7
    8 -11 -6
    8 -4 0
    9 -23 -9
    9 -22 -9
    9 -18 -8
    9 -12 -6
    9 -4 2
    10 -26 -9
    10 -25 -9
    10 -19 -8
    10 -16 -7
    10 -13 -6
    10 -7 -2
    11 -22 -8
    11 -21 -8
    11 -17 -7
    11 -12 -5
    11 -8 -2
    11 -7 -1
    11 -6 1
    12 -25 -8
    12 -24 -8
    12 -19 -7
    12 -16 -6
    12 -8 -1
    12 -7 1
    13 -22 -7
    13 -21 -7
    13 -17 -6
    13 -15 -5
    13 -13 -4
    14 -25 -7
    14 -24 -7
    14 -20 -6
    14 -19 -6
    14 -14 -4
    14 -9 1
    15 -23 -6
    15 -22 -6
    15 -19 -5
    15 -18 -5
    15 -16 -4
    15 -14 -3
    16 -21 -5
    16 -18 -4
    16 -16 -3
    16 -13 -1
    16 -12 0
    16 -11 3
    16 -11 4
    17 -25 -5
    17 -24 -5
    17 -20 -4
    17 -18 -3
    17 -16 -2
    17 -13 1
    18 -24 -4
    18 -23 -4
    18 -20 -3
    18 -18 -2
    18 -14 2
    18 -14 3
    19 -24 -3
    19 -23 -3
    19 -21 -2
    19 -20 -2
    19 -19 -1
    19 -17 1
    19 -16 3
    20 -25 -2
    20 -24 -2
    20 -22 -1
    20 -21 -1
    20 -20 0
    20 -19 1
    20 -18 2
    21 -27 -1
    21 -26 -1
    21 -24 0
    21 -23 0
    21 -22 1
    21 -21 2
    22 -27 1
    -5 -4 -6
    -4 -10 -9
    -3 -6 -7
    -1 -14 -10
    1 -12 -9
    1 -6 -6
    2 -16 -10
    2 -13 -9
    2 -5 -5
    3 -22 -11
    3 -17 -10
    3 -11 -8
    3 -7 -6
    4 -25 -11
    4 -24 -11
    4 -18 -10
    4 -6 -5
    5 -26 -11
    5 -19 -10
    5 -15 -9
    6 -21 -10
    6 -16 -9
    6 -13 -8
    6 -11 -7
    6 -6 -4
    6 -2 2
    7 -23 -10
    7 -22 -10
    7 -18 -9
    7 -14 -8
    8 -26 -10
    8 -25 -10
    8 -19 -9
    8 -15 -8
    9 -21 -9
    9 -17 -8
    9 -14 -7
    9 -6 -2
    10 -24 -9
    10 -23 -9
    10 -18 -8
    10 -15 -7
    10 -6 -1
    10 -5 1
    11 -26 -9
    11 -25 -9
    11 -20 -8
    11 -14 -6
    12 -23 -8
    12 -22 -8
    12 -18 -7
    12 -15 -6
    12 -13 -5
    12 -11 -4
    12 -7 0
    13 -26 -8
    13 -25 -8
    13 -20 -7
    13 -11 -3
    13 -8 0
    14 -23 -7
    14 -22 -7
    14 -18 -6
    14 -16 -5
    14 -12 -3
    14 -11 -2
    14 -9 0
    15 -26 -7
    15 -25 -7
    15 -21 -6
    15 -20 -6
    15 -17 -5
    15 -15 -4
    15 -12 -2
    15 -11 -1
    16 -20 -5
    16 -19 -5
    16 -17 -4
    16 -15 -3
    17 -23 -5
    17 -22 -5
    17 -19 -4
    17 -17 -3
    17 -15 -2
    17 -14 -1
    17 -13 0
    18 -26 -5
    18 -25 -5
    18 -22 -4
    18 -21 -4
    18 -19 -3
    18 -17 -2
    18 -16 -1
    18 -15 0
    18 -14 1
    19 -26 -4
    19 -25 -4
    19 -22 -3
    19 -21 -3
    19 -19 -2
    19 -18 -1
    19 -16 1
    19 -15 3
    20 -26 -3
    20 -25 -3
    20 -23 -2
    20 -20 -1
    20 -19 0
    20 -18 1
    21 -26 -2
    21 -25 -1
    21 -24 -1
    21 -23 -1
    21 -22 0
    21 -21 1
    21 -20 2
    22 -27 0
    22 -26 0
    22 -26 1
    22 -25 1
    22 -24 1
    -8 -5 -7
    -3 -10 -9
    -1 -5 -6
    0 -14 -10
    0 -7 -7
    0 -4 -5
    1 -15 -10
    3 -21 -11
    3 -16 -10
    3 -13 -9
    3 -4 -4
    3 -3 -3
    4 -23 -11
    4 -22 -11
    4 -17 -10
    4 -14 -9
    4 -11 -8
    5 -25 -11
    5 -24 -11
    5 -18 -10
    5 -12 -8
    5 -5 -4
    5 -4 -3
    5 -2 0
    6 -20 -10
    6 -19 -10
    6 -7 -5
    7 -21 -10
    7 -17 -9
    7 -11 -7
    8 -24 -10
    8 -23 -10
    8 -18 -9
    8 -12 -7
    8 -10 -6
    8 -5 -2
    9 -25 -10
    9 -20 -9
    9 -19 -9
    9 -16 -8
    9 -13 -7
    9 -11 -6
    9 -5 -1
    9 -4 1
    10 -22 -9
    10 -21 -9
    10 -17 -8
    10 -14 -7
    10 -12 -6
    11 -24 -9
    11 -23 -9
    11 -19 -8
    11 -13 -6
    11 -6 0
    12 -21 -8
    12 -20 -8
    12 -17 -7
    12 -14 -6
    12 -12 -5
    12 -6 3
    13 -24 -8
    13 -23 -8
    13 -19 -7
    13 -16 -6
    13 -7 2
    13 -7 3
    13 -7 4
    14 -21 -7
    14 -20 -7
    14 -17 -6
    14 -15 -5
    14 -13 -4
    14 -8 2
    14 -8 3
    15 -24 -7
    15 -23 -7
    15 -19 -6
    15 -16 -5
    15 -13 -3
    15 -9 2
    15 -9 3
    16 -18 -5
    16 -16 -4
    16 -14 -3
    16 -13 -2
    16 -12 -1
    16 -11 0
    17 -25 -6
    17 -24 -6
    17 -21 -5
    17 -20 -5
    17 -18 -4
    17 -16 -3
    17 -12 1
    18 -24 -5
    18 -23 -5
    18 -20 -4
    18 -18 -3
    18 -16 -2
    18 -15 -1
    18 -14 0
    18 -13 2
    18 -13 3
    19 -24 -4
    19 -23 -4
    19 -20 -3
    19 -18 -2
    19 -17 -1
    19 -16 0
    19 -15 1
    19 -15 2
    20 -24 -3
    20 -23 -3
    20 -21 -2
    20 -19 -1
    20 -18 0
    20 -17 1
    20 -17 2
    21 -25 -2
    21 -24 -2
    21 -22 -1
    21 -21 0
    21 -20 0
    21 -20 1
    21 -19 2
    22 -26 -1
    22 -25 0
    22 -24 0
    22 -23 1
    22 -22 1
    -7 -5 -7
    -5 0 -2
    -2 -10 -9
    -2 -6 -7
    -1 -13 -10
    1 -14 -10
    1 -9 -8
    1 -7 -7
    1 -3 -4
    2 -15 -10
    2 -12 -9
    2 -6 -6
    3 -20 -11
    3 -5 -5
    4 -21 -11
    4 -16 -10
    4 -13 -9
    4 -7 -6
    5 -23 -11
    5 -22 -11
    5 -17 -10
    5 -14 -9
    5 -6 -5
    5 -3 -2
    6 -25 -11
    6 -24 -11
    6 -18 -10
    6 -15 -9
    6 -12 -8
    6 -10 -7
    6 -3 -1
    7 -20 -10
    7 -16 -9
    7 -13 -8
    7 -6 -4
    7 -5 -3
    7 -3 0
    8 -22 -10
    8 -21 -10
    8 -14 -8
    8 -3 3
    9 -24 -10
    9 -15 -8
    9 -4 5
    10 -20 -9
    10 -16 -8
    10 -5 0
    11 -22 -9
    11 -18 -8
    11 -15 -7
    11 -5 3
    12 -25 -9
    12 -24 -9
    12 -19 -8
    12 -16 -7
    12 -8 -2
    12 -7 -1
    12 -6 2
    12 -6 4
    13 -22 -8
    13 -21 -8
    13 -18 -7
    13 -15 -6
    13 -13 -5
    13 -11 -4
    13 -10 -3
    13 -8 -1
    13 -7 1
    14 -25 -8
    14 -24 -8
    14 -23 -8
    14 -19 -7
    14 -16 -6
    14 -11 -3
    14 -10 -2
    14 -8 1
    15 -22 -7
    15 -21 -7
    15 -18 -6
    15 -14 -4
    15 -12 -3
    15 -11 -2
    15 -9 1
    15 -9 4
    16 -25 -7
    16 -24 -7
    16 -17 -5
    16 -15 -4
    16 -10 3
    16 -10 4
    17 -23 -6
    17 -22 -6
    17 -19 -5
    17 -17 -4
    17 -15 -3
    17 -14 -2
    17 -13 -1
    17 -12 0
    18 -22 -5
    18 -19 -4
    18 -17 -3
    18 -15 -2
    18 -14 -1
    18 -13 1
    19 -25 -5
    19 -22 -4
    19 -21 -4
    19 -19 -3
    19 -17 -2
    19 -15 0
    19 -14 2
    19 -14 3
    20 -25 -4
    20 -24 -4
    20 -22 -3
    20 -21 -3
    20 -20 -2
    20 -19 -2
    20 -18 -1
    20 -17 0
    20 -16 1
    20 -16 2
    20 -16 3
    21 -25 -3
    21 -23 -2
    21 -22 -2
    21 -21 -1
    21 -20 -1
    21 -19 0
    21 -19 1
    21 -18 2
    22 -26 -2
    22 -25 -1
    22 -24 -1
    22 -23 0
    22 -22 0
    22 -21 1
    23 -26 0
    -6 -5 -7
    -1 -6 -7
    0 -13 -10
    0 -5 -6
    0 -1 -2
    1 -11 -9
    1 -4 -5
    2 -18 -11
    2 -14 -10
    3 -19 -11
    3 -15 -10
    3 -12 -9
    3 -2 -2
    3 -1 0
    4 -20 -11
    5 -21 -11
    5 -11 -8
    6 -23 -11
    6 -22 -11
    6 -14 -9
    7 -25 -11
    7 -24 -11
    7 -19 -10
    7 -15 -9
    7 -10 -7
    8 -20 -10
    8 -16 -9
    8 -13 -8
    8 -11 -7
    8 -4 -1
    9 -22 -10
    9 -21 -10
    9 -17 -9
    9 -14 -8
    9 -12 -7
    9 -10 -6
    9 -6 -3
    9 -4 0
    10 -25 -10
    10 -24 -10
    10 -23 -10
    10 -19 -9
    10 -15 -8
    10 -13 -7
    10 -11 -6
    10 -6 -2
    11 -21 -9
    11 -20 -9
    11 -17 -8
    11 -14 -7
    11 -12 -6
    11 -6 -1
    11 -5 2
    11 -5 4
    12 -23 -9
    12 -22 -9
    12 -18 -8
    12 -15 -7
    12 -13 -6
    12 -11 -5
    12 -6 1
    13 -25 -9
    13 -20 -8
    13 -17 -7
    13 -14 -6
    13 -7 5
    14 -18 -7
    14 -12 -4
    14 -8 0
    14 -8 5
    15 -25 -8
    15 -24 -8
    15 -20 -7
    15 -17 -6
    15 -15 -5
    15 -13 -4
    16 -23 -7
    16 -22 -7
    16 -16 -5
    16 -13 -3
    16 -12 -2
    16 -11 -1
    17 -25 -7
    17 -21 -6
    17 -18 -5
    17 -16 -4
    17 -13 -2
    17 -12 -1
    17 -11 1
    17 -11 4
    18 -25 -6
    18 -24 -6
    18 -21 -5
    18 -20 -5
    18 -18 -4
    18 -16 -3
    18 -13 0
    18 -12 2
    19 -24 -5
    19 -23 -5
    19 -20 -4
    19 -18 -3
    19 -16 -2
    19 -15 -1
    19 -14 1
    20 -23 -4
    20 -20 -3
    20 -18 -2
    20 -17 -1
    20 -16 0
    20 -15 2
    20 -15 3
    21 -24 -3
    21 -23 -3
    21 -21 -2
    21 -19 -1
    21 -18 0
    21 -18 1
    21 -17 2
    22 -25 -2
    22 -24 -2
    22 -23 -1
    22 -22 -1
    22 -21 0
    22 -20 1
    23 -25 0
    23 -24 0
    23 -23 1
    -3 -7 -8
    -1 -12 -10
    1 -13 -10
    1 -5 -6
    2 -17 -11
    2 -11 -9
    2 -1 -1
    3 -18 -11
    3 -14 -10
    3 -6 -6
    4 -19 -11
    4 -15 -10
    4 -12 -9
    4 -5 -5
    4 -4 -4
    4 -3 -3
    5 -20 -11
    5 -16 -10
    5 -13 -9
    6 -21 -11
    6 -17 -10
    6 -11 -8
    6 -6 -5
    6 -5 -4
    6 -4 -3
    7 -23 -11
    7 -22 -11
    7 -18 -10
    7 -12 -8
    8 -25 -11
    8 -24 -11
    8 -19 -10
    8 -15 -9
    8 -3 1
    8 -3 4
    9 -20 -10
    9 -16 -9
    9 -5 -2
    10 -22 -10
    10 -18 -9
    10 -12 -7
    10 -5 -1
    11 -24 -10
    11 -19 -9
    11 -16 -8
    11 -13 -7
    11 -5 1
    12 -21 -9
    12 -17 -8
    12 -12 -6
    12 -6 0
    12 -6 5
    13 -24 -9
    13 -23 -9
    13 -19 -8
    13 -16 -7
    13 -10 -4
    13 -7 0
    14 -21 -8
    14 -20 -8
    14 -17 -7
    14 -15 -6
    14 -11 -4
    14 -10 -3
    15 -23 -8
    15 -22 -8
    15 -19 -7
    15 -16 -6
    15 -14 -5
    15 -11 -3
    15 -10 -2
    16 -21 -7
    16 -14 -4
    16 -11 -2
    17 -23 -7
    17 -20 -6
    17 -17 -5
    17 -14 -3
    18 -23 -6
    18 -22 -6
    18 -19 -5
    18 -17 -4
    18 -15 -3
    18 -14 -2
    18 -13 -1
    18 -12 1
    19 -22 -5
    19 -21 -5
    19 -19 -4
    19 -17 -3
    19 -14 0
    19 -13 2
    19 -13 3
    20 -25 -5
    20 -24 -5
    20 -21 -4
    20 -19 -3
    20 -17 -2
    20 -16 -1
    20 -15 1
    21 -25 -4
    21 -24 -4
    21 -22 -3
    21 -21 -3
    21 -20 -2
    21 -18 -1
    21 -17 0
    21 -17 1
    22 -25 -3
    22 -23 -2
    22 -22 -2
    22 -21 -1
    22 -20 0
    22 -19 1
    23 -25 -1
    23 -24 -1
    23 -23 0
    23 -22 0
    23 -22 1
    -6 0 -2
    -2 -7 -8
    -2 -4 -6
    0 -12 -10
    0 -6 -7
    2 -16 -11
    2 -13 -10
    2 -4 -5
    2 -3 -4
    3 -17 -11
    3 -11 -9
    4 -18 -11
    4 -14 -10
    4 -6 -6
    4 -1 1
    5 -19 -11
    5 -15 -10
    5 -12 -9
    5 -10 -8
    6 -20 -11
    6 -16 -10
    6 -13 -9
    7 -21 -11
    7 -17 -10
    7 -14 -9
    7 -3 -1
    8 -23 -11
    8 -22 -11
    8 -18 -10
    8 -12 -8
    8 -10 -7
    9 -24 -11
    9 -19 -10
    9 -13 -8
    9 -11 -7
    9 -9 -6
    10 -21 -10
    10 -14 -8
    10 -10 -6
    10 -4 2
    10 -4 3
    11 -23 -10
    11 -22 -10
    11 -18 -9
    11 -15 -8
    11 -11 -6
    11 -6 -2
    11 -5 0
    12 -24 -10
    12 -20 -9
    12 -19 -9
    12 -16 -8
    12 -14 -7
    12 -10 -5
    12 -7 -2
    13 -22 -9
    13 -21 -9
    13 -18 -8
    13 -15 -7
    13 -13 -6
    13 -11 -5
    14 -24 -9
    14 -23 -9
    14 -19 -8
    14 -16 -7
    14 -14 -6
    14 -7 2
    14 -7 3
    15 -21 -8
    15 -15 -6
    15 -12 -4
    15 -8 2
    15 -8 3
    16 -24 -8
    16 -23 -8
    16 -20 -7
    16 -19 -7
    16 -15 -5
    16 -13 -4
    16 -12 -3
    16 -10 -1
    16 -9 2
    16 -9 3
    17 -22 -7
    17 -19 -6
    17 -16 -5
    17 -13 -3
    17 -12 -2
    17 -11 -1
    17 -10 3
    18 -24 -7
    18 -21 -6
    18 -20 -6
    18 -18 -5
    18 -13 -2
    18 -12 0
    19 -24 -6
    19 -23 -6
    19 -20 -5
    19 -18 -4
    19 -16 -3
    19 -15 -2
    19 -14 -1
    19 -13 0
    19 -13 1
    20 -23 -5
    20 -22 -5
    20 -20 -4
    20 -18 -3
    20 -14 2
    20 -14 3
    21 -23 -4
    21 -22 -4
    21 -20 -3
    21 -19 -2
    21 -17 -1
    21 -16 1
    21 -16 2
    22 -24 -3
    22 -23 -3
    22 -21 -2
    22 -20 -1
    22 -19 0
    22 -18 1
    22 -18 2
    23 -25 -2
    23 -24 -2
    23 -23 -1
    23 -22 -1
    23 -21 0
    23 -21 1
    24 -25 0
    -1 -9 -9
    -1 -3 -5
    -1 -2 -4
    1 -12 -10
    1 -6 -7
    2 -8 -8
    2 -5 -6
    2 -2 -3
    3 -16 -11
    3 -13 -10
    4 -17 -11
    4 -11 -9
    5 -18 -11
    5 -5 -5
    5 -4 -4
    6 -19 -11
    6 -15 -10
    6 -10 -8
    6 -2 0
    7 -20 -11
    7 -16 -10
    7 -13 -9
    7 -11 -8
    7 -9 -7
    7 -6 -5
    8 -21 -11
    8 -17 -10
    8 -14 -9
    8 -4 -2
    8 -3 0
    9 -23 -11
    9 -18 -10
    9 -15 -9
    9 -4 -1
    10 -20 -10
    10 -19 -10
    10 -16 -9
    10 -13 -8
    10 -11 -7
    10 -4 1
    11 -21 -10
    11 -17 -9
    11 -14 -8
    11 -12 -7
    12 -23 -10
    12 -18 -9
    12 -15 -8
    12 -13 -7
    12 -11 -6
    13 -20 -9
    13 -17 -8
    13 -14 -7
    13 -12 -6
    13 -6 1
    13 -6 2
    13 -6 3
    14 -22 -9
    14 -18 -8
    14 -15 -7
    14 -13 -6
    14 -10 -4
    14 -9 -3
    14 -7 1
    14 -7 4
    15 -20 -8
    15 -17 -7
    15 -13 -5
    15 -11 -4
    15 -10 -3
    15 -8 0
    15 -8 4
    16 -22 -8
    16 -18 -7
    16 -14 -5
    16 -11 -3
    16 -9 4
    17 -21 -7
    17 -20 -7
    17 -17 -6
    17 -15 -5
    17 -10 0
    17 -10 4
    18 -23 -7
    18 -22 -7
    18 -19 -6
    18 -15 -4
    18 -14 -3
    18 -12 -1
    18 -11 1
    19 -22 -6
    19 -21 -6
    19 -19 -5
    19 -17 -4
    19 -15 -3
    19 -14 -2
    19 -13 -1
    19 -12 2
    19 -12 3
    20 -21 -5
    20 -19 -4
    20 -17 -3
    20 -16 -2
    20 -15 -1
    20 -14 0
    20 -14 1
    21 -24 -5
    21 -21 -4
    21 -19 -3
    21 -18 -2
    21 -16 0
    21 -15 2
    22 -24 -4
    22 -22 -3
    22 -21 -3
    22 -20 -2
    22 -19 -1
    22 -18 0
    22 -17 1
    22 -17 2
    23 -23 -2
    23 -22 -2
    23 -21 -1
    23 -20 0
    23 -20 1
    23 -19 1
    24 -25 -1
    24 -24 -1
    24 -24 0
    24 -23 0
    -2 -5 -7
    -1 -4 -6
    1 -1 -2
    1 0 2
    2 -15 -11
    2 -12 -10
    3 -10 -9
    3 -4 -5
    3 -3 -4
    4 -16 -11
    4 -13 -10
    4 -2 -2
    5 -17 -11
    5 -14 -10
    5 -11 -9
    5 -9 -8
    5 -6 -6
    5 -3 -3
    6 -18 -11
    6 -12 -9
    6 -3 6
    7 -19 -11
    7 -15 -10
    7 -4 -3
    8 -20 -11
    8 -16 -10
    8 -13 -9
    8 -11 -8
    8 -9 -7
    9 -22 -11
    9 -21 -11
    9 -17 -10
    9 -14 -9
    9 -12 -8
    9 -5 -3
    10 -23 -11
    10 -18 -10
    10 -15 -9
    10 -9 -6
    10 -4 0
    11 -20 -10
    11 -16 -9
    11 -10 -6
    11 -5 -1
    11 -5 5
    12 -22 -10
    12 -17 -9
    12 -5 2
    12 -5 3
    13 -23 -10
    13 -19 -9
    13 -16 -8
    13 -10 -5
    13 -9 -4
    13 -7 -2
    13 -6 0
    13 -6 4
    14 -21 -9
    14 -20 -9
    14 -17 -8
    14 -7 0
    15 -23 -9
    15 -22 -9
    15 -19 -8
    15 -16 -7
    15 -14 -6
    15 -12 -5
    15 -9 -2
    16 -21 -8
    16 -20 -8
    16 -17 -7
    16 -13 -5
    16 -12 -4
    16 -10 -2
    17 -23 -8
    17 -22 -8
    17 -19 -7
    17 -13 -4
    17 -12 -3
    17 -11 -2
    17 -10 -1
    18 -21 -7
    18 -18 -6
    18 -13 -3
    18 -12 -2
    18 -11 0
    19 -20 -6
    19 -18 -5
    19 -16 -4
    19 -12 0
    19 -12 1
    20 -23 -6
    20 -22 -6
    20 -20 -5
    20 -18 -4
    20 -16 -3
    20 -15 -2
    20 -14 -1
    20 -13 1
    20 -13 2
    21 -23 -5
    21 -22 -5
    21 -20 -4
    21 -18 -3
    21 -17 -2
    21 -16 -1
    21 -15 0
    21 -15 1
    22 -23 -4
    22 -22 -4
    22 -20 -3
    22 -19 -2
    22 -18 -1
    22 -17 0
    22 -16 2
    23 -24 -3
    23 -23 -3
    23 -21 -2
    23 -20 -1
    23 -19 0
    24 -24 -2
    24 -23 -1
    24 -22 -1
    24 -22 0
    24 -21 0
    0 -11 -10
    0 -4 -6
    0 -3 -5
    1 -11 -10
    2 -6 -7
    3 -15 -11
    3 -12 -10
    3 -5 -6
    5 -16 -11
    5 -13 -10
    6 -17 -11
    6 -14 -10
    6 -5 -5
    6 -4 -4
    7 -23 -12
    7 -22 -12
    7 -18 -11
    7 -12 -9
    7 -10 -8
    7 -3 -2
    7 -2 2
    8 -19 -11
    8 -15 -10
    9 -20 -11
    9 -16 -10
    9 -11 -8
    9 -4 -2
    9 -3 1
    9 -3 2
    10 -22 -11
    10 -21 -11
    10 -17 -10
    10 -12 -8
    10 -10 -7
    11 -23 -11
    11 -19 -10
    11 -15 -9
    11 -13 -8
    11 -11 -7
    11 -6 -3
    12 -20 -10
    12 -14 -8
    12 -12 -7
    12 -10 -6
    12 -5 0
    13 -22 -10
    13 -21 -10
    13 -18 -9
    13 -15 -8
    13 -13 -7
    13 -11 -6
    14 -23 -10
    14 -19 -9
    14 -16 -8
    14 -14 -7
    14 -12 -6
    14 -7 -1
    15 -21 -9
    15 -18 -8
    15 -13 -6
    15 -10 -4
    15 -9 -3
    16 -23 -9
    16 -19 -8
    16 -16 -7
    16 -11 -4
    16 -10 -3
    16 -8 1
    16 -8 2
    17 -21 -8
    17 -18 -7
    17 -16 -6
    17 -14 -5
    17 -9 2
    17 -9 3
    18 -23 -8
    18 -20 -7
    18 -17 -6
    18 -15 -5
    18 -14 -4
    18 -11 -1
    18 -10 1
    19 -19 -6
    19 -17 -5
    19 -15 -4
    19 -14 -3
    19 -13 -2
    19 -12 -1
    20 -21 -6
    20 -19 -5
    20 -17 -4
    20 -15 -3
    20 -13 0
    21 -21 -5
    21 -19 -4
    21 -17 -3
    21 -16 -2
    21 -15 -1
    21 -14 1
    21 -14 2
    22 -23 -5
    22 -21 -4
    22 -19 -3
    22 -18 -2
    22 -16 0
    22 -16 1
    23 -22 -3
    23 -21 -3
    23 -20 -2
    23 -19 -1
    23 -18 0
    23 -18 1
    24 -23 -2
    24 -22 -2
    24 -21 -1
    24 -20 0
    24 -20 1
    25 -24 -1
    25 -24 0
    25 -23 0
    -3 -6 -8
    -1 -8 -9
    -1 -5 -7
    0 -2 -4
    1 -3 -5
    2 -14 -11
    2 -11 -10
    3 -14 -11
    3 -2 -3
    3 -1 4
    4 -15 -11
    4 -5 -6
    4 -4 -5
    4 -3 -4
    4 -1 0
    6 -20 -12
    6 -16 -11
    6 -13 -10
    6 -11 -9
    6 -9 -8
    6 -3 -3
    6 -2 -1
    7 -21 -12
    7 -17 -11
    7 -14 -10
    7 -2 1
    8 -23 -12
    8 -22 -12
    8 -18 -11
    8 -12 -9
    8 -10 -8
    9 -19 -11
    9 -13 -9
    9 -9 -7
    9 -3 3
    10 -20 -11
    10 -14 -9
    10 -8 -6
    10 -5 -3
    11 -22 -11
    11 -18 -10
    11 -12 -8
    11 -9 -6
    11 -5 -2
    11 -4 1
    11 -4 2
    12 -19 -10
    12 -16 -9
    12 -13 -8
    12 -11 -7
    12 -5 4
    13 -20 -10
    13 -17 -9
    13 -14 -8
    13 -12 -7
    13 -9 -5
    13 -6 -1
    14 -22 -10
    14 -18 -9
    14 -15 -8
    14 -13 -7
    14 -9 -4
    14 -8 -3
    14 -7 5
    14 -6 1
    14 -6 2
    15 -20 -9
    15 -17 -8
    15 -11 -5
    15 -7 0
    15 -7 1
    15 -7 3
    16 -22 -9
    16 -21 -9
    16 -18 -8
    16 -12 -5
    16 -9 -2
    16 -8 3
    17 -20 -8
    17 -17 -7
    17 -13 -5
    17 -12 -4
    17 -11 -3
    17 -10 -2
    18 -22 -8
    18 -19 -7
    18 -16 -6
    18 -13 -4
    18 -12 -3
    18 -11 -2
    18 -10 0
    19 -18 -6
    19 -14 -4
    19 -13 -3
    19 -12 -2
    19 -11 0
    19 -11 1
    19 -11 2
    20 -20 -6
    20 -18 -5
    20 -16 -4
    20 -13 -1
    20 -12 1
    20 -12 2
    21 -23 -6
    21 -22 -6
    21 -20 -5
    21 -19 -5
    21 -16 -3
    21 -15 -2
    21 -14 -1
    21 -14 0
    22 -22 -5
    22 -20 -4
    22 -18 -3
    22 -17 -2
    22 -16 -1
    22 -15 1
    22 -15 2
    23 -23 -4
    23 -22 -4
    23 -20 -3
    23 -19 -2
    23 -18 -1
    23 -17 0
    23 -17 1
    24 -23 -3
    24 -21 -2
    24 -20 -1
    24 -19 0
    24 -19 1
    25 -23 -1
    25 -22 0
    -2 -6 -8
    0 -8 -9
    0 -5 -7
    1 -4 -6
    2 -13 -11
    3 -11 -10
    4 -14 -11
    5 -15 -11
    5 -12 -10
    5 -10 -9
    5 -2 -2
    6 -19 -12
    7 -20 -12
    7 -16 -11
    7 -13 -10
    7 -11 -9
    7 -9 -8
    7 -5 -5
    7 -4 -4
    7 -2 0
    8 -21 -12
    8 -17 -11
    8 -14 -10
    8 -8 -7
    9 -22 -12
    9 -18 -11
    9 -15 -10
    9 -12 -9
    9 -10 -8
    9 -3 0
    10 -19 -11
    10 -16 -10
    10 -13 -9
    10 -11 -8
    10 -9 -7
    11 -21 -11
    11 -20 -11
    11 -17 -10
    11 -14 -9
    11 -10 -7
    11 -4 0
    11 -4 3
    12 -22 -11
    12 -18 -10
    12 -15 -9
    12 -9 -6
    12 -6 -3
    12 -5 -1
    13 -19 -10
    13 -16 -9
    13 -10 -6
    13 -6 -2
    14 -21 -10
    14 -17 -9
    14 -11 -6
    14 -6 0
    14 -6 3
    15 -22 -10
    15 -19 -9
    15 -16 -8
    15 -12 -6
    16 -20 -9
    16 -17 -8
    16 -15 -7
    16 -10 -4
    16 -8 4
    17 -22 -9
    17 -19 -8
    17 -11 -4
    17 -9 -1
    17 -9 4
    18 -21 -8
    18 -20 -8
    18 -18 -7
    18 -15 -6
    18 -14 -5
    18 -10 -1
    19 -22 -8
    19 -17 -6
    19 -11 -1
    20 -22 -7
    20 -19 -6
    20 -17 -5
    20 -15 -4
    20 -14 -3
    20 -13 -2
    20 -12 0
    20 -12 3
    21 -21 -6
    21 -18 -5
    21 -17 -4
    21 -15 -3
    21 -14 -2
    21 -13 0
    21 -13 1
    21 -13 2
    22 -21 -5
    22 -20 -5
    22 -19 -4
    22 -17 -3
    22 -16 -2
    22 -15 -1
    22 -15 0
    23 -21 -4
    23 -19 -3
    23 -18 -2
    23 -17 -1
    23 -16 0
    23 -16 1
    24 -22 -3
    24 -21 -3
    24 -20 -2
    24 -19 -1
    24 -18 0
    24 -18 1
    25 -23 -2
    25 -22 -2
    25 -22 -1
    25 -21 -1
    25 -21 0
    -1 -6 -8
    1 -10 -10
    1 -5 -7
    1 -2 -4
    2 -4 -6
    2 -3 -5
    2 -1 -2
    3 -13 -11
    3 -7 -8
    4 -11 -10
    4 -9 -9
    4 -2 -3
    5 -14 -11
    5 -5 -6
    5 -4 -5
    5 -3 -4
    6 -18 -12
    6 -15 -11
    6 -12 -10
    6 -10 -9
    6 -8 -8
    7 -19 -12
    8 -20 -12
    8 -16 -11
    8 -11 -9
    8 -9 -8
    8 -3 -2
    9 -21 -12
    9 -17 -11
    9 -14 -10
    9 -3 -1
    10 -22 -12
    10 -18 -11
    10 -15 -10
    10 -4 -2
    11 -19 -11
    11 -16 -10
    11 -13 -9
    11 -11 -8
    11 -8 -6
    12 -21 -11
    12 -20 -11
    12 -17 -10
    12 -14 -9
    12 -12 -8
    12 -10 -7
    13 -22 -11
    13 -18 -10
    13 -15 -9
    13 -13 -8
    13 -11 -7
    13 -6 5
    13 -5 0
    13 -5 1
    13 -5 2
    14 -20 -10
    14 -19 -10
    14 -16 -9
    14 -14 -8
    14 -12 -7
    14 -8 -4
    14 -6 -1
    15 -21 -10
    15 -18 -9
    15 -15 -8
    15 -13 -7
    15 -11 -6
    15 -10 -5
    15 -9 -4
    15 -7 4
    16 -19 -9
    16 -16 -8
    16 -12 -6
    16 -11 -5
    16 -9 -3
    16 -8 -2
    17 -21 -9
    17 -18 -8
    17 -12 -5
    17 -10 -3
    17 -9 -2
    17 -8 2
    18 -19 -8
    18 -17 -7
    18 -13 -5
    18 -12 -4
    18 -11 -3
    18 -10 -2
    18 -9 0
    19 -21 -8
    19 -16 -6
    19 -14 -5
    19 -13 -4
    19 -12 -3
    19 -11 -2
    19 -10 0
    19 -10 1
    20 -20 -7
    20 -18 -6
    20 -16 -5
    20 -14 -4
    20 -12 -1
    20 -11 1
    21 -20 -6
    21 -19 -6
    21 -17 -5
    21 -16 -4
    21 -13 -1
    22 -21 -6
    22 -19 -5
    22 -17 -4
    22 -16 -3
    22 -15 -2
    22 -14 0
    22 -14 1
    22 -14 2
    23 -22 -5
    23 -21 -5
    23 -20 -4
    23 -19 -4
    23 -18 -3
    23 -17 -2
    23 -16 -1
    24 -22 -4
    24 -20 -3
    24 -19 -2
    24 -18 -1
    24 -17 1
    25 -21 -2
    25 -20 -1
    25 -20 0
    26 -23 -1
    -6 -3 -6
    0 0 2
    2 -10 -10
    2 -5 -7
    3 -4 -6
    4 -13 -11
    5 -11 -10
    5 -9 -9
    6 -17 -12
    6 -14 -11
    6 -4 -5
    7 -18 -12
    7 -15 -11
    7 -12 -10
    7 -10 -9
    7 -3 -3
    7 -2 -1
    8 -19 -12
    8 -13 -10
    8 -4 -4
    9 -20 -12
    9 -16 -11
    9 -11 -9
    10 -21 -12
    10 -17 -11
    10 -14 -10
    10 -12 -9
    10 -10 -8
    10 -3 1
    11 -18 -11
    11 -15 -10
    11 -9 -7
    11 -4 -1
    12 -19 -11
    12 -16 -10
    12 -5 -2
    13 -17 -10
    13 -14 -9
    13 -12 -8
    13 -9 -6
    13 -5 -1
    13 -5 3
    14 -18 -10
    14 -15 -9
    14 -13 -8
    14 -10 -6
    14 -6 4
    15 -20 -10
    15 -17 -9
    15 -14 -8
    15 -12 -7
    15 -6 1
    16 -21 -10
    16 -18 -9
    16 -15 -8
    16 -7 1
    16 -7 2
    17 -20 -9
    17 -19 -9
    17 -11 -5
    17 -10 -4
    17 -8 -1
    17 -8 3
    18 -21 -9
    18 -18 -8
    18 -16 -7
    18 -14 -6
    18 -11 -4
    18 -9 -1
    18 -9 3
    19 -20 -8
    19 -10 -1
    20 -19 -7
    20 -17 -6
    20 -12 -2
    20 -11 -1
    20 -11 0
    20 -11 2
    20 -11 3
    21 -21 -7
    21 -18 -6
    21 -16 -5
    21 -15 -4
    21 -14 -3
    21 -13 -2
    21 -12 0
    21 -12 1
    21 -12 2
    22 -20 -6
    22 -18 -5
    22 -15 -3
    22 -14 -1
    22 -13 1
    23 -20 -5
    23 -18 -4
    23 -17 -3
    23 -16 -2
    23 -15 0
    23 -15 1
    24 -21 -4
    24 -20 -4
    24 -19 -3
    24 -18 -2
    24 -17 -1
    24 -17 0
    25 -21 -3
    25 -20 -2
    25 -19 -1
    25 -19 0
    26 -22 -2
    26 -22 -1
    26 -21 -1
    26 -21 0
    -5 -4 -7
    -5 -2 -5
    -4 -2 -5
    0 -1 -3
    2 -12 -11
    3 -12 -11
    3 -10 -10
    3 -5 -7
    3 -3 -5
    4 -10 -10
    4 -1 -1
    5 -13 -11
    5 -1 1
    6 -11 -10
    6 -9 -9
    6 -3 -4
    7 -17 -12
    7 -14 -11
    7 -8 -8
    8 -18 -12
    8 -15 -11
    8 -12 -10
    8 -10 -9
    8 -2 1
    9 -19 -12
    9 -13 -10
    9 -9 -8
    9 -3 -2
    10 -20 -12
    10 -16 -11
    10 -11 -9
    10 -8 -7
    10 -4 -3
    10 -4 5
    10 -3 0
    10 -3 2
    11 -21 -12
    11 -17 -11
    11 -14 -10
    11 -12 -9
    11 -10 -8
    11 -4 -2
    11 -4 4
    12 -18 -11
    12 -15 -10
    12 -13 -9
    12 -11 -8
    12 -9 -7
    12 -4 0
    12 -4 1
    12 -4 2
    13 -20 -11
    13 -19 -11
    13 -16 -10
    13 -10 -7
    14 -21 -11
    14 -17 -10
    15 -19 -10
    15 -16 -9
    15 -10 -6
    15 -8 -4
    15 -6 0
    15 -6 2
    16 -20 -10
    16 -17 -9
    16 -11 -6
    16 -10 -5
    16 -9 -4
    16 -8 -3
    16 -7 3
    17 -16 -8
    17 -14 -7
    17 -12 -6
    17 -9 -3
    18 -20 -9
    18 -12 -5
    18 -10 -3
    18 -9 -2
    19 -19 -8
    19 -14 -6
    19 -12 -4
    19 -11 -3
    19 -10 -2
    20 -21 -8
    20 -18 -7
    20 -16 -6
    20 -13 -4
    20 -12 -3
    20 -11 -2
    21 -20 -7
    21 -19 -7
    21 -17 -6
    21 -14 -4
    21 -13 -3
    21 -12 -1
    22 -19 -6
    22 -17 -5
    22 -16 -4
    22 -14 -2
    22 -13 0
    22 -13 2
    23 -21 -6
    23 -19 -5
    23 -17 -4
    23 -16 -3
    23 -15 -2
    23 -14 0
    23 -14 1
    24 -21 -5
    24 -19 -4
    24 -18 -3
    24 -16 -1
    24 -16 0
    24 -16 1
    25 -21 -4
    25 -20 -3
    25 -19 -2
    25 -18 -1
    25 -18 0
    26 -21 -2
    26 -20 -1
    26 -20 0
    -7 -3 -6
    -6 -4 -7
    -2 -4 -7
    -1 -4 -7
    -1 -3 -6
    0 -7 -9
    2 -9 -10
    3 -2 -4
    3 -1 -2
    4 -12 -11
    4 -8 -9
    4 -4 -6
    4 -3 -5
    5 -10 -10
    5 -2 -3
    5 -1 0
    5 -1 2
    6 -16 -12
    6 -13 -11
    7 -11 -10
    7 -9 -9
    7 -4 -5
    8 -17 -12
    8 -14 -11
    8 -8 -8
    8 -2 0
    9 -18 -12
    9 -15 -11
    9 -12 -10
    9 -10 -9
    9 -7 -7
    9 -3 4
    10 -19 -12
    10 -13 -10
    10 -9 -8
    10 -3 -1
    11 -20 -12
    11 -16 -11
    11 -8 -7
    12 -21 -12
    12 -17 -11
    12 -12 -9
    12 -5 5
    12 -4 -1
    13 -18 -11
    13 -15 -10
    13 -13 -9
    13 -5 -2
    14 -20 -11
    14 -16 -10
    14 -14 -9
    14 -12 -8
    14 -10 -7
    14 -9 -6
    14 -7 -4
    14 -5 0
    14 -5 1
    14 -5 2
    15 -18 -10
    15 -13 -8
    15 -11 -7
    15 -7 -3
    15 -6 -1
    15 -6 3
    16 -19 -10
    16 -16 -9
    16 -14 -8
    16 -12 -7
    16 -7 -2
    17 -20 -10
    17 -17 -9
    17 -15 -8
    17 -9 -4
    17 -8 -2
    17 -8 4
    17 -7 1
    18 -19 -9
    18 -11 -5
    18 -8 2
    19 -20 -9
    19 -18 -8
    19 -11 -4
    19 -9 0
    19 -9 1
    20 -19 -8
    20 -17 -7
    20 -12 -4
    20 -10 0
    20 -10 1
    20 -10 2
    21 -18 -7
    21 -16 -6
    21 -15 -5
    21 -12 -2
    21 -11 0
    21 -11 1
    21 -11 2
    22 -20 -7
    22 -18 -6
    22 -16 -5
    22 -15 -4
    22 -14 -3
    22 -13 -2
    22 -12 1
    23 -20 -6
    23 -18 -5
    23 -16 -4
    23 -15 -3
    23 -14 -1
    24 -20 -5
    24 -18 -4
    24 -17 -3
    24 -16 -2
    24 -15 0
    24 -15 1
    25 -20 -4
    25 -19 -3
    25 -18 -2
    25 -17 -1
    25 -17 0
    26 -21 -3
    26 -20 -2
    26 -19 -1
    26 -19 0
    27 -22 -1
    -7 -4 -7
    -6 -2 -5
    -5 -5 -8
    -4 0 -1
    -2 -5 -8
    -1 -2 -5
    0 -4 -7
    0 -3 -6
    1 -7 -9
    1 -1 -3
    2 -11 -11
    3 -11 -11
    3 -9 -10
    4 -6 -8
    5 -4 -6
    6 -15 -12
    6 -10 -10
    6 -2 -3
    7 -16 -12
    7 -13 -11
    7 -7 -8
    7 -3 -4
    7 -2 -2
    8 -16 -12
    8 -11 -10
    8 -9 -9
    8 -4 -5
    8 -2 -1
    9 -17 -12
    9 -14 -11
    9 -8 -8
    10 -18 -12
    10 -15 -11
    10 -12 -10
    10 -10 -9
    10 -7 -7
    10 -3 3
    11 -19 -12
    11 -13 -10
    11 -11 -9
    11 -9 -8
    11 -4 -3
    12 -20 -12
    12 -16 -11
    12 -14 -10
    12 -10 -8
    12 -7 -6
    12 -4 -2
    12 -4 3
    13 -17 -11
    13 -12 -9
    13 -9 -7
    13 -5 4
    14 -19 -11
    14 -13 -9
    14 -11 -8
    14 -5 -1
    15 -20 -11
    15 -17 -10
    15 -12 -8
    15 -9 -6
    15 -8 -5
    15 -7 -4
    16 -18 -10
    16 -15 -9
    16 -13 -8
    16 -10 -6
    16 -8 -4
    16 -7 -3
    16 -7 4
    16 -6 0
    16 -6 1
    17 -19 -10
    17 -16 -9
    17 -14 -8
    17 -8 -3
    18 -18 -9
    18 -15 -8
    18 -9 -3
    18 -8 -1
    18 -8 3
    19 -19 -9
    19 -17 -8
    19 -10 -3
    19 -9 -2
    19 -9 -1
    20 -16 -7
    20 -11 -3
    20 -10 -2
    20 -10 -1
    21 -20 -8
    21 -17 -7
    21 -15 -6
    21 -13 -4
    21 -12 -3
    21 -11 -2
    21 -11 -1
    22 -19 -7
    22 -17 -6
    22 -15 -5
    22 -14 -4
    22 -13 -3
    22 -12 -1
    22 -12 0
    22 -12 2
    23 -19 -6
    23 -17 -5
    23 -14 -2
    23 -13 -1
    23 -13 0
    23 -13 1
    24 -19 -5
    24 -17 -4
    24 -16 -3
    24 -15 -2
    25 -19 -4
    25 -18 -3
    25 -17 -2
    25 -16 -1
    25 -16 0
    26 -20 -3
    26 -19 -2
    26 -18 -1
    26 -18 0
    27 -21 -2
    27 -21 -1
    27 -20 -1
    -7 -1 -3
    -1 -8 -10
    -1 -5 -8
    0 -5 -8
    0 -2 -5
    1 -4 -7
    1 -3 -6
    2 -1 -3
    4 -11 -11
    4 -9 -10
    4 -2 -4
    4 -1 -2
    5 -14 -12
    5 -1 -1
    6 -12 -11
    6 -8 -9
    6 -4 -6
    7 -15 -12
    7 -12 -11
    7 -10 -10
    8 -13 -11
    8 -7 -8
    9 -16 -12
    9 -11 -10
    9 -9 -9
    9 -3 -3
    10 -17 -12
    10 -14 -11
    10 -8 -8
    10 -3 -2
    11 -18 -12
    11 -15 -11
    11 -12 -10
    11 -3 0
    11 -3 1
    11 -3 2
    12 -19 -12
    12 -11 -9
    12 -8 -7
    13 -20 -12
    13 -14 -10
    13 -10 -8
    13 -4 -1
    13 -4 0
    13 -4 2
    14 -18 -11
    14 -15 -10
    14 -9 -7
    14 -8 -6
    14 -6 -4
    14 -6 5
    14 -5 3
    15 -19 -11
    15 -16 -10
    15 -10 -7
    15 -6 4
    16 -17 -10
    16 -14 -9
    16 -11 -7
    17 -18 -10
    17 -13 -8
    17 -9 -5
    17 -7 -2
    17 -7 3
    18 -19 -10
    18 -17 -9
    18 -10 -5
    18 -9 -4
    18 -8 -2
    19 -16 -8
    19 -11 -5
    19 -10 -4
    20 -13 -6
    20 -11 -4
    20 -9 0
    20 -9 1
    21 -19 -8
    21 -16 -7
    21 -12 -4
    21 -10 0
    21 -10 1
    22 -18 -7
    22 -12 -2
    23 -18 -6
    23 -15 -4
    23 -14 -3
    23 -13 -2
    24 -20 -6
    24 -19 -6
    24 -15 -3
    24 -14 -1
    24 -14 0
    24 -14 1
    25 -20 -5
    25 -19 -5
    25 -18 -4
    25 -17 -3
    25 -16 -2
    25 -15 0
    26 -20 -4
    26 -18 -2
    26 -17 -1
    26 -17 0
    27 -20 -2
    27 -19 -1
    1 -2 -5
    2 -10 -11
    2 -4 -7
    2 -3 -6
    3 -4 -7
    3 -3 -6
    5 -11 -11
    5 -9 -10
    5 -2 -4
    6 -14 -12
    6 -3 -5
    6 -1 0
    6 -1 1
    7 -14 -12
    7 -8 -9
    7 -2 -3
    8 -15 -12
    8 -12 -11
    8 -3 -4
    8 -2 -2
    9 -13 -11
    9 -6 -7
    9 -2 0
    9 -2 1
    10 -16 -12
    10 -11 -10
    10 -9 -9
    11 -17 -12
    11 -14 -11
    11 -10 -9
    11 -8 -8
    11 -7 -7
    12 -18 -12
    12 -15 -11
    12 -9 -8
    12 -4 -3
    13 -19 -12
    13 -16 -11
    13 -13 -10
    13 -11 -9
    13 -8 -7
    13 -7 -6
    14 -17 -11
    14 -14 -10
    14 -12 -9
    14 -10 -8
    15 -18 -11
    15 -15 -10
    15 -13 -9
    15 -8 -6
    15 -7 -5
    15 -5 -1
    15 -5 0
    15 -5 1
    15 -5 2
    16 -19 -11
    16 -16 -10
    16 -10 -7
    16 -9 -6
    16 -8 -5
    16 -7 -4
    16 -6 3
    17 -17 -10
    17 -15 -9
    17 -11 -7
    17 -8 -4
    18 -18 -10
    18 -16 -9
    18 -14 -8
    18 -12 -7
    18 -8 -3
    18 -7 -1
    19 -9 -3
    19 -8 -1
    19 -8 0
    20 -19 -9
    20 -18 -9
    20 -9 -2
    20 -9 -1
    21 -18 -8
    21 -17 -8
    21 -15 -7
    21 -11 -3
    21 -10 -2
    21 -10 -1
    21 -10 2
    22 -13 -4
    22 -12 -3
    22 -11 -1
    22 -11 0
    22 -11 1
    22 -11 2
    23 -19 -7
    23 -18 -7
    23 -17 -6
    23 -13 -3
    23 -12 -1
    23 -12 0
    23 -12 1
    24 -18 -6
    24 -17 -5
    24 -15 -4
    24 -14 -2
    24 -13 0
    24 -13 1
    25 -18 -5
    25 -17 -4
    25 -16 -3
    25 -15 -2
    25 -15 -1
    26 -19 -4
    26 -18 -3
    26 -17 -2
    26 -16 0
    27 -20 -3
    27 -19 -2
    27 -18 -1
    1 -6 -9
    2 -2 -5
    3 -10 -11
    3 -8 -10
    3 -1 -3
    4 -10 -11
    4 -3 -6
    5 -13 -12
    5 -7 -9
    5 -1 -2
    6 -13 -12
    6 -11 -11
    6 -9 -10
    6 -7 -9
    6 -1 -1
    7 -11 -11
    7 -9 -10
    7 -6 -8
    7 -3 -5
    8 -14 -12
    8 -8 -9
    8 -2 3
    9 -15 -12
    9 -12 -11
    9 -10 -10
    9 -7 -8
    9 -2 2
    10 -19 -13
    10 -15 -12
    10 -13 -11
    10 -6 -7
    10 -3 -3
    11 -16 -12
    11 -13 -11
    11 -11 -10
    11 -3 -2
    12 -17 -12
    12 -14 -11
    12 -12 -10
    12 -10 -9
    12 -3 0
    12 -3 1
    13 -18 -12
    13 -15 -11
    13 -9 -8
    13 -4 -2
    14 -19 -12
    14 -16 -11
    14 -13 -10
    14 -11 -9
    14 -8 -7
    14 -7 -6
    14 -4 0
    15 -17 -11
    15 -14 -10
    15 -12 -9
    15 -9 -7
    15 -6 -4
    16 -18 -11
    16 -15 -10
    16 -13 -9
    16 -11 -8
    16 -6 -3
    17 -16 -10
    17 -14 -9
    17 -7 4
    17 -6 1
    18 -17 -10
    18 -10 -6
    18 -9 -5
    18 -8 -4
    18 -7 -2
    18 -7 2
    19 -11 -6
    19 -10 -5
    19 -9 -4
    19 -8 -2
    19 -8 3
    20 -17 -9
    20 -10 -4
    21 -16 -8
    21 -11 -4
    21 -10 -3
    22 -14 -6
    22 -12 -4
    22 -11 -2
    23 -17 -7
    23 -16 -6
    23 -14 -5
    23 -12 -2
    24 -17 -6
    24 -16 -5
    24 -14 -3
    24 -13 -2
    24 -13 -1
    25 -17 -5
    25 -16 -4
    25 -15 -3
    25 -14 -1
    25 -14 0
    25 -14 1
    26 -19 -5
    26 -18 -4
    26 -17 -3
    26 -16 -2
    26 -16 -1
    27 -19 -3
    27 -18 -2
    28 -20 -2
    28 -20 -1
    28 -19 -1
    -9 -2 -4
    -1 -1 -4
    0 -1 -4
    2 -6 -9
    4 -8 -10
    5 -12 -12
    5 -10 -11
    5 -8 -10
    5 -3 -6
    6 -2 -4
    7 -7 -9
    8 -11 -11
    8 -9 -10
    9 -14 -12
    9 -8 -9
    9 -2 -2
    10 -18 -13
    10 -12 -11
    10 -7 -8
    10 -2 0
    11 -19 -13
    11 -15 -12
    11 -9 -9
    11 -6 -7
    11 -3 -3
    11 -3 3
    12 -16 -12
    12 -13 -11
    12 -11 -10
    12 -8 -8
    12 -4 4
    12 -3 -1
    13 -14 -11
    13 -12 -10
    13 -10 -9
    13 -7 -7
    13 -6 -6
    13 -4 -3
    13 -4 3
    14 -18 -12
    14 -15 -11
    14 -9 -8
    14 -5 -4
    14 -5 4
    14 -4 -1
    14 -4 1
    15 -16 -11
    15 -13 -10
    15 -10 -8
    15 -5 3
    16 -17 -11
    16 -14 -10
    16 -12 -9
    16 -9 -7
    16 -7 -5
    16 -5 0
    16 -5 1
    17 -18 -11
    17 -15 -10
    17 -13 -9
    17 -10 -7
    17 -7 -4
    17 -6 -2
    17 -6 2
    18 -16 -10
    18 -11 -7
    18 -7 -3
    18 -7 3
    19 -18 -10
    19 -15 -9
    19 -8 -3
    19 -7 0
    20 -16 -9
    20 -14 -8
    20 -13 -7
    20 -9 -3
    20 -8 -1
    20 -8 0
    20 -8 1
    21 -18 -9
    21 -9 -2
    21 -9 -1
    21 -9 1
    22 -12 -5
    22 -11 -3
    22 -10 -2
    22 -10 -1
    22 -10 0
    22 -10 1
    22 -10 2
    23 -18 -8
    23 -16 -7
    23 -12 -3
    23 -11 -1
    23 -11 0
    23 -11 1
    24 -18 -7
    24 -14 -4
    24 -13 -3
    24 -12 -1
    24 -12 0
    24 -12 1
    25 -18 -6
    25 -16 -5
    25 -15 -4
    25 -14 -2
    26 -18 -5
    26 -17 -4
    26 -16 -3
    26 -15 -2
    26 -15 -1
    26 -15 0
    27 -19 -4
    27 -18 -3
    27 -17 -2
    27 -17 -1
    28 -19 -2
    28 -18 -1
    -1 -7 -10
    0 -7 -10
    1 -1 -4
    2 -9 -11
    3 -9 -11
    4 -2 -5
    6 -12 -12
    6 -10 -11
    6 -8 -10
    6 -3 -6
    7 -10 -11
    7 -2 -4
    7 -1 -1
    7 -1 0
    8 -13 -12
    8 -7 -9
    9 -16 -13
    9 -11 -11
    9 -9 -10
    9 -6 -8
    10 -17 -13
    10 -14 -12
    10 -8 -9
    10 -2 -1
    10 -2 1
    11 -18 -13
    11 -12 -11
    11 -10 -10
    11 -7 -8
    12 -15 -12
    12 -9 -9
    12 -3 -2
    12 -3 2
    13 -16 -12
    13 -13 -11
    13 -8 -8
    14 -17 -12
    14 -14 -11
    14 -12 -10
    14 -10 -9
    14 -4 -2
    15 -18 -12
    15 -15 -11
    15 -11 -9
    15 -9 -8
    15 -8 -7
    15 -7 -6
    15 -6 -5
    16 -16 -11
    16 -10 -8
    16 -6 -4
    16 -6 4
    16 -5 2
    17 -17 -11
    17 -6 -3
    18 -10 -7
    18 -9 -6
    18 -8 -5
    18 -6 -1
    19 -17 -10
    19 -14 -9
    19 -9 -5
    19 -8 -4
    19 -7 -2
    19 -7 -1
    20 -9 -4
    20 -8 -2
    21 -17 -9
    21 -15 -8
    21 -12 -6
    21 -10 -4
    21 -9 -3
    21 -9 2
    22 -11 -4
    22 -10 -3
    23 -17 -8
    23 -11 -3
    23 -11 2
    24 -15 -6
    24 -13 -4
    24 -12 -2
    25 -17 -6
    25 -14 -3
    25 -13 -2
    25 -13 -1
    25 -13 0
    25 -13 1
    26 -17 -5
    26 -16 -4
    26 -14 -1
    26 -14 0
    27 -18 -4
    27 -17 -3
    27 -16 -2
    27 -16 -1
    28 -19 -3
    28 -18 -2
    -10 -3 -5
    -4 -1 -4
    -2 -4 -8
    -1 -4 -8
    -1 -3 -7
    0 -4 -8
    0 -3 -7
    1 -4 -8
    1 -3 -7
    2 -1 -4
    3 -7 -10
    4 -9 -11
    4 -7 -10
    5 -11 -12
    5 -9 -11
    5 -1 -3
    6 -6 -9
    6 -1 2
    7 -12 -12
    7 -8 -10
    7 -1 1
    8 -12 -12
    8 -10 -11
    8 -2 -4
    9 -13 -12
    9 -7 -9
    9 -2 -3
    10 -16 -13
    10 -13 -12
    10 -9 -10
    10 -6 -8
    10 -5 -7
    10 -3 4
    10 -2 -2
    11 -17 -13
    11 -14 -12
    11 -8 -9
    12 -18 -13
    12 -12 -11
    12 -10 -10
    12 -7 -8
    12 -6 -7
    13 -18 -13
    13 -15 -12
    13 -9 -9
    13 -3 -1
    13 -3 0
    13 -3 1
    14 -16 -12
    14 -11 -10
    14 -8 -8
    14 -7 -7
    14 -6 -6
    15 -17 -12
    15 -14 -11
    15 -12 -10
    15 -10 -9
    15 -4 0
    15 -4 1
    16 -15 -11
    16 -11 -9
    16 -8 -7
    16 -7 -6
    16 -5 -3
    17 -16 -11
    17 -14 -10
    17 -12 -9
    17 -10 -8
    17 -9 -7
    17 -7 -5
    17 -6 -4
    17 -6 3
    18 -17 -11
    18 -15 -10
    18 -7 -4
    18 -6 -2
    19 -16 -10
    19 -7 -3
    20 -17 -10
    20 -15 -9
    20 -9 -5
    20 -8 -3
    21 -16 -9
    21 -11 -6
    21 -10 -5
    21 -8 -1
    21 -8 0
    22 -11 -5
    22 -10 -4
    22 -9 -2
    22 -9 -1
    22 -9 0
    22 -9 1
    23 -16 -8
    23 -15 -7
    23 -11 -4
    23 -10 -2
    23 -10 -1
    23 -10 0
    23 -10 1
    24 -13 -5
    24 -12 -3
    24 -11 -1
    24 -11 0
    24 -11 1
    25 -16 -6
    25 -15 -5
    25 -14 -4
    25 -13 -3
    25 -12 -1
    25 -12 0
    26 -16 -5
    26 -15 -4
    26 -14 -3
    26 -14 -2
    27 -17 -4
    27 -16 -3
    27 -15 -2
    27 -15 -1
    27 -15 0
    28 -18 -3
    28 -17 -2
    28 -17 -1
    29 -19 -2
    -6 -1 -3
    -1 -2 -6
    0 -2 -6
    1 -2 -6
    2 -3 -7
    2 -2 -6
    3 -3 -7
    3 -1 -4
    3 -1 3
    4 -1 -4
    5 -7 -10
    6 -11 -12
    6 -2 -5
    6 -1 -3
    7 -6 -9
    8 -8 -10
    8 -5 -8
    8 -1 -1
    8 -1 0
    9 -15 -13
    9 -12 -12
    9 -10 -11
    9 -8 -10
    10 -7 -9
    10 -2 -3
    10 -2 2
    11 -16 -13
    11 -13 -12
    11 -11 -11
    11 -9 -10
    11 -5 -7
    11 -4 5
    11 -2 -2
    11 -2 -1
    11 -2 0
    11 -2 1
    12 -17 -13
    12 -14 -12
    12 -8 -9
    13 -17 -13
    13 -12 -11
    13 -10 -10
    13 -7 -8
    13 -6 -7
    13 -5 -6
    13 -3 -2
    14 -15 -12
    14 -13 -11
    14 -9 -9
    14 -4 3
    15 -16 -12
    15 -11 -10
    15 -8 -8
    15 -7 -7
    15 -6 -6
    15 -4 2
    16 -17 -12
    16 -14 -11
    16 -10 -9
    16 -9 -8
    16 -5 -4
    16 -5 3
    17 -15 -11
    17 -11 -9
    17 -5 -2
    17 -5 1
    18 -16 -11
    18 -14 -10
    18 -9 -7
    18 -8 -6
    18 -7 -5
    18 -6 -3
    18 -6 2
    19 -15 -10
    19 -7 -4
    19 -7 3
    19 -6 -1
    20 -16 -10
    20 -7 -2
    20 -7 -1
    20 -7 0
    20 -7 1
    21 -9 -4
    21 -8 1
    21 -8 2
    22 -13 -7
    22 -9 -3
    22 -9 2
    23 -15 -8
    23 -10 -3
    23 -10 2
    24 -14 -6
    24 -12 -4
    24 -11 -3
    24 -11 -2
    25 -17 -7
    25 -12 -3
    25 -12 -2
    25 -12 1
    26 -17 -6
    26 -15 -5
    26 -14 -4
    26 -13 -2
    26 -13 -1
    26 -13 0
    27 -17 -5
    27 -16 -4
    27 -15 -3
    27 -14 -1
    27 -14 0
    28 -18 -4
    28 -17 -4
    28 -17 -3
    28 -16 -1
    29 -18 -2
    -4 -3 -7
    2 -8 -11
    2 -5 -9
    2 0 -1
    3 -8 -11
    3 -5 -9
    3 -2 -6
    4 -8 -11
    4 -3 -7
    4 -2 -6
    5 -4 -8
    5 -1 -4
    6 -7 -10
    7 -11 -12
    7 -9 -11
    7 -7 -10
    7 -2 -5
    7 -1 -3
    8 -11 -12
    8 -9 -11
    8 -6 -9
    8 -1 -2
    9 -14 -13
    9 -5 -8
    9 -2 3
    10 -12 -12
    10 -10 -11
    10 -8 -10
    11 -15 -13
    11 -7 -9
    12 -16 -13
    12 -13 -12
    12 -11 -11
    12 -9 -10
    12 -6 -8
    12 -5 -7
    12 -3 3
    13 -14 -12
    13 -4 4
    13 -3 -3
    13 -3 2
    14 -17 -13
    14 -14 -12
    14 -12 -11
    14 -10 -10
    14 -7 -8
    14 -5 -6
    14 -3 -2
    14 -3 -1
    14 -3 0
    15 -15 -12
    15 -13 -11
    15 -9 -9
    15 -5 -5
    15 -5 4
    16 -16 -12
    16 -7 -7
    16 -6 -6
    16 -4 0
    16 -4 1
    17 -14 -11
    17 -9 -8
    17 -5 -3
    17 -5 2
    18 -15 -11
    18 -6 3
    19 -16 -11
    19 -8 -6
    19 -6 -2
    20 -10 -7
    20 -9 -6
    20 -8 -5
    20 -7 -3
    21 -16 -10
    21 -9 -5
    21 -8 -4
    22 -9 -4
    22 -8 -1
    22 -8 0
    23 -10 -4
    23 -9 -2
    23 -9 -1
    23 -9 0
    24 -11 -4
    24 -10 -2
    24 -10 -1
    24 -10 0
    25 -16 -7
    25 -11 -1
    25 -11 0
    26 -16 -6
    26 -14 -5
    26 -13 -3
    26 -12 -1
    27 -16 -5
    27 -15 -4
    27 -14 -3
    27 -14 -2
    28 -16 -3
    28 -15 -2
    28 -15 -1
    29 -17 -2
    -5 -4 -8
    -5 -3 -7
    -1 -6 -10
    0 -6 -10
    4 -6 -10
    5 -10 -12
    5 -8 -11
    5 -2 -6
    6 -10 -12
    6 -8 -11
    6 -5 -9
    6 -1 -4
    8 -7 -10
    8 -2 -5
    9 -9 -11
    9 -6 -9
    9 -1 -2
    9 -1 -1
    9 -1 0
    10 -14 -13
    10 -6 -9
    10 -5 -8
    10 -4 -7
    11 -14 -13
    11 -10 -11
    11 -8 -10
    11 -2 -3
    12 -15 -13
    12 -10 -11
    12 -7 -9
    12 -2 -2
    12 -2 -1
    12 -2 0
    13 -16 -13
    13 -13 -12
    13 -11 -11
    13 -9 -10
    13 -6 -8
    13 -5 -7
    14 -16 -13
    14 -8 -9
    14 -3 1
    15 -14 -12
    15 -12 -11
    15 -10 -10
    15 -7 -8
    15 -6 -7
    15 -5 -6
    15 -4 -4
    16 -15 -12
    16 -13 -11
    16 -11 -10
    16 -9 -9
    16 -8 -8
    16 -5 -5
    16 -4 -3
    17 -16 -12
    17 -6 4
    17 -5 -4
    18 -14 -11
    18 -9 -8
    18 -8 -7
    18 -7 -6
    18 -6 -5
    18 -5 -3
    18 -5 -2
    18 -5 1
    19 -15 -11
    19 -11 -9
    19 -7 -5
    19 -6 -3
    19 -6 2
    20 -11 -8
    20 -7 -4
    20 -6 -1
    20 -6 0
    21 -15 -10
    21 -7 -2
    21 -7 -1
    21 -7 0
    21 -7 1
    22 -14 -9
    22 -8 -3
    22 -8 1
    23 -9 -3
    23 -9 1
    24 -13 -7
    24 -10 -3
    24 -10 1
    25 -15 -7
    25 -13 -6
    25 -12 -5
    25 -11 -3
    25 -11 1
    26 -15 -6
    26 -12 -3
    26 -12 -2
    26 -12 0
    27 -16 -6
    27 -14 -4
    27 -13 -2
    27 -13 -1
    27 -13 0
    28 -15 -3
    28 -14 -1
    29 -17 -3
    29 -16 -2
    29 -16 -1
    -8 -2 -4
    -4 -2 -6
    0 -1 -5
    0 0 -2
    1 -1 -5
    1 0 -2
    2 -1 -5
    2 -1 3
    2 0 -2
    3 -1 -5
    3 0 -2
    3 0 0
    4 0 -1
    5 -6 -10
    6 -2 -6
    7 -10 -12
    7 -8 -11
    7 -5 -9
    7 -1 -4
    8 -10 -12
    8 -8 -11
    8 -4 -8
    9 -13 -13
    9 -7 -10
    10 -13 -13
    10 -11 -12
    10 -9 -11
    10 -7 -10
    11 -11 -12
    11 -9 -11
    11 -6 -9
    11 -5 -8
    11 -4 -7
    11 -2 2
    12 -14 -13
    12 -12 -12
    12 -2 -3
    12 -2 1
    13 -15 -13
    13 -12 -12
    13 -10 -11
    13 -7 -9
    13 -2 -1
    14 -13 -12
    14 -11 -11
    14 -9 -10
    14 -6 -8
    14 -5 -7
    14 -3 2
    15 -11 -11
    15 -8 -9
    15 -4 -5
    15 -4 3
    15 -3 -1
    15 -3 0
    16 -14 -12
    16 -10 -10
    16 -6 -7
    16 -4 -4
    16 -4 2
    17 -15 -12
    17 -7 -7
    17 -5 -5
    17 -5 3
    17 -4 0
    18 -5 2
    19 -8 -7
    19 -7 -6
    19 -6 -4
    19 -5 -1
    20 -13 -10
    20 -10 -8
    20 -8 -6
    20 -7 -5
    20 -7 3
    20 -6 -3
    20 -6 -2
    21 -14 -10
    21 -8 -5
    21 -7 -3
    22 -8 -4
    23 -15 -9
    23 -9 -4
    23 -9 2
    23 -8 -2
    23 -8 -1
    23 -8 0
    24 -10 -4
    24 -9 -2
    24 -9 -1
    24 -9 0
    25 -15 -8
    25 -10 -2
    25 -10 -1
    25 -10 0
    26 -11 -2
    26 -11 -1
    26 -11 0
    27 -15 -6
    27 -13 -4
    27 -13 -3
    28 -16 -5
    28 -15 -4
    28 -14 -3
    28 -14 -2
    29 -16 -4
    29 -16 -3
    29 -15 -2
    29 -15 -1
    30 -17 -2
    1 -3 -8
    2 -7 -11
    3 -7 -11
    4 -7 -11
    4 0 -2
    5 -9 -12
    5 -7 -11
    5 -1 -5
    5 0 -1
    6 -9 -12
    7 -6 -10
    7 -2 -6
    8 -6 -10
    8 -5 -9
    8 -1 -4
    9 -12 -13
    9 -10 -12
    9 -8 -11
    9 -5 -9
    9 -4 -8
    9 -1 -3
    9 -1 1
    10 -10 -12
    10 -2 3
    10 -1 -2
    10 -1 0
    11 -13 -13
    11 -7 -10
    11 -3 4
    12 -11 -12
    12 -9 -11
    12 -6 -9
    12 -5 -8
    12 -4 -7
    13 -14 -13
    13 -8 -10
    13 -3 3
    13 -2 -3
    13 -2 0
    14 -15 -13
    14 -12 -12
    14 -10 -11
    14 -7 -9
    15 -15 -13
    15 -13 -12
    15 -3 1
    16 -8 -9
    16 -7 -8
    16 -5 -6
    16 -5 4
    16 -3 -1
    17 -14 -12
    17 -4 -3
    18 -15 -12
    18 -8 -8
    18 -7 -7
    18 -5 -4
    19 -14 -11
    19 -12 -10
    19 -10 -9
    19 -6 -5
    19 -6 3
    19 -5 -3
    19 -5 -2
    20 -6 -4
    21 -12 -9
    21 -9 -7
    21 -8 -6
    21 -7 -4
    21 -6 -2
    21 -6 -1
    22 -9 -6
    22 -8 -5
    22 -7 -3
    22 -7 -2
    22 -7 -1
    22 -7 0
    23 -14 -9
    23 -9 -5
    23 -8 -3
    23 -8 1
    24 -10 -5
    24 -9 -3
    24 -9 1
    25 -14 -8
    25 -10 -3
    25 -10 1
    26 -11 -3
    27 -14 -6
    27 -13 -5
    27 -12 -3
    27 -12 -2
    27 -12 -1
    27 -12 0
    28 -14 -4
    28 -13 -3
    28 -13 -2
    28 -13 -1
    29 -15 -4
    29 -15 -3
    29 -14 -1
    30 -16 -3
    30 -16 -2
    -1 -3 -8
    0 -3 -8
    0 -2 -7
    1 0 -3
    2 -2 -7
    2 0 -3
    3 -4 -9
    3 -2 -7
    3 0 -3
    4 -2 -7
    4 0 0
    6 -7 -11
    6 -1 -5
    6 0 -1
    7 -9 -12
    7 -7 -11
    7 -4 6
    7 -1 -5
    8 -9 -12
    8 -1 2
    9 -6 -10
    10 -12 -13
    10 -8 -11
    10 -5 -9
    10 -4 -8
    10 -1 -3
    11 -12 -13
    11 -10 -12
    11 -8 -11
    11 -1 -2
    11 -1 -1
    12 -13 -13
    12 -7 -10
    12 -4 5
    12 -2 2
    13 -13 -13
    13 -11 -12
    13 -9 -11
    13 -5 -8
    13 -2 1
    14 -14 -13
    14 -8 -10
    14 -4 4
    14 -2 -1
    15 -12 -12
    15 -10 -11
    15 -7 -9
    15 -6 -8
    15 -5 -7
    15 -4 -6
    15 -3 -4
    16 -13 -12
    16 -9 -10
    16 -4 -5
    16 -3 0
    17 -8 -9
    17 -7 -8
    17 -6 -7
    17 -4 -4
    17 -4 2
    18 -14 -12
    18 -5 -5
    18 -4 -3
    18 -4 -2
    19 -8 -8
    19 -7 -7
    19 -6 -6
    19 -5 -4
    20 -14 -11
    20 -7 -6
    20 -6 -5
    20 -5 -2
    20 -5 -1
    21 -13 -10
    21 -7 -5
    21 -6 -3
    21 -6 0
    21 -6 1
    22 -14 -10
    22 -7 -4
    22 -7 1
    23 -8 -4
    23 -8 2
    24 -9 -4
    24 -8 -1
    24 -8 0
    25 -10 -4
    25 -9 -2
    25 -9 -1
    25 -9 0
    26 -13 -7
    26 -11 -4
    26 -10 -2
    26 -10 -1
    26 -10 0
    27 -11 -2
    27 -11 -1
    27 -11 0
    28 -14 -5
    28 -13 -4
    29 -14 -3
    29 -14 -2
    30 -15 -2
    -6 -1 -2
    -5 -2 -6
    -1 -2 -7
    0 -5 -10
    0 0 -3
    1 -5 -10
    4 -5 -10
    5 -8 -12
    5 -5 -10
    5 0 0
    6 -5 -10
    7 -4 -9
    7 -3 5
    8 -7 -11
    8 -1 -5
    9 -11 -13
    9 -9 -12
    9 -7 -11
    10 -11 -13
    10 -9 -12
    10 -6 -10
    11 -6 -10
    11 -5 -9
    11 -4 -8
    11 -3 -7
    11 -1 -3
    11 -1 0
    12 -12 -13
    12 -10 -12
    12 -8 -11
    12 -4 -8
    13 -7 -10
    14 -13 -13
    14 -11 -12
    14 -9 -11
    14 -6 -9
    14 -4 -7
    15 -14 -13
    15 -8 -10
    15 -3 -5
    15 -3 2
    16 -14 -13
    16 -12 -12
    16 -10 -11
    16 -7 -9
    16 -6 -8
    16 -5 -7
    16 -4 3
    16 -3 -4
    16 -3 1
    17 -13 -12
    17 -9 -10
    17 -4 -5
    18 -8 -9
    18 -7 -8
    18 -6 -7
    18 -5 -6
    18 -5 3
    18 -4 -4
    18 -4 1
    19 -5 -5
    19 -5 2
    19 -4 -2
    19 -4 -1
    20 -5 0
    21 -9 -8
    21 -8 -7
    21 -7 -6
    21 -6 -4
    22 -7 -5
    22 -7 2
    22 -6 -2
    22 -6 -1
    23 -11 -8
    23 -8 -5
    23 -7 -3
    23 -7 -2
    23 -7 -1
    23 -7 0
    24 -12 -8
    24 -8 -3
    24 -8 1
    25 -9 -4
    25 -9 -3
    25 -9 1
    26 -10 -4
    26 -10 -3
    27 -13 -6
    27 -11 -3
    28 -13 -5
    28 -12 -3
    28 -12 -2
    28 -12 -1
    29 -14 -5
    29 -14 -4
    29 -13 -3
    29 -13 -2
    29 -13 -1
    30 -15 -3
    31 -16 -2
    1 -1 -6
    2 -6 -11
    2 -1 -6
    3 -6 -11
    3 -1 -6
    3 0 -4
    4 -6 -11
    4 -1 -6
    5 -6 -11
    6 -8 -12
    6 -6 -11
    6 -1 -6
    6 0 -3
    6 0 0
    7 -8 -12
    7 -5 -10
    7 0 -3
    7 0 -2
    7 0 -1
    8 -8 -12
    8 -5 -10
    8 -4 -9
    9 -4 -9
    9 -3 -8
    10 -7 -11
    11 -11 -13
    11 -9 -12
    11 -7 -11
    11 -2 3
    12 -6 -10
    12 -5 -9
    12 -3 -7
    12 -3 4
    12 -1 -3
    12 -1 -2
    12 -1 -1
    12 -1 0
    13 -12 -13
    13 -10 -12
    13 -8 -11
    13 -5 -9
    13 -4 -8
    13 -2 2
    14 -10 -12
    14 -7 -10
    14 -3 -6
    14 -3 3
    14 -2 1
    15 -13 -13
    15 -11 -12
    15 -9 -11
    15 -6 -9
    15 -5 -8
    15 -4 -7
    15 -2 -1
    15 -2 0
    16 -11 -12
    16 -3 -5
    17 -12 -12
    17 -10 -11
    17 -6 -8
    17 -5 -7
    17 -5 4
    17 -3 -3
    17 -3 0
    18 -13 -12
    18 -9 -10
    18 -4 -5
    19 -7 -8
    19 -6 -7
    19 -4 -3
    20 -6 3
    20 -5 -4
    21 -6 -5
    21 -5 -3
    21 -5 -2
    21 -5 -1
    21 -5 0
    22 -8 -7
    22 -6 -4
    22 -6 -3
    22 -6 0
    22 -6 1
    23 -8 -6
    23 -7 -4
    23 -7 1
    24 -7 -2
    24 -7 -1
    25 -9 -5
    25 -8 -3
    25 -8 -2
    26 -9 -3
    26 -9 -2
    26 -9 -1
    26 -9 0
    27 -10 -3
    27 -10 -2
    27 -10 -1
    27 -10 0
    28 -12 -5
    28 -11 -3
    28 -11 -2
    28 -11 -1
    29 -12 -2
    29 -12 -1
    30 -14 -4
    30 -14 -3
    30 -14 -2
    31 -15 -2
    0 -1 -6
    1 0 -4
    2 0 -4
    4 0 -4
    5 0 -4
    6 0 -4
    7 -6 -11
    7 -1 -6
    7 0 0
    8 -6 -11
    8 0 -3
    8 0 -1
    9 -10 -13
    9 -8 -12
    9 -5 -10
    9 0 -2
    10 -10 -13
    10 -8 -12
    10 -5 -10
    10 -4 -9
    11 -4 -9
    11 -3 -8
    11 -1 1
    12 -11 -13
    12 -9 -12
    13 -11 -13
    13 -9 -12
    13 -6 -10
    13 -3 -7
    13 -1 -3
    13 -1 -2
    13 -1 -1
    14 -14 -14
    14 -12 -13
    14 -8 -11
    14 -5 -9
    14 -4 -8
    15 -12 -13
    15 -10 -12
    15 -8 -11
    15 -7 -10
    15 -4 4
    15 -3 -6
    16 -13 -13
    16 -6 -9
    16 -5 -8
    16 -4 -7
    16 -3 2
    16 -2 -1
    17 -11 -12
    17 -4 3
    17 -3 -4
    17 -3 1
    18 -7 -9
    18 -6 -8
    18 -4 2
    18 -3 -3
    18 -3 -2
    19 -13 -12
    19 -9 -10
    19 -5 -6
    19 -5 3
    19 -4 -4
    20 -11 -11
    20 -7 -8
    20 -5 -5
    20 -4 -3
    20 -4 -2
    20 -4 -1
    21 -9 -9
    21 -7 -7
    21 -6 -6
    21 -5 -4
    22 -6 -5
    23 -7 -5
    23 -7 2
    23 -6 -3
    23 -6 -2
    23 -6 -1
    23 -6 0
    24 -7 -4
    24 -7 -3
    24 -7 0
    25 -8 -4
    25 -8 0
    25 -8 1
    26 -9 -4
    28 -12 -6
    29 -13 -5
    29 -12 -3
    30 -13 -3
    30 -13 -2
    31 -14 -2
    -9 -3 -5
    -4 -3 -8
    -1 -1 -6
    2 -2 -8
    3 -3 -9
    5 -7 -12
    5 -4 -10
    6 -7 -12
    7 -7 -12
    7 -3 -9
    7 0 -4
    8 0 0
    9 -6 -11
    9 0 -1
    10 -6 -11
    10 0 -2
    11 -10 -13
    11 -8 -12
    11 -5 -10
    11 -2 -7
    12 -10 -13
    12 -8 -12
    12 -5 -10
    12 -4 -9
    12 -3 -8
    12 -1 1
    13 -13 -14
    13 -7 -11
    13 -1 0
    14 -11 -13
    14 -9 -12
    14 -6 -10
    14 -3 -7
    14 -1 -2
    15 -4 -8
    15 -3 3
    15 -2 -5
    15 -2 1
    16 -12 -13
    16 -10 -12
    16 -3 -6
    16 -2 0
    17 -9 -11
    17 -6 -9
    17 -5 -8
    17 -4 -7
    17 -3 -5
    18 -4 -6
    18 -3 -4
    19 -7 -9
    19 -6 -8
    19 -5 -7
    19 -4 -5
    19 -3 -2
    20 -9 -10
    20 -5 -6
    20 -4 -4
    20 -4 0
    21 -5 -5
    21 -5 1
    22 -7 -7
    22 -6 -6
    22 -6 2
    22 -5 -4
    22 -5 -3
    22 -5 -2
    22 -5 -1
    22 -5 0
    23 -7 -6
    23 -6 -4
    24 -7 -5
    24 -7 1
    25 -8 -5
    25 -7 -3
    25 -7 -2
    25 -7 -1
    26 -8 -3
    26 -8 -2
    26 -8 -1
    26 -8 0
    27 -9 -3
    27 -9 -2
    27 -9 -1
    27 -9 0
    28 -10 -3
    28 -10 -2
    28 -10 -1
    29 -11 -3
    29 -11 -2
    29 -11 -1
    30 -13 -4
    30 -12 -3
    30 -12 -2
    31 -14 -3
    0 -4 -10
    0 -2 -8
    1 -4 -10
    1 -2 -8
    2 0 -5
    3 -5 -11
    3 -1 -7
    4 -5 -11
    4 -1 -7
    4 0 -5
    5 -5 -11
    5 -2 4
    5 0 -5
    5 0 1
    6 -5 -11
    6 -3 5
    6 0 -5
    7 -5 -11
    7 -4 -10
    7 0 -5
    8 -7 -12
    8 -4 -10
    8 -3 -9
    9 -9 -13
    9 -7 -12
    9 -4 -10
    9 -3 -9
    9 -2 -8
    9 0 -4
    9 0 0
    10 -9 -13
    10 -7 -12
    10 -1 2
    10 0 -3
    10 0 -1
    11 -9 -13
    11 -6 -11
    11 0 -2
    12 -6 -11
    12 -2 -7
    12 -2 3
    13 -12 -14
    13 -10 -13
    13 -8 -12
    13 -5 -10
    13 -4 -9
    13 -4 5
    13 -3 -8
    14 -13 -14
    14 -7 -11
    14 -2 -6
    14 -1 -1
    15 -11 -13
    15 -9 -12
    15 -7 -11
    15 -6 -10
    15 -3 -7
    16 -11 -13
    16 -9 -12
    16 -6 -10
    16 -5 -9
    16 -4 -8
    16 -2 -5
    17 -12 -13
    17 -8 -11
    17 -3 2
    17 -2 -4
    17 -2 -3
    18 -6 -9
    18 -5 -8
    18 -4 -7
    18 -3 -5
    18 -3 1
    19 -4 -6
    19 -4 2
    19 -3 -4
    19 -3 -3
    19 -3 -1
    20 -7 -9
    20 -6 -8
    21 -11 -11
    21 -8 -9
    21 -6 -7
    21 -5 -6
    21 -4 -4
    21 -4 -3
    21 -4 -2
    21 -4 -1
    22 -5 -5
    23 -8 -8
    23 -7 -7
    23 -6 -5
    23 -6 1
    23 -5 -3
    23 -5 -2
    24 -7 -6
    24 -6 -4
    24 -6 -3
    24 -6 -2
    24 -6 -1
    24 -6 0
    25 -9 -7
    25 -8 -6
    25 -7 -4
    25 -7 0
    26 -11 -8
    30 -12 -4
    31 -13 -3
    31 -13 -2
    -4 -2 -7
    -4 -1 -5
    -1 -3 -9
    -1 -2 -8
    1 -1 -7
    1 0 -5
    2 -1 -7
    4 0 1
    5 -6 -12
    6 -6 -12
    6 0 1
    7 0 1
    8 -5 -11
    8 0 -5
    9 -5 -11
    10 -5 -11
    10 -4 -10
    10 -2 -8
    10 0 0
    11 -7 -12
    11 -4 -10
    11 -3 -9
    11 -2 -8
    11 0 -3
    11 0 -1
    12 -9 -13
    12 -7 -12
    12 0 -2
    13 -6 -11
    13 -2 -7
    13 -1 1
    14 -12 -14
    14 -10 -13
    14 -8 -12
    14 -5 -10
    14 -4 -9
    14 -3 -8
    14 -2 -7
    14 -1 0
    15 -10 -13
    15 -8 -12
    15 -4 -9
    15 -2 -6
    15 -1 -4
    15 -1 -1
    16 -7 -11
    16 -3 -7
    16 -2 1
    17 -11 -13
    17 -6 -10
    17 -5 -9
    17 -4 -8
    17 -2 0
    18 -8 -11
    18 -4 3
    18 -3 -6
    18 -2 -3
    18 -2 -2
    19 -10 -12
    19 -6 -9
    19 -5 -8
    19 -4 -7
    19 -3 -5
    20 -4 -6
    20 -3 -4
    20 -3 -3
    20 -3 -2
    20 -3 -1
    21 -7 -9
    21 -6 -8
    21 -5 -7
    21 -4 -5
    21 -4 0
    22 -6 -7
    22 -5 -6
    22 -5 1
    22 -4 -3
    22 -4 -2
    22 -4 -1
    23 -6 -6
    23 -6 2
    23 -5 -4
    23 -5 -1
    23 -5 0
    24 -6 -5
    25 -8 -7
    25 -7 1
    25 -6 -3
    25 -6 -2
    26 -7 -3
    26 -7 -2
    26 -7 -1
    27 -8 -4
    27 -8 -3
    27 -8 -2
    27 -8 -1
    27 -8 0
    28 -9 -4
    28 -9 -2
    28 -9 -1
    29 -10 -3
    29 -10 -2
    29 -10 -1
    30 -12 -5
    30 -11 -4
    30 -11 -3
    30 -11 -2
    30 -11 -1
    31 -12 -3
    31 -12 -2
    -7 -3 -7
    -5 -3 -8
    0 -1 -7
    0 0 -5
    4 0 -6
    5 -3 -10
    5 0 -6
    6 -3 -10
    6 0 -6
    7 -6 -12
    7 0 -6
    8 -6 -12
    8 0 1
    9 -8 -13
    9 -6 -12
    10 -8 -13
    10 -6 -12
    11 -8 -13
    11 -5 -11
    11 -1 -7
    11 0 0
    12 -5 -11
    12 -4 -10
    12 -3 -9
    12 -2 -8
    12 0 -1
    13 -11 -14
    13 -9 -13
    13 -7 -12
    13 -4 -10
    13 -3 -9
    13 -2 3
    13 0 -2
    14 -11 -14
    14 -9 -13
    14 -6 -11
    15 -12 -14
    15 -6 -11
    15 -5 -10
    15 -3 -8
    15 -2 -7
    15 -2 2
    15 -1 -5
    15 -1 0
    16 -8 -12
    16 -5 -10
    16 -4 -9
    16 -3 -8
    16 -3 3
    16 -2 -6
    16 -1 -4
    17 -7 -11
    17 -3 -7
    17 -2 1
    18 -11 -13
    18 -6 -10
    18 -5 -9
    18 -4 -8
    18 -3 2
    18 -2 -5
    18 -2 -4
    19 -8 -11
    19 -3 -6
    19 -3 1
    19 -2 -3
    19 -2 -2
    20 -6 -9
    20 -5 -8
    20 -4 2
    20 -3 -5
    21 -4 -6
    21 -3 -3
    21 -3 -2
    22 -6 -8
    22 -4 -5
    22 -4 -4
    22 -4 0
    23 -5 -5
    23 -5 1
    24 -5 -4
    24 -5 -3
    24 -5 -2
    24 -5 -1
    25 -6 -4
    25 -6 -1
    25 -6 0
    26 -7 -5
    26 -7 0
    28 -8 -2
    29 -9 -3
    29 -9 -2
    30 -10 -3
    30 -10 -2
    31 -12 -4
    -6 -2 -6
    -1 -1 -7
    0 -1 2
    2 -3 -10
    2 0 -6
    3 -2 -9
    3 0 -6
    4 -4 -11
    4 -2 -9
    5 -4 -11
    6 -4 -11
    6 1 -3
    7 -4 -11
    7 -3 -10
    7 -2 -9
    8 -4 -11
    8 -3 -10
    8 -2 -9
    9 -3 -10
    9 -2 -9
    10 -3 -10
    10 -2 -9
    11 -6 -12
    12 -8 -13
    12 -6 -12
    12 -1 -7
    12 -1 2
    12 0 0
    13 -10 -14
    13 -8 -13
    13 -5 -11
    13 -2 -8
    14 -4 -10
    14 -3 -9
    14 -3 4
    14 -2 -8
    14 -1 -6
    14 -1 1
    14 0 -2
    15 -11 -14
    15 -9 -13
    15 -7 -12
    15 -1 -6
    16 -6 -11
    16 -2 2
    16 -1 -5
    16 -1 0
    17 -8 -12
    17 -5 -10
    17 -4 -9
    17 -4 4
    17 -3 -8
    17 -1 -4
    17 -1 -3
    18 -10 -13
    18 -7 -11
    18 -3 -7
    19 -9 -12
    19 -6 -10
    19 -5 -9
    19 -4 -8
    19 -4 3
    19 -2 -4
    19 -2 -1
    20 -8 -11
    20 -3 -6
    21 -6 -9
    21 -5 -8
    21 -4 -7
    21 -3 -5
    21 -3 -4
    21 -3 -1
    22 -5 -7
    22 -4 -6
    23 -5 -6
    23 -4 -4
    23 -4 -3
    23 -4 -2
    23 -4 -1
    24 -8 -9
    24 -7 -8
    24 -6 -7
    24 -5 -5
    24 -5 0
    25 -8 -8
    25 -5 -3
    26 -10 -9
    26 -7 -6
    26 -7 1
    26 -6 -4
    26 -6 -3
    26 -6 -2
    26 -6 -1
    27 -7 -4
    27 -7 -2
    27 -7 -1
    28 -8 -1
    28 -8 0
    29 -9 -1
    30 -10 -1
    31 -11 -3
    31 -11 -2
    32 -12 -3
    -5 -1 -2
    1 0 -6
    2 -1 -8
    3 -4 -11
    4 1 -3
    4 1 -2
    5 -5 -12
    5 1 -4
    5 1 -3
    5 1 -2
    6 -5 -12
    7 -5 -12
    7 1 -4
    7 1 -3
    7 1 -2
    8 -5 -12
    8 1 -4
    8 1 -3
    8 1 -2
    9 -7 -13
    9 -5 -12
    9 -4 -11
    9 -1 -8
    9 1 -2
    10 -7 -13
    10 -4 -11
    10 -1 -8
    10 0 1
    11 -7 -13
    11 -4 -11
    11 -3 -10
    11 -2 -9
    11 -1 -8
    12 -3 -10
    12 -2 -9
    13 -6 -12
    13 -1 -7
    13 -1 2
    13 0 0
    14 -10 -14
    14 -8 -13
    14 -5 -11
    14 -2 3
    14 -1 -7
    14 0 -1
    15 -10 -14
    15 -8 -13
    15 -5 -11
    15 -4 -10
    15 -3 -9
    15 -2 -8
    15 -1 1
    16 -7 -12
    16 -4 -10
    16 -3 -9
    16 -1 -6
    17 -6 -11
    17 -3 3
    17 -2 -7
    17 -1 -5
    18 -5 -10
    18 -4 -9
    18 -3 -8
    18 -2 -6
    18 -2 1
    18 -1 -3
    18 -1 -2
    19 -3 -7
    19 -3 2
    19 -2 -5
    20 -6 -10
    20 -5 -9
    20 -4 -8
    20 -2 -4
    20 -2 -3
    20 -2 -2
    20 -2 -1
    21 -3 -6
    21 -3 0
    22 -6 -9
    22 -5 -8
    22 -4 1
    22 -3 -4
    22 -3 -3
    22 -3 -2
    22 -3 -1
    23 -5 -7
    23 -5 2
    23 -4 -5
    23 -4 0
    24 -5 -6
    24 -5 1
    24 -4 -4
    24 -4 -3
    24 -4 -2
    25 -7 -8
    25 -6 1
    25 -5 -5
    25 -5 -4
    25 -5 -2
    25 -5 -1
    26 -7 -7
    26 -6 -5
    26 -6 0
    27 -7 0
    28 -7 -3
    28 -7 -2
    29 -8 -3
    29 -8 -2
    29 -8 -1
    30 -9 -3
    30 -9 -2
    30 -9 -1
    31 -10 -3
    31 -10 -2
    32 -11 -3
    1 -1 -8
    3 1 -4
    3 1 -3
    3 1 -2
    4 0 -7
    4 1 -4
    5 1 -5
    5 1 -1
    6 1 -5
    7 1 -5
    7 1 -1
    8 1 -5
    8 1 -1
    9 -2 4
    10 -5 -12
    10 1 -3
    10 1 -2
    11 -5 -12
    11 1 -3
    12 -7 -13
    12 -5 -12
    12 -4 -11
    12 -1 -8
    13 -9 -14
    13 -7 -13
    13 -4 -11
    13 -3 -10
    13 -2 -9
    13 -1 -8
    14 -9 -14
    14 -3 -10
    14 -2 -9
    15 -6 -12
    15 -1 -7
    15 0 -5
    15 0 -4
    15 0 -1
    16 -10 -14
    16 -5 -11
    16 -2 -8
    16 -1 1
    17 -4 -10
    17 -3 -9
    17 -2 2
    17 -1 0
    18 -6 -11
    18 -2 -7
    18 -1 -5
    18 -1 -4
    19 -8 -12
    19 -5 -10
    19 -4 -9
    19 -3 -8
    19 -2 -6
    19 -1 -3
    20 -7 -11
    20 -4 3
    20 -2 -5
    21 -6 -10
    21 -5 -9
    21 -4 -8
    21 -2 -4
    21 -2 -3
    21 -2 -2
    22 -4 -7
    22 -3 -5
    22 -3 0
    23 -6 -9
    23 -5 -8
    23 -4 -6
    23 -4 1
    23 -3 -4
    23 -3 -3
    23 -3 -2
    24 -7 -9
    24 -5 -7
    24 -4 -5
    24 -4 -1
    25 -5 0
    26 -6 1
    26 -5 -4
    26 -5 -3
    26 -5 -2
    27 -6 -5
    27 -6 -4
    27 -6 -2
    27 -6 -1
    28 -7 -5
    28 -7 -1
    28 -7 0
    -5 -2 -7
    -5 -1 -3
    -1 -2 -9
    0 -1 -8
    0 0 -6
    2 0 -7
    2 1 -4
    2 1 -3
    4 1 -5
    4 1 -1
    5 -3 -11
    5 -2 -10
    6 -3 -11
    6 -2 -10
    6 -1 3
    7 -3 -11
    7 -2 -10
    7 -1 -9
    7 -1 3
    8 -3 -11
    8 -2 -10
    8 -1 -9
    8 -1 3
    9 -6 -13
    9 -3 -11
    9 -2 -10
    9 -1 -9
    10 -6 -13
    10 -3 -11
    10 -2 -10
    10 -1 -9
    10 1 -1
    11 -6 -13
    11 -2 -10
    11 0 -7
    11 1 -1
    12 0 -7
    12 0 1
    12 1 -2
    13 -5 -12
    13 1 -3
    14 -5 -12
    14 -4 -11
    14 -1 -8
    14 -1 2
    14 0 -6
    14 0 0
    15 -9 -14
    15 -7 -13
    15 -4 -11
    15 -3 -10
    15 -3 4
    15 -2 -9
    15 -2 3
    15 0 -6
    16 -1 -7
    16 0 -5
    16 0 -4
    16 0 -1
    17 -5 -11
    17 -2 -8
    17 0 -3
    18 -4 -10
    18 -3 -9
    18 -3 3
    18 -2 -8
    18 -1 -6
    19 -7 -12
    19 -2 -7
    19 -2 1
    19 -1 -5
    19 -1 -4
    19 -1 -2
    19 -1 -1
    20 -6 -11
    20 -5 -10
    20 -4 -9
    20 -3 -8
    20 -3 2
    20 -2 -6
    21 -3 -7
    21 -2 -5
    21 -2 -1
    22 -6 -10
    22 -5 -9
    22 -4 -8
    22 -3 -6
    22 -2 -4
    22 -2 -3
    23 -4 -7
    23 -3 -5
    23 -3 -1
    24 -6 -9
    24 -4 -6
    24 -4 0
    25 -5 -7
    25 -5 1
    25 -4 -5
    25 -4 -4
    25 -4 -3
    25 -4 -2
    25 -4 -1
    26 -5 -5
    26 -5 -1
    27 -6 -6
    27 -6 0
    28 -6 -4
    28 -6 -3
    28 -6 -2
    29 -7 -4
    29 -7 -3
    29 -7 -2
    29 -7 -1
    30 -8 -2
    30 -8 -1
    31 -9 -3
    31 -9 -2
    32 -10 -3
    32 -10 -2
    -7 -2 -4
    1 0 -7
    2 -2 -10
    2 1 -2
    3 1 -5
    4 -3 -11
    4 -1 -9
    5 -4 -12
    5 1 -6
    6 -4 -12
    6 1 -6
    7 -4 -12
    7 1 -6
    8 -4 -12
    9 -4 -12
    9 -1 3
    9 0 -8
    10 -4 -12
    10 0 -8
    11 -4 -12
    11 -3 -11
    11 -1 -9
    11 0 -8
    12 -6 -13
    12 -3 -11
    12 -2 -10
    12 -1 -9
    12 1 -1
    13 -8 -14
    13 -6 -13
    13 -3 -11
    13 -2 -10
    13 -1 -9
    13 0 -7
    13 0 1
    13 1 -2
    14 -8 -14
    14 0 -7
    15 -5 -12
    15 -1 -8
    15 -1 2
    15 0 0
    16 -9 -14
    16 -4 -11
    16 -3 -10
    16 -2 -9
    16 -1 -8
    16 0 -6
    17 -3 -10
    17 -2 -9
    17 -1 -7
    17 -1 1
    17 0 -5
    17 0 -4
    18 -6 -12
    18 -1 -7
    18 0 -4
    18 0 -3
    19 -5 -11
    19 -4 -10
    19 -3 -9
    19 -2 -8
    19 -1 -6
    20 -1 -5
    20 -1 -4
    20 -1 -3
    20 -1 -2
    21 -6 -11
    21 -4 -9
    21 -3 -8
    21 -2 -6
    21 -2 0
    22 -3 -7
    22 -3 1
    22 -2 -5
    22 -2 -2
    22 -2 -1
    23 -5 -9
    23 -3 -6
    23 -3 0
    24 -4 -7
    24 -4 1
    24 -3 -5
    24 -3 -4
    24 -3 -3
    24 -3 -2
    24 -3 -1
    25 -4 -6
    25 -4 0
    26 -6 -8
    26 -5 0
    26 -4 -4
    26 -4 -3
    26 -4 -2
    27 -7 -8
    27 -6 -7
    27 -5 -4
    27 -5 -2
    27 -5 -1
    28 -6 -1
    29 -7 -6
    31 -8 -3
    32 -9 -3
    -4 -2 -8
    -4 -1 -6
    -1 0 -6
    1 -2 -10
    1 -1 2
    1 1 -4
    1 1 -3
    2 1 -5
    4 1 -6
    6 1 0
    7 1 0
    8 -5 -13
    9 -5 -13
    9 1 0
    10 -5 -13
    10 -1 3
    10 1 0
    11 -5 -13
    11 -2 4
    11 -1 3
    12 -4 -12
    12 0 -8
    13 -4 -12
    13 0 -8
    13 1 -1
    14 -4 -12
    14 -3 -11
    14 -2 -10
    14 0 1
    14 1 -2
    15 -8 -14
    15 -6 -13
    15 -3 -11
    15 0 -7
    15 1 -4
    15 1 -2
    16 -8 -14
    16 -3 4
    16 -2 3
    16 0 -7
    16 0 0
    17 -5 -12
    17 -4 -11
    17 -1 -8
    18 -7 -13
    18 -4 -11
    18 -3 -10
    18 -2 -9
    18 -1 1
    18 0 -5
    18 0 -2
    19 -3 3
    19 -2 2
    19 -1 -7
    19 0 -4
    19 0 -3
    20 -5 -11
    20 -3 -9
    20 -2 -8
    20 -1 -6
    20 -1 -1
    21 -2 -7
    21 -1 -5
    21 -1 -4
    21 -1 -3
    21 -1 -2
    22 -6 -11
    22 -5 -10
    22 -4 -9
    22 -3 -8
    22 -2 0
    23 -4 2
    23 -3 -7
    23 -2 -4
    23 -2 -3
    23 -2 -2
    24 -5 -9
    24 -4 -8
    24 -3 -6
    24 -3 0
    25 -4 -7
    25 -3 -5
    25 -3 -4
    25 -3 -3
    25 -3 -2
    26 -5 1
    26 -4 -6
    26 -4 -5
    26 -4 -1
    27 -6 -8
    27 -5 0
    28 -6 0
    28 -5 -4
    28 -5 -3
    28 -5 -2
    29 -6 -5
    29 -6 -2
    30 -7 -1
    -4 -1 -1
    0 0 -7
    2 0 -8
    3 1 -6
    6 -2 -11
    6 -1 -10
    7 -1 -10
    7 0 -9
    8 -3 -12
    8 -2 -11
    8 -1 -10
    8 2 -4
    8 2 -3
    9 -3 -12
    9 -2 -11
    9 -1 -10
    9 0 -9
    9 0 2
    10 -2 -11
    10 -1 -10
    10 0 -9
    11 -2 -11
    11 -1 -10
    11 1 -7
    11 1 0
    12 -5 -13
    12 -2 -11
    12 -1 -10
    12 1 -7
    12 1 0
    13 -5 -13
    14 -7 -14
    14 0 -8
    14 1 -6
    15 -7 -14
    15 -4 -12
    15 -1 -9
    15 0 -8
    15 0 1
    15 1 -6
    15 1 -5
    15 1 -1
    16 -3 -11
    16 -2 -10
    16 -1 -9
    16 -1 2
    16 1 -5
    16 1 -4
    17 -6 -13
    17 -2 -10
    17 -2 3
    17 0 0
    18 -5 -12
    18 -1 -8
    18 0 -6
    19 -4 -11
    19 -3 -10
    19 0 -5
    19 0 -2
    20 0 -4
    20 0 -3
    21 -3 -9
    21 -2 -8
    21 -1 -6
    21 -1 -1
    22 -7 -12
    22 -4 -10
    22 -3 -9
    22 -2 -7
    22 -1 -5
    22 -1 -4
    22 -1 -3
    22 -1 -2
    23 -4 -9
    23 -2 -6
    23 -2 -1
    24 -3 -7
    24 -2 -5
    24 -2 -3
    24 -2 -2
    25 -4 -8
    25 -4 1
    25 -3 -6
    25 -3 -1
    26 -5 -8
    26 -4 -7
    26 -4 0
    26 -3 -4
    26 -3 -3
    27 -4 -5
    27 -4 -4
    27 -4 -3
    27 -4 -2
    27 -4 -1
    28 -5 -6
    28 -5 -1
    30 -6 -4
    30 -6 -3
    31 -7 -4
    31 -7 -3
    32 -8 -3
    32 -8 -2
    33 -9 -3
    0 -1 -9
    1 1 -5
    1 1 -2
    2 1 -6
    4 -2 -11
    4 1 -7
    5 -3 -12
    5 -2 -11
    5 1 0
    6 -3 -12
    6 2 -4
    6 2 -3
    7 -3 -12
    7 0 2
    7 2 -5
    7 2 -4
    7 2 -3
    8 2 -5
    8 2 -2
    9 -4 -13
    9 1 -8
    9 2 -2
    10 -4 -13
    10 -3 -12
    10 0 2
    10 2 -3
    10 2 -2
    11 0 -9
    11 0 2
    11 2 -3
    12 -3 -12
    12 0 -9
    13 -3 -12
    13 -2 -11
    13 -1 -10
    13 0 -9
    13 1 -7
    13 1 0
    14 -2 -11
    14 -1 -10
    14 1 -7
    15 -5 -13
    16 -5 -13
    16 0 -8
    16 0 1
    16 1 -6
    16 1 -1
    17 -4 -12
    17 -3 -11
    17 -3 4
    17 -1 -9
    17 -1 2
    17 0 -8
    17 1 -5
    17 1 -4
    17 1 -3
    18 -3 -11
    18 -2 -10
    18 -1 -9
    18 0 -7
    18 1 -4
    19 -1 -8
    19 -1 1
    19 0 -1
    20 -5 -12
    20 -3 3
    20 -2 -9
    20 -2 2
    20 -1 -8
    20 0 -6
    20 0 -5
    20 0 -2
    21 -3 -10
    21 -1 -7
    21 -1 0
    21 0 -4
    22 -6 -12
    22 -5 -11
    22 -2 1
    22 -1 -6
    22 -1 -1
    23 -4 -10
    23 -3 -9
    23 -2 0
    23 -1 -5
    23 -1 -4
    23 -1 -3
    24 -4 -9
    24 -3 -8
    24 -3 1
    24 -2 -6
    24 -2 -1
    25 -3 -7
    25 -3 0
    25 -2 -5
    25 -2 -4
    25 -2 -3
    26 -5 -9
    26 -4 -8
    26 -3 -6
    26 -3 -5
    26 -3 -2
    26 -3 -1
    28 -5 0
    28 -4 -5
    28 -4 -4
    28 -4 -3
    28 -4 -2
    29 -5 -2
    30 -6 -6
    30 -6 -1
    -1 0 -7
    0 1 -4
    1 0 -8
    1 1 -6
    2 1 -1
    3 1 -7
    4 0 -9
    5 2 -5
    5 2 -4
    5 2 -3
    6 2 -5
    7 2 -6
    7 2 -2
    10 1 -8
    11 -4 -13
    11 1 -8
    11 2 -2
    12 -4 -13
    13 -4 -13
    13 -1 3
    13 1 -8
    13 2 -3
    13 2 -2
    14 -4 -13
    14 -3 -12
    14 0 -9
    14 1 0
    15 -6 -14
    15 -3 -12
    15 -2 -11
    15 -1 -10
    15 0 -9
    15 1 -7
    16 -3 -12
    16 -1 -10
    16 1 -7
    17 -5 -13
    17 0 1
    18 -2 3
    18 -1 2
    18 0 -8
    18 1 -6
    18 1 -5
    18 1 -3
    18 1 -2
    19 -4 -12
    19 -3 -11
    19 -2 -10
    19 -1 -9
    19 0 -7
    19 1 -3
    20 -6 -13
    20 -2 -10
    20 0 -1
    21 -5 -12
    21 -2 -9
    21 -1 -8
    21 0 -6
    21 0 -5
    21 0 -3
    21 0 -2
    22 -4 -11
    22 -3 -10
    22 -2 -9
    22 -1 -7
    22 0 -4
    23 -3 2
    23 -1 -6
    23 -1 -2
    23 -1 -1
    24 -4 -10
    24 -3 -9
    24 -2 -7
    24 -2 0
    24 -1 -5
    24 -1 -4
    24 -1 -3
    25 -4 -9
    25 -3 -8
    25 -2 -6
    25 -2 -2
    25 -2 -1
    26 -4 1
    26 -3 -7
    26 -2 -4
    26 -2 -3
    27 -5 -9
    27 -4 0
    27 -3 -6
    27 -3 -5
    27 -3 -4
    27 -3 -3
    27 -3 -2
    28 -4 -6
    28 -4 -1
    29 -5 -7
    29 -4 -4
    29 -4 -3
    30 -5 -5
    30 -5 -4
    30 -5 -3
    30 -5 -2
    31 -6 -2
    32 -7 -2
    -3 0 -4
    -1 -1 -9
    0 0 -8
    0 1 -5
    0 1 -3
    2 -1 -10
    2 1 -7
    4 1 0
    4 2 -5
    4 2 -4
    4 2 -3
    5 2 -6
    5 2 -2
    6 -1 -11
    6 0 2
    6 2 -6
    7 -2 -12
    7 -1 -11
    7 0 -10
    8 -2 -12
    8 -1 -11
    8 0 -10
    8 2 -1
    9 -2 -12
    9 -1 -11
    9 0 -10
    9 1 1
    9 2 -1
    10 -2 -12
    10 -1 -11
    10 0 -10
    10 1 1
    10 2 -1
    11 -2 -12
    11 -1 -11
    11 0 -10
    11 1 1
    11 2 -7
    12 -5 -14
    12 -2 -12
    12 -1 -11
    12 0 -10
    12 2 -1
    13 -5 -14
    13 -2 -12
    13 -1 -11
    13 0 -10
    13 0 2
    14 -2 4
    14 -1 -11
    14 -1 3
    14 0 2
    14 1 -8
    14 2 -6
    14 2 -2
    15 -4 -13
    15 1 -8
    15 2 -6
    15 2 -5
    15 2 -4
    16 -4 -13
    16 0 -9
    16 1 -8
    16 1 0
    16 2 -5
    16 2 -4
    17 -6 -14
    17 -3 -12
    17 -2 -11
    17 -1 -10
    17 1 -7
    18 -2 -11
    18 -1 -10
    18 0 1
    18 1 -7
    19 -5 -13
    19 0 -8
    19 1 -6
    19 1 -5
    19 1 -2
    20 -4 -12
    20 -1 -9
    20 1 -5
    20 1 -4
    20 1 -3
    21 -3 -11
    21 -2 -10
    21 0 -7
    21 0 -1
    22 -1 -8
    22 -1 0
    22 0 -6
    22 0 -5
    22 0 -3
    22 0 -2
    23 -4 -11
    23 -3 -10
    23 -2 -9
    23 -2 1
    23 -1 -7
    24 -2 -8
    24 -1 -6
    24 -1 -2
    25 -4 -10
    25 -3 -9
    25 -3 1
    25 -2 -7
    25 -1 -4
    26 -4 -9
    26 -3 -8
    26 -3 0
    26 -2 -6
    26 -2 -5
    26 -2 -2
    27 -3 -7
    27 -3 -1
    28 -4 0
    28 -3 -5
    28 -3 -4
    28 -3 -3
    28 -3 -2
    29 -4 -6
    29 -4 -2
    30 -5 -1
    32 -6 -4
    33 -7 -4
    -5 -2 -8
    -4 -1 -7
    1 -1 -10
    3 2 -4
    4 2 -6
    5 -2 -12
    5 -1 -11
    6 0 -10
    7 1 -9
    7 2 -1
    8 1 -9
    8 1 1
    9 -3 -13
    9 1 -9
    10 -3 -13
    11 -3 -13
    11 1 -9
    12 -3 -13
    12 1 -9
    12 2 -7
    13 -3 -13
    13 1 -9
    13 1 1
    13 2 -7
    13 2 -1
    14 -3 -13
    14 -2 -12
    14 0 -10
    14 1 -9
    14 2 -7
    14 2 -1
    15 -5 -14
    15 -2 -12
    15 -1 -11
    15 -1 3
    15 0 -10
    15 0 2
    15 2 -7
    16 -5 -14
    16 -2 -12
    16 -1 -11
    16 2 -6
    17 1 -8
    17 1 0
    17 2 -4
    17 2 -3
    18 -4 -13
    18 0 -9
    18 2 -4
    19 -3 -12
    19 -2 -11
    19 -2 3
    19 -1 -10
    19 -1 2
    19 0 -9
    19 1 -7
    19 1 -1
    20 -2 -11
    20 -1 -10
    20 0 -8
    20 1 -6
    20 1 -2
    21 -1 -9
    21 0 -8
    21 1 -5
    21 1 -4
    21 1 -3
    22 -3 -11
    22 -2 -10
    22 -1 -9
    22 0 -7
    22 0 -1
    23 -1 0
    23 0 -6
    23 0 -5
    23 0 -4
    23 0 -3
    23 0 -2
    24 -4 -11
    24 -3 -10
    24 -2 -9
    24 -2 1
    24 -1 -7
    24 -1 -1
    25 -2 -8
    25 -2 0
    25 -1 -6
    25 -1 -5
    25 -1 -3
    25 -1 -2
    26 -4 -10
    26 -3 -9
    26 -3 1
    26 -2 -7
    26 -2 -1
    27 -4 -9
    27 -3 -8
    27 -3 0
    27 -2 -6
    27 -2 -5
    27 -2 -4
    27 -2 -3
    27 -2 -2
    28 -3 -7
    28 -3 -6
    28 -3 -1
    29 -4 -1
    29 -3 -5
    29 -3 -4
    29 -3 -3
    30 -4 -5
    30 -4 -3
    30 -4 -2
    31 -5 -2
    0 1 -6
    1 1 -7
    3 2 -3
    4 -1 -11
    4 2 -2
    6 2 -1
    7 1 1
    9 0 -11
    9 2 -8
    10 0 -11
    10 2 -8
    10 3 -3
    11 -1 -12
    11 0 -11
    11 2 -8
    11 3 -3
    12 -4 -14
    12 0 -11
    12 2 -8
    13 -4 -14
    13 2 -8
    14 1 1
    14 2 -8
    15 -3 -13
    15 -2 4
    15 1 -9
    15 1 1
    15 2 -1
    16 -3 -13
    16 -1 3
    16 0 2
    16 1 -9
    16 2 -7
    16 2 -1
    17 -2 -12
    17 -1 -11
    17 0 -10
    17 1 -9
    17 2 -7
    18 -5 -14
    18 -2 -12
    18 -1 -11
    18 0 -10
    18 1 -8
    18 2 -6
    18 2 -5
    18 2 -3
    18 2 -2
    19 0 1
    19 1 -8
    19 2 -5
    19 2 -3
    20 -2 3
    20 -1 2
    20 0 -9
    20 1 -1
    21 -2 -11
    21 -1 -10
    21 0 0
    21 1 -7
    21 1 -6
    21 1 -2
    22 -1 1
    22 0 -8
    22 1 -5
    22 1 -4
    22 1 -3
    23 -2 -10
    23 -1 -9
    23 0 -1
    24 -1 -8
    24 -1 0
    24 0 -6
    24 0 -5
    24 0 -4
    24 0 -3
    24 0 -2
    25 -2 -9
    25 -1 -7
    25 -1 -1
    26 -2 -8
    26 -2 0
    26 -1 -6
    26 -1 -5
    26 -1 -4
    26 -1 -3
    26 -1 -2
    27 -3 -9
    27 -2 -7
    27 -2 -1
    28 -3 -8
    28 -2 -6
    28 -2 -5
    28 -2 -4
    28 -2 -3
    29 -4 -8
    29 -3 -2
    30 -4 -1
    31 -4 -5
    31 -4 -4
    31 -4 -3
    32 -5 -3
    -1 0 -8
    2 1 -8
    2 2 -5
    2 2 -4
    3 2 -6
    4 1 -9
    4 2 -7
    7 -1 -12
    7 0 -11
    7 3 -5
    7 3 -4
    8 -1 -12
    8 0 -11
    8 1 -10
    8 3 -5
    8 3 -4
    8 3 -3
    9 -2 -13
    9 -1 -12
    9 1 -10
    9 2 0
    10 -2 -13
    10 -1 -12
    10 1 -10
    10 2 0
    11 -2 -13
    11 1 -10
    11 2 0
    12 -2 -13
    12 -1 -12
    12 1 -10
    13 -2 -13
    13 -1 -12
    13 0 -11
    13 1 -10
    13 2 0
    13 3 -3
    14 -2 -13
    14 -1 -12
    14 0 -11
    14 1 -10
    14 3 -6
    15 -1 -12
    15 0 -11
    15 1 -10
    15 2 -8
    15 3 -6
    15 3 -5
    15 3 -4
    16 -4 -14
    16 -2 4
    16 -1 -12
    16 0 -11
    16 1 1
    16 2 -8
    16 3 -5
    16 3 -4
    17 -1 3
    17 0 2
    17 2 -8
    18 -3 -13
    18 1 -9
    18 2 -7
    19 -2 -12
    19 -1 -11
    19 0 -10
    19 1 -9
    19 2 -7
    19 2 -6
    19 2 -2
    20 -1 -11
    20 0 -10
    20 1 -8
    20 2 -6
    20 2 -5
    20 2 -4
    20 2 -3
    21 0 -9
    21 1 -8
    21 1 -1
    22 -3 -12
    22 -2 -11
    22 -1 -10
    22 0 -9
    22 0 0
    22 1 -7
    22 1 -6
    22 1 -2
    23 -1 1
    23 1 -6
    23 1 -5
    23 1 -4
    23 1 -3
    24 -3 -11
    24 -2 -10
    24 -1 -9
    24 0 -7
    24 0 -1
    25 -2 1
    25 -1 -8
    25 -1 0
    25 0 -6
    25 0 -5
    25 0 -4
    25 0 -3
    26 -2 -9
    26 -1 -7
    26 -1 -1
    27 -2 -8
    27 -1 -5
    27 -1 -4
    27 -1 -3
    28 -3 0
    28 -2 -7
    28 -2 -2
    29 -3 -8
    29 -3 -1
    29 -2 -5
    29 -2 -4
    29 -2 -3
    30 -3 -6
    30 -3 -3
    30 -3 -2
    31 -4 -2
    0 0 -9
    0 1 -7
    0 1 -2
    1 1 -8
    2 -2 3
    2 2 -6
    2 2 -3
    3 1 0
    3 2 -7
    3 2 -2
    5 -1 -12
    5 0 -11
    5 2 -1
    6 -1 -12
    6 0 -11
    6 1 -10
    6 1 1
    6 3 -5
    6 3 -4
    7 3 -3
    8 2 -9
    8 2 0
    9 2 -9
    9 3 -2
    10 2 -9
    10 3 -7
    10 3 -2
    11 2 -9
    11 3 -7
    11 3 -2
    12 -3 -14
    12 2 -9
    12 3 -7
    12 3 -2
    13 -3 -14
    13 2 -9
    13 3 -7
    13 3 -2
    14 -3 -14
    14 2 -9
    14 2 0
    14 3 -7
    14 3 -2
    15 -2 -13
    15 2 -9
    15 2 0
    15 3 -7
    16 -2 -13
    16 1 -10
    16 2 -9
    16 3 -6
    16 3 -3
    17 -2 -13
    17 -2 4
    17 -1 -12
    17 0 -11
    17 1 -10
    17 1 1
    17 3 -5
    17 3 -4
    17 3 -3
    18 -1 -12
    18 -1 3
    18 0 -11
    18 1 -10
    18 2 -8
    18 3 -5
    18 3 -4
    19 2 -8
    20 -3 -13
    20 1 -9
    20 2 -2
    21 -2 -12
    21 -1 -11
    21 0 -10
    21 2 -6
    21 2 -5
    21 2 -4
    21 2 -3
    22 1 -8
    22 1 -1
    23 -1 -10
    23 0 -9
    23 0 0
    23 1 -7
    23 1 -2
    24 -2 -11
    24 -1 -10
    24 -1 1
    24 0 -8
    24 1 -6
    24 1 -4
    24 1 -3
    25 -1 -9
    25 0 -7
    25 0 -2
    26 -2 1
    26 -1 -8
    26 0 -6
    26 0 -5
    26 0 -4
    26 0 -3
    27 -2 -9
    27 -2 0
    27 -1 -7
    27 -1 -2
    28 -2 -1
    28 -1 -6
    28 -1 -5
    28 -1 -4
    28 -1 -3
    29 -2 -7
    29 -2 -2
    30 -3 -1
    30 -2 -4
    31 -3 -6
    31 -3 -5
    31 -3 -4
    31 -3 -3
    4 0 -11
    5 3 -5
    5 3 -4
    6 3 -6
    6 3 -3
    7 2 -9
    7 2 0
    7 3 -2
    8 3 -2
    9 0 -12
    9 1 -11
    9 3 -8
    10 0 -12
    10 1 -11
    10 3 -8
    11 -1 -13
    11 0 -12
    11 1 -11
    12 -1 -13
    12 0 -12
    12 1 -11
    12 2 -10
    12 3 -8
    12 3 -1
    13 -1 -13
    13 0 -12
    13 1 -11
    13 2 -10
    13 3 -8
    14 0 -12
    14 1 -11
    14 3 -8
    15 0 -12
    15 1 -11
    15 3 -8
    16 -3 -14
    16 2 0
    16 3 -7
    17 -3 -14
    17 2 -9
    17 2 0
    17 3 -7
    18 -2 -13
    18 1 1
    18 2 -9
    18 3 -7
    18 3 -6
    18 3 -3
    19 -2 -13
    19 -1 -12
    19 0 -11
    19 0 2
    19 1 -10
    19 2 -1
    19 3 -6
    19 3 -5
    19 3 -4
    20 -1 -12
    20 0 -11
    20 1 -10
    20 2 -8
    20 2 -1
    21 1 -9
    21 1 0
    21 2 -7
    21 2 -2
    22 -1 -11
    22 0 -10
    22 0 1
    22 1 -9
    22 2 -7
    22 2 -6
    22 2 -5
    22 2 -4
    22 2 -3
    23 -1 -11
    23 0 -10
    23 1 -1
    23 2 -5
    23 2 -4
    24 0 -9
    24 0 0
    24 1 -7
    24 1 -2
    25 -1 -10
    25 0 -8
    25 0 -1
    25 1 -6
    25 1 -5
    25 1 -4
    25 1 -3
    26 -1 0
    26 0 -8
    26 0 -7
    26 0 -2
    27 -1 -8
    27 -1 -1
    27 0 -6
    27 0 -5
    27 0 -4
    27 0 -3
    28 -2 0
    28 -1 -7
    28 -1 -2
    29 -2 -1
    29 -1 -6
    29 -1 -5
    29 -1 -4
    29 -1 -3
    30 -2 -7
    30 -2 -3
    30 -2 -2
    31 -3 -2
    32 -3 -5
    32 -3 -4
    33 -4 -3
    34 -5 -3
    19 3 -3
    27 -1 -9
    27 0 -7
    -2 -4 -5
    2 -3 -6
    2 -2 -5
    2 1 1
    3 -4 -7
    3 0 -3
    5 -2 -6
    5 0 -4
    5 2 1
    5 2 2
    7 -4 -8
    9 2 -2
    10 -7 -10
    10 -5 -9
    10 3 1
    10 3 2
    11 -9 -11
    11 -7 -10
    11 -5 -9
    11 -2 -7
    11 3 0
    11 3 3
    12 -9 -11
    12 -7 -10
    12 -5 -9
    12 3 0
    12 3 3
    13 -9 -11
    13 -5 -9
    13 -3 -8
    13 3 0
    14 -9 -11
    14 -5 -9
    14 -3 -8
    14 3 0
    15 -9 -11
    15 -7 -10
    15 -5 -9
    15 -3 -8
    15 3 0
    15 3 3
    16 -9 -11
    16 -7 -10
    16 -5 -9
    16 -2 -7
    16 3 0
    16 3 3
    17 -12 -12
    17 -7 -10
    17 -5 -9
    17 -2 -7
    17 1 -4
    17 3 1
    17 3 2
    17 3 3
    18 -5 -9
    18 -2 -7
    18 -1 -6
    18 1 -4
    18 3 2
    19 -13 -12
    19 -1 -6
    19 0 -5
    19 1 -4
    19 2 -2
    20 -13 -12
    20 -4 -8
    20 2 -2
    21 -4 -8
    21 1 -3
    21 2 -1
    22 -3 -7
    22 0 -4
    22 1 -3
    22 2 0
    23 -11 -11
    23 -2 -6
    23 -1 -5
    23 0 -4
    23 1 -2
    23 2 1
    23 2 2
    24 1 -2
    25 -4 -7
    25 -1 -4
    25 0 -3
    25 1 -1
    25 1 0
    26 -2 -5
    26 -1 -4
    26 0 -2
    26 1 1
    26 1 2
    27 -7 -8
    27 -5 -7
    27 -4 -6
    27 -1 -3
    27 0 -1
    28 -3 -5
    28 -2 -4
    28 -1 -2
    28 0 0
    28 0 1
    28 0 2
    29 -2 -3
    29 -1 -1
    30 -4 -5
    30 -2 -2
    30 -1 0
    30 -1 1
    31 -4 -4
    31 -3 -3
    31 -2 -1
    32 -4 -3
    32 -3 -2
    33 -4 -2
    33 -3 0
    34 -4 -1
    34 -4 0
    2 -1 -4
    4 -2 -6
    4 -1 -5
    4 1 -2
    5 -6 -9
    5 -3 -7
    5 1 5
    6 2 -1
    8 -7 -10
    8 0 -5
    8 2 -2
    9 -9 -11
    9 -7 -10
    9 -5 -9
    9 1 -4
    9 3 1
    10 -9 -11
    10 -3 -8
    10 3 0
    11 -3 -8
    11 2 -3
    12 -3 -8
    12 3 -1
    13 3 -1
    14 -6 -10
    14 3 -1
    14 3 4
    15 -6 -10
    15 3 -1
    15 3 4
    16 -3 -8
    16 2 -3
    17 -3 -8
    17 2 -3
    18 -12 -12
    18 -3 -8
    18 2 -3
    18 3 3
    19 -12 -12
    19 -3 -8
    19 -2 -7
    19 2 -3
    19 3 2
    19 3 3
    20 -12 -12
    20 -7 -10
    20 -5 -9
    20 -2 -7
    20 -1 -6
    20 0 -5
    20 1 -4
    21 -10 -11
    21 -2 -7
    21 -1 -6
    21 0 -5
    21 1 -4
    21 2 -2
    22 -4 -8
    22 2 -1
    23 -3 -7
    23 1 -3
    23 2 -1
    23 2 0
    23 2 3
    24 -3 -7
    24 -2 -6
    24 -1 -5
    24 0 -4
    24 2 0
    24 2 1
    25 -5 -8
    25 -1 -5
    25 1 -2
    26 -4 -7
    26 0 -3
    26 1 -1
    27 -3 -6
    27 -2 -5
    27 -1 -4
    27 0 -2
    27 1 1
    27 1 2
    28 -1 -3
    28 0 -1
    29 -3 -5
    29 -2 -4
    29 -1 -2
    29 0 0
    29 0 1
    30 -3 -4
    30 -2 -3
    30 -1 -1
    31 -2 -2
    31 -1 1
    32 -4 -4
    32 -3 -3
    32 -2 -1
    32 -2 0
    33 -4 -3
    33 -3 -2
    33 -3 -1
    34 -4 -2
    -3 -2 -1
    -2 -5 -6
    -2 -3 -4
    0 0 2
    2 -4 -7
    3 -5 -8
    4 -3 -7
    4 0 -4
    5 1 -3
    5 2 0
    7 -7 -10
    7 -1 -6
    7 0 -5
    7 2 -2
    8 1 -4
    9 3 0
    9 3 2
    10 -6 -10
    10 2 -3
    10 3 -1
    10 3 3
    11 -8 -11
    11 -6 -10
    11 -4 -9
    11 3 -1
    12 -8 -11
    12 -6 -10
    12 -4 -9
    12 -1 -7
    12 3 4
    13 -8 -11
    13 -6 -10
    13 -4 -9
    13 -1 -7
    13 0 -6
    13 3 -2
    13 3 4
    14 -4 -9
    14 -1 -7
    14 0 -6
    14 3 -2
    15 -8 -11
    15 -4 -9
    15 -1 -7
    15 0 -6
    16 -11 -12
    16 -8 -11
    16 -4 -9
    16 -1 -7
    16 0 -6
    16 1 -5
    16 3 4
    17 -11 -12
    17 -6 -10
    17 -4 -9
    17 -1 -7
    17 0 -6
    17 3 4
    18 -11 -12
    18 -6 -10
    18 -4 -9
    18 -1 -7
    18 1 -5
    19 -11 -12
    19 0 -6
    19 3 -1
    20 -11 -12
    20 -3 -8
    20 2 -3
    20 3 0
    20 3 3
    21 -12 -12
    21 -3 -8
    21 2 -3
    21 3 0
    21 3 1
    22 -5 -9
    22 -2 -7
    22 0 -5
    22 1 -4
    22 2 -2
    23 -10 -11
    23 -2 -7
    23 -1 -6
    23 0 -5
    23 2 -2
    24 -8 -10
    24 -4 -8
    24 1 -3
    24 2 -1
    24 2 3
    25 -3 -7
    25 0 -4
    25 2 0
    25 2 1
    26 -2 -6
    26 -1 -5
    26 1 -2
    27 1 -1
    27 1 0
    28 -3 -6
    28 -2 -5
    28 -1 -4
    28 0 -2
    29 -1 -3
    29 0 -1
    30 -3 -5
    30 -2 -4
    30 -1 -2
    30 0 1
    31 -3 -4
    31 -2 -3
    31 -1 -1
    31 -1 0
    32 -2 -2
    33 -2 0
    34 -3 -1
    -3 -7 -7
    1 -2 -5
    6 -1 -6
    6 0 -5
    7 1 -4
    8 3 1
    9 -8 -11
    9 -6 -10
    10 -8 -11
    10 -4 -9
    11 -1 -7
    11 3 -2
    12 -2 -8
    12 3 -2
    13 -2 -8
    14 -5 -10
    14 -2 -8
    15 -10 -12
    15 -5 -10
    15 -2 -8
    16 -10 -12
    16 -2 -8
    16 2 -4
    17 -10 -12
    17 -2 -8
    17 2 -4
    18 -10 -12
    18 -2 -8
    18 2 -4
    18 3 -2
    18 3 4
    19 -10 -12
    19 -2 -8
    19 -1 -7
    19 1 -5
    19 2 -4
    19 3 -2
    19 3 4
    20 -4 -9
    20 -1 -7
    20 0 -6
    20 3 -2
    21 -6 -10
    21 -4 -9
    21 -1 -7
    21 1 -5
    21 3 -1
    22 -3 -8
    22 2 -3
    22 3 0
    22 3 1
    22 3 2
    23 -3 -8
    23 1 -4
    24 -5 -9
    24 -2 -7
    24 -1 -6
    24 0 -5
    24 1 -4
    24 2 -2
    25 -4 -8
    25 -1 -6
    25 0 -5
    25 1 -3
    26 0 -4
    26 1 -3
    26 2 1
    26 2 2
    27 -2 -6
    27 -1 -5
    27 0 -4
    27 1 -2
    28 0 -3
    28 1 -1
    28 1 0
    28 1 1
    29 -3 -6
    29 -2 -5
    29 -1 -4
    29 0 -2
    30 -1 -3
    30 0 -1
    30 0 0
    31 -3 -5
    31 -2 -4
    31 -1 -2
    32 -2 -3
    32 -1 -1
    32 -1 0
    33 -3 -3
    33 -2 -2
    33 -2 -1
    34 -3 -2
    0 -1 -3
    1 -3 -6
    1 0 -2
    2 -5 -8
    2 0 -3
    2 1 0
    3 -3 -7
    3 -2 -6
    3 -1 -5
    5 -1 -6
    5 2 -1
    6 1 -4
    8 -8 -11
    8 -6 -10
    8 3 0
    8 3 2
    9 1 -5
    9 3 3
    10 -2 -8
    10 3 -2
    11 -7 -11
    11 -5 -10
    11 -2 -8
    11 3 4
    12 -7 -11
    12 -5 -10
    12 -3 -9
    13 -7 -11
    13 -5 -10
    13 3 -3
    14 -9 -12
    14 -7 -11
    14 -3 -9
    14 4 1
    15 -9 -12
    15 -3 -9
    15 1 -6
    15 4 0
    15 4 1
    16 -9 -12
    16 -3 -9
    16 1 -6
    16 3 -3
    16 4 1
    17 -9 -12
    17 -5 -10
    17 -3 -9
    17 3 -3
    17 4 1
    18 -3 -9
    18 3 -3
    19 -5 -10
    19 -3 -9
    19 3 -3
    20 -5 -10
    20 -2 -8
    20 2 -4
    21 -2 -8
    21 2 -4
    21 3 -2
    22 -10 -12
    22 -2 -8
    22 -1 -7
    22 0 -6
    22 1 -5
    22 3 -1
    23 -4 -9
    23 -1 -7
    23 0 -6
    23 1 -5
    23 2 -3
    23 3 -1
    23 3 0
    23 3 1
    23 3 2
    24 2 -3
    24 3 0
    24 3 1
    25 -5 -9
    25 -3 -8
    25 1 -4
    25 2 -2
    26 -1 -6
    26 0 -5
    26 2 -1
    27 -4 -8
    27 1 -3
    27 2 0
    27 2 1
    28 -3 -7
    28 -2 -6
    28 -1 -5
    28 0 -4
    28 1 -2
    29 0 -3
    29 1 -1
    29 1 0
    29 1 1
    30 -2 -5
    30 -1 -4
    30 0 -2
    31 -1 -3
    31 0 -1
    31 0 0
    32 -3 -5
    32 -1 -2
    33 -2 -3
    33 -1 0
    34 -2 -2
    34 -2 -1
    -2 -6 -7
    1 -1 -4
    3 0 -4
    3 1 -2
    4 1 -3
    5 -5 -9
    5 -2 -7
    5 0 -5
    7 -6 -10
    7 2 -3
    8 1 -5
    8 3 -1
    9 -5 -10
    9 2 -4
    10 -7 -11
    10 -5 -10
    10 -3 -9
    11 -3 -9
    11 3 -3
    12 0 -7
    12 3 -3
    12 4 1
    13 0 -7
    13 1 -6
    13 4 0
    13 4 2
    14 -6 -11
    14 -1 -8
    14 0 -7
    14 1 -6
    14 4 -1
    14 4 2
    15 -4 -10
    15 -1 -8
    15 0 -7
    15 3 5
    15 4 -1
    16 -4 -10
    16 0 -7
    16 4 2
    17 -4 -10
    17 -1 -8
    17 0 -7
    17 2 -5
    17 4 2
    18 -1 -8
    18 1 -6
    18 2 -5
    18 4 2
    19 -1 -8
    19 0 -7
    19 2 -5
    19 4 -1
    19 4 2
    20 -3 -9
    20 0 -7
    20 3 -3
    20 4 0
    21 -5 -10
    21 -3 -9
    21 3 -3
    22 -5 -10
    22 2 -4
    22 3 -2
    23 -2 -8
    23 2 -4
    23 3 -2
    23 3 3
    24 -8 -11
    24 -4 -9
    24 -1 -7
    24 0 -6
    24 1 -5
    24 3 -1
    24 3 2
    25 -4 -9
    25 0 -6
    25 2 -3
    25 3 0
    25 3 1
    26 -3 -8
    26 1 -4
    26 2 -2
    27 -2 -7
    27 -1 -6
    27 0 -5
    27 1 -4
    27 2 -2
    27 2 -1
    28 1 -3
    28 2 0
    28 2 1
    29 1 -2
    30 0 -3
    30 1 -1
    30 1 0
    30 1 1
    31 -1 -4
    31 0 -2
    32 -1 -3
    32 0 -1
    32 0 0
    33 -1 -2
    35 -2 -1
    2 -2 -6
    3 -4 -8
    4 -7 -10
    4 -1 -6
    4 1 4
    5 1 -4
    7 0 -6
    7 1 -5
    7 3 0
    7 3 1
    8 -7 -11
    8 -5 -10
    8 2 -4
    9 -7 -11
    10 3 -3
    10 3 4
    11 0 -7
    11 4 0
    11 4 1
    12 -6 -11
    12 -4 -10
    12 -1 -8
    12 4 -1
    13 -8 -12
    13 -6 -11
    13 -4 -10
    13 -1 -8
    13 4 -1
    14 -8 -12
    14 -4 -10
    14 -2 -9
    14 3 5
    14 4 -2
    15 -8 -12
    15 -2 -9
    15 3 -4
    15 4 3
    16 -8 -12
    16 -2 -9
    16 3 -4
    16 4 3
    17 -8 -12
    17 -2 -9
    17 3 -4
    17 4 -2
    17 4 3
    18 -2 -9
    18 3 -4
    18 4 -2
    18 4 3
    19 -2 -9
    19 3 -4
    19 4 -2
    19 4 3
    20 -4 -10
    20 -1 -8
    20 2 -5
    20 3 -4
    20 4 -1
    21 -4 -10
    21 -1 -8
    21 0 -7
    21 1 -6
    21 2 -5
    21 4 -1
    21 4 0
    21 4 1
    22 -1 -8
    22 0 -7
    22 1 -6
    22 2 -5
    22 3 -3
    22 4 0
    22 4 1
    23 0 -7
    23 1 -6
    23 3 -3
    24 2 -4
    24 3 -2
    25 -2 -8
    25 1 -5
    25 2 -4
    25 3 -2
    25 3 -1
    25 3 2
    26 -1 -7
    26 0 -6
    26 1 -5
    26 2 -3
    26 3 -1
    26 3 0
    26 3 1
    27 -3 -8
    27 2 -3
    28 -1 -6
    28 0 -5
    28 1 -4
    28 2 -2
    28 2 -1
    29 1 -3
    29 2 0
    29 2 1
    30 -1 -5
    30 0 -4
    30 1 -2
    31 0 -3
    31 1 -1
    31 1 0
    32 -1 -4
    32 0 -2
    33 -1 -3
    33 0 0
    34 -1 -2
    34 -1 -1
    2 -3 -7
    2 -1 -5
    2 1 -1
    3 1 3
    4 -2 -7
    4 0 -5
    4 2 0
    4 2 1
    5 2 -2
    6 0 -6
    6 2 -3
    7 -5 -10
    7 3 -1
    8 1 6
    8 3 -2
    8 3 3
    10 -6 -11
    10 -4 -10
    10 -1 -8
    11 -6 -11
    11 -4 -10
    11 -2 -9
    11 4 -1
    11 4 2
    12 -2 -9
    12 4 -2
    13 -2 -9
    13 3 5
    13 4 -2
    13 4 3
    14 -5 -11
    14 1 -7
    14 4 3
    15 -5 -11
    15 1 -7
    15 2 -6
    16 -5 -11
    16 -3 -10
    16 0 -8
    16 1 -7
    16 2 -6
    16 4 -3
    17 -5 -11
    17 -3 -10
    17 0 -8
    17 1 -7
    17 2 -6
    17 4 -3
    18 -3 -10
    18 0 -8
    18 1 -7
    18 2 -6
    18 4 -3
    19 1 -7
    19 2 -6
    19 4 -3
    20 -2 -9
    20 1 -7
    20 4 -2
    20 4 3
    21 -2 -9
    21 3 -4
    21 4 -2
    22 -4 -10
    22 -2 -9
    22 3 -4
    22 4 -2
    22 4 -1
    22 4 2
    23 -4 -10
    23 -1 -8
    23 2 -5
    23 3 -4
    23 4 -1
    23 4 0
    23 4 1
    23 4 2
    24 -1 -8
    24 0 -7
    24 1 -6
    24 2 -5
    24 3 -3
    24 4 0
    25 1 -6
    25 3 -3
    26 -2 -8
    26 2 -4
    26 3 -2
    26 3 2
    27 -2 -8
    27 -1 -7
    27 0 -6
    27 1 -5
    27 3 -1
    27 3 0
    27 3 1
    28 0 -6
    28 2 -3
    29 1 -4
    29 2 -2
    29 2 -1
    30 -1 -6
    30 0 -5
    30 1 -3
    30 2 0
    31 0 -4
    31 1 -2
    32 0 -3
    32 1 -1
    32 1 0
    33 -1 -4
    33 0 -2
    35 -1 -1
    4 2 -1
    5 -4 -9
    6 1 -5
    7 2 -4
    9 -6 -11
    9 -4 -10
    10 -2 -9
    10 4 -1
    10 4 0
    10 4 1
    11 4 -2
    12 -5 -11
    12 -3 -10
    12 1 -7
    12 4 3
    13 -7 -12
    13 -5 -11
    13 -3 -10
    13 0 -8
    13 1 -7
    14 -7 -12
    14 -3 -10
    14 2 -6
    15 -7 -12
    15 -1 -9
    15 0 -8
    15 3 -5
    16 -7 -12
    16 -1 -9
    17 -1 -9
    17 3 -5
    17 4 4
    18 -1 -9
    18 3 -5
    18 4 4
    19 -1 -9
    19 0 -8
    19 3 -5
    20 -1 -9
    20 4 -3
    21 -3 -10
    21 0 -8
    21 1 -7
    21 2 -6
    21 3 -5
    21 4 -3
    22 -5 -11
    22 -3 -10
    22 0 -8
    22 1 -7
    22 2 -6
    22 4 -3
    23 1 -7
    23 4 -2
    24 3 -4
    24 4 -2
    24 4 -1
    24 4 1
    25 -1 -8
    25 2 -5
    25 4 0
    25 4 1
    26 -1 -8
    26 0 -7
    26 1 -6
    26 2 -5
    26 3 -3
    27 2 -4
    27 3 -2
    28 1 -5
    28 2 -4
    28 3 -1
    28 3 0
    28 3 1
    29 -1 -7
    29 0 -6
    29 1 -5
    30 1 -4
    30 2 -2
    30 2 -1
    31 -1 -6
    31 0 -5
    31 1 -3
    31 2 -1
    31 2 0
    32 0 -4
    32 1 -2
    33 0 -3
    33 1 -1
    34 0 -2
    34 0 -1
    2 -4 -8
    2 0 -4
    3 -2 -7
    3 -1 -6
    3 1 -3
    4 -6 -10
    4 1 -4
    5 -1 -7
    5 0 -6
    5 2 -3
    5 2 3
    6 3 0
    8 -6 -11
    8 -4 -10
    8 2 -5
    8 3 -3
    9 -2 -9
    9 4 0
    10 -5 -11
    10 4 -2
    10 4 2
    11 -5 -11
    11 -3 -10
    11 0 -8
    11 1 -7
    12 -7 -12
    12 -1 -9
    12 0 -8
    12 3 5
    12 4 -3
    13 -1 -9
    14 -4 -11
    14 -1 -9
    14 5 0
    15 -6 -12
    15 -4 -11
    15 4 -4
    15 4 4
    15 5 -1
    15 5 0
    15 5 1
    16 -6 -12
    16 -4 -11
    16 -2 -10
    16 4 4
    16 5 0
    16 5 1
    17 -4 -11
    17 -2 -10
    17 4 -4
    17 5 1
    18 -4 -11
    18 -2 -10
    18 4 -4
    18 5 -2
    18 5 -1
    19 -4 -11
    19 -2 -10
    19 4 -4
    19 4 4
    19 5 -1
    19 5 0
    20 -4 -11
    20 4 -4
    20 5 -1
    20 5 0
    21 -1 -9
    21 4 -4
    21 5 -1
    21 5 0
    21 5 1
    22 -1 -9
    22 3 -5
    23 -3 -10
    23 -1 -9
    23 0 -8
    23 2 -6
    23 3 -5
    23 4 -3
    24 -3 -10
    24 0 -8
    24 2 -6
    24 3 -5
    24 4 -3
    25 1 -7
    25 2 -6
    25 3 -4
    25 4 -2
    25 4 2
    26 -2 -9
    26 3 -4
    26 4 -1
    26 4 0
    26 4 1
    27 -1 -8
    27 0 -7
    27 1 -6
    27 2 -5
    27 3 -3
    28 0 -7
    28 1 -6
    28 3 -3
    28 3 -2
    29 2 -4
    29 3 -2
    29 3 -1
    29 3 0
    29 3 1
    30 -1 -7
    30 0 -6
    30 1 -5
    30 2 -3
    31 1 -4
    31 2 -2
    32 0 -5
    32 1 -3
    32 2 0
    33 0 -4
    33 1 -2
    35 0 -1
    -1 -6 -8
    1 -3 -7
    1 -2 -6
    2 1 -2
    3 -3 -8
    3 0 -5
    4 2 -2
    5 1 -5
    6 2 -4
    6 3 -1
    6 3 1
    7 -6 -11
    7 -4 -10
    7 1 -6
    7 3 -3
    8 -2 -9
    9 -5 -11
    9 4 -1
    9 4 1
    10 -3 -10
    10 0 -8
    11 -1 -9
    11 4 -3
    11 4 3
    12 -6 -12
    12 -4 -11
    13 -6 -12
    13 -4 -11
    13 -2 -10
    13 5 -1
    13 5 0
    14 -6 -12
    14 -2 -10
    14 1 -8
    14 2 -7
    14 4 4
    14 5 -2
    14 5 -1
    14 5 1
    15 -2 -10
    15 1 -8
    15 2 -7
    15 5 2
    16 0 -9
    16 1 -8
    16 2 -7
    16 3 -6
    16 5 2
    17 0 -9
    17 1 -8
    17 2 -7
    17 3 -6
    17 5 -2
    17 5 2
    18 -8 -13
    18 0 -9
    18 1 -8
    18 2 -7
    18 3 -6
    18 4 -5
    18 5 -3
    18 5 2
    19 0 -9
    19 1 -8
    19 2 -7
    19 5 -2
    19 5 2
    20 0 -9
    20 2 -7
    20 3 -6
    20 5 -2
    21 1 -8
    21 2 -7
    21 3 -6
    21 5 -2
    22 -2 -10
    22 1 -8
    22 2 -7
    22 3 -6
    22 4 -4
    22 5 -2
    22 5 -1
    22 5 0
    22 5 1
    23 -2 -10
    23 4 -4
    23 5 -1
    23 5 0
    23 5 1
    24 4 -4
    25 -1 -9
    25 0 -8
    25 3 -5
    25 4 -3
    26 0 -8
    26 1 -7
    26 2 -6
    26 3 -5
    26 4 -3
    26 4 -2
    26 4 2
    27 1 -7
    27 2 -6
    27 3 -4
    27 4 -2
    27 4 -1
    27 4 0
    27 4 1
    28 2 -5
    28 3 -4
    28 4 0
    29 0 -7
    29 1 -6
    29 2 -5
    29 3 -3
    30 2 -4
    30 3 -2
    30 3 -1
    30 3 0
    31 1 -5
    31 2 -3
    32 1 -4
    32 2 -2
    32 2 -1
    33 1 -3
    34 1 -2
    34 1 -1
    0 -1 -4
    1 -1 -5
    4 -1 -7
    4 0 -6
    5 -3 -9
    6 1 -6
    6 3 -2
    7 2 -5
    8 -5 -11
    8 3 -4
    8 4 0
    9 -3 -10
    9 3 4
    9 4 -2
    10 -1 -9
    10 4 -3
    11 -6 -12
    11 -4 -11
    11 -2 -10
    12 -2 -10
    12 1 -8
    12 2 -7
    12 5 -1
    13 0 -9
    13 1 -8
    13 2 -7
    13 4 4
    13 5 -2
    13 5 1
    14 -3 -11
    14 0 -9
    14 3 -6
    14 5 2
    15 -5 -12
    15 -3 -11
    15 0 -9
    16 -5 -12
    16 -3 -11
    16 -1 -10
    16 4 -5
    16 5 -3
    17 -5 -12
    17 -3 -11
    17 4 -5
    17 5 -3
    17 5 3
    18 -7 -13
    18 -1 -10
    18 5 3
    19 -1 -10
    19 4 -5
    19 5 -3
    19 5 3
    20 -7 -13
    20 -1 -10
    20 4 -5
    20 5 -3
    20 5 3
    21 -5 -12
    21 -3 -11
    21 0 -9
    21 4 -5
    21 5 -3
    22 0 -9
    22 4 -5
    22 5 -3
    22 5 2
    23 0 -9
    23 1 -8
    23 3 -6
    23 4 -5
    23 5 -3
    23 5 -2
    23 5 2
    24 -2 -10
    24 1 -8
    24 2 -7
    24 3 -6
    24 5 -2
    24 5 -1
    24 5 0
    24 5 1
    25 -2 -10
    25 1 -8
    25 2 -7
    25 3 -6
    25 4 -4
    25 5 0
    25 5 1
    26 -1 -9
    27 -1 -9
    27 0 -8
    27 3 -5
    27 4 -3
    28 1 -7
    28 2 -6
    28 4 -2
    28 4 -1
    28 4 1
    29 3 -4
    29 4 -1
    29 4 0
    30 0 -7
    30 2 -5
    30 3 -3
    31 2 -4
    31 3 -2
    31 3 -1
    31 3 0
    32 1 -5
    32 2 -3
    33 2 -2
    33 2 -1
    -4 -6 -6
    -3 -5 -6
    2 -2 -7
    2 -1 -6
    3 1 -4
    4 -5 -10
    4 2 -3
    5 2 -4
    6 1 5
    7 -5 -11
    8 -3 -10
    8 4 -2
    8 4 -1
    8 4 1
    9 -1 -9
    9 4 -3
    9 4 2
    10 -4 -11
    10 -2 -10
    11 1 -8
    11 2 -7
    11 5 0
    12 -5 -12
    12 -3 -11
    12 0 -9
    12 5 -2
    12 5 1
    13 -5 -12
    13 -3 -11
    13 -1 -10
    13 5 2
    14 -1 -10
    15 -1 -10
    15 5 -4
    15 5 3
    16 2 -8
    16 3 -7
    16 5 -4
    16 5 3
    17 -4 -12
    17 1 -9
    17 2 -8
    17 3 -7
    17 4 -6
    17 5 -4
    18 1 -9
    18 2 -8
    18 3 -7
    18 5 -4
    19 1 -9
    19 2 -8
    19 3 -7
    19 5 -4
    19 6 -1
    19 6 0
    20 1 -9
    20 2 -8
    20 3 -7
    20 4 -6
    20 5 -4
    20 6 -1
    20 6 0
    21 2 -8
    21 3 -7
    21 4 -6
    21 5 -4
    22 3 -7
    22 5 -4
    23 -1 -10
    23 5 -4
    24 -1 -10
    24 4 -5
    24 5 -3
    24 5 2
    25 0 -9
    25 4 -5
    25 5 -3
    25 5 -2
    25 5 2
    26 0 -9
    26 1 -8
    26 2 -7
    26 3 -6
    26 5 -2
    26 5 -1
    26 5 0
    26 5 1
    27 2 -7
    27 3 -6
    27 4 -4
    27 5 -1
    27 5 0
    28 3 -5
    28 4 -3
    29 1 -7
    29 2 -6
    29 3 -5
    29 4 -3
    29 4 -2
    30 1 -7
    30 3 -4
    30 4 -2
    30 4 -1
    30 4 0
    31 3 -3
    32 2 -4
    32 3 -2
    32 3 -1
    34 2 -2
    34 2 -1
    -5 -5 -3
    -3 -4 -5
    -2 -4 -6
    4 2 2
    5 0 -7
    5 3 0
    6 2 -5
    6 3 -3
    7 -3 -10
    7 3 -4
    8 -1 -9
    8 3 -5
    9 -4 -11
    9 -2 -10
    10 1 -8
    10 4 3
    11 -5 -12
    11 -3 -11
    11 0 -9
    11 3 5
    11 5 -2
    11 5 1
    12 -1 -10
    12 4 4
    12 5 -3
    12 5 2
    13 2 -8
    13 3 -7
    14 -2 -11
    14 1 -9
    14 2 -8
    14 3 -7
    14 4 -6
    14 5 3
    15 -4 -12
    15 1 -9
    15 2 -8
    15 3 -7
    15 4 -6
    15 6 -1
    15 6 0
    16 -6 -13
    16 -2 -11
    16 1 -9
    16 4 -6
    16 6 0
    17 -6 -13
    17 0 -10
    17 5 -5
    17 6 -2
    17 6 1
    18 0 -10
    18 5 -5
    18 6 -2
    19 0 -10
    19 5 -5
    19 6 -2
    20 0 -10
    20 5 -5
    20 6 -2
    21 0 -10
    21 1 -9
    21 5 -5
    21 6 -2
    21 6 -1
    21 6 0
    21 6 1
    22 1 -9
    22 4 -6
    22 5 -5
    22 6 -2
    22 6 -1
    22 6 0
    22 6 1
    23 -2 -11
    23 1 -9
    23 2 -8
    23 4 -6
    23 6 -2
    23 6 -1
    23 6 0
    24 1 -9
    24 2 -8
    24 3 -7
    24 4 -6
    24 5 -4
    24 6 -1
    25 -1 -10
    25 2 -8
    25 3 -7
    25 5 -4
    26 -1 -10
    26 4 -5
    26 5 -3
    27 4 -5
    27 5 -3
    27 5 -2
    27 5 1
    28 1 -8
    28 2 -7
    28 3 -6
    28 4 -4
    28 5 -2
    28 5 -1
    28 5 0
    29 2 -7
    29 4 -4
    30 3 -5
    30 4 -3
    31 2 -6
    31 3 -4
    31 4 -2
    31 4 -1
    31 4 0
    32 3 -4
    32 3 -3
    33 3 -2
    33 3 -1
    -3 -6 -7
    -2 -5 -7
    -2 -3 -5
    1 0 -4
    2 0 -5
    3 -5 -10
    3 -2 -8
    3 -1 -7
    3 0 -6
    3 2 -1
    3 2 0
    5 1 -6
    6 -5 -11
    6 3 2
    7 2 -6
    7 3 3
    7 4 -1
    7 4 0
    8 -4 -11
    9 1 -8
    10 -5 -12
    10 -3 -11
    10 0 -9
    10 5 -2
    10 5 0
    11 -1 -10
    12 -4 -12
    12 2 -8
    12 3 -7
    13 -4 -12
    13 -2 -11
    13 1 -9
    13 4 -6
    14 0 -10
    14 6 -1
    14 6 0
    15 0 -10
    15 5 -5
    15 6 1
    16 0 -10
    16 5 -5
    16 6 -3
    16 6 1
    17 -3 -12
    17 3 -8
    17 6 -3
    18 -3 -12
    18 -1 -11
    18 2 -9
    18 3 -8
    18 4 -7
    18 5 4
    18 6 -3
    18 6 2
    19 -3 -12
    19 -1 -11
    19 2 -9
    19 3 -8
    19 4 -7
    19 6 -3
    19 6 2
    20 -3 -12
    20 -1 -11
    20 2 -9
    20 3 -8
    20 4 -7
    20 6 -3
    21 2 -9
    21 3 -8
    21 4 -7
    21 6 -3
    22 3 -8
    22 6 -3
    22 6 2
    23 5 -5
    23 6 -3
    23 6 1
    24 0 -10
    24 5 -5
    24 6 -3
    24 6 -2
    24 6 0
    24 6 1
    25 0 -10
    25 1 -9
    25 4 -6
    25 5 -5
    25 6 -2
    25 6 -1
    25 6 0
    26 1 -9
    26 3 -7
    26 4 -6
    26 5 -4
    26 6 -1
    27 3 -7
    27 4 -6
    27 5 -4
    28 4 -5
    28 5 -3
    28 5 1
    29 3 -6
    29 4 -5
    29 5 -2
    29 5 -1
    29 5 0
    30 2 -7
    30 3 -6
    30 4 -4
    31 3 -5
    31 4 -3
    32 4 -2
    32 4 -1
    33 3 -4
    34 3 -2
    -4 -4 -3
    0 0 -2
    3 2 -2
    4 -4 -10
    4 0 -7
    5 -2 -9
    5 2 -5
    7 -4 -11
    7 3 -5
    7 4 -2
    8 4 -4
    8 4 2
    9 -3 -11
    9 0 -9
    9 5 -1
    10 -1 -10
    10 5 1
    11 -4 -12
    11 -2 -11
    11 1 -9
    11 2 -8
    11 3 -7
    11 5 2
    12 -2 -11
    12 0 -10
    12 1 -9
    13 0 -10
    13 5 3
    13 6 -2
    13 6 -1
    13 6 0
    14 -3 -12
    14 -1 -11
    14 3 -8
    14 6 1
    15 -5 -13
    15 -3 -12
    15 -1 -11
    15 2 -9
    15 3 -8
    15 4 -7
    16 -5 -13
    16 -1 -11
    16 2 -9
    16 3 -8
    16 4 -7
    16 5 -6
    16 5 4
    16 6 -4
    16 6 2
    17 -5 -13
    17 2 -9
    17 5 -6
    17 5 4
    17 6 -4
    17 6 2
    18 1 -10
    18 6 -4
    19 1 -10
    19 5 -6
    19 6 -4
    20 1 -10
    20 5 -6
    20 6 -4
    21 1 -10
    21 5 -6
    21 6 -4
    22 1 -10
    22 2 -9
    22 5 -6
    22 6 -4
    23 2 -9
    23 3 -8
    23 4 -7
    23 5 -6
    23 6 -4
    23 6 2
    24 2 -9
    24 3 -8
    24 4 -7
    24 5 -6
    24 6 -4
    24 6 2
    25 2 -9
    25 3 -8
    25 4 -7
    25 6 -3
    25 6 1
    26 0 -10
    26 5 -5
    26 6 -3
    26 6 -2
    26 6 0
    26 6 1
    27 5 -5
    27 6 -2
    27 6 0
    28 2 -8
    28 3 -7
    28 4 -6
    28 5 -4
    29 2 -8
    29 3 -7
    29 5 -4
    29 5 -3
    30 4 -5
    30 5 -3
    30 5 -2
    30 5 -1
    30 5 0
    31 3 -6
    31 4 -4
    31 5 -2
    31 5 -1
    32 4 -3
    33 4 -3
    33 4 -2
    33 4 -1
    -1 -5 -8
    1 -2 -7
    1 -1 -6
    3 1 -5
    4 1 -6
    5 3 -3
    5 3 1
    6 2 -6
    7 -2 -10
    7 4 -3
    7 4 1
    8 -3 -11
    8 0 -9
    9 -1 -10
    9 5 -2
    9 5 0
    10 -4 -12
    10 -2 -11
    10 1 -9
    10 2 -8
    10 3 -7
    11 0 -10
    11 4 4
    12 -3 -12
    12 6 -2
    12 6 -1
    12 6 0
    13 -3 -12
    13 -1 -11
    13 2 -9
    13 3 -8
    13 4 -7
    13 6 1
    14 1 -10
    14 2 -9
    14 4 -7
    14 5 -6
    14 6 -4
    15 1 -10
    15 5 -6
    15 5 4
    15 6 -4
    15 6 2
    16 -4 -13
    16 -2 -12
    16 1 -10
    17 -4 -13
    17 -2 -12
    17 0 -11
    17 6 -5
    17 7 -2
    18 0 -11
    18 6 -5
    18 6 3
    18 7 -2
    18 7 -1
    19 0 -11
    19 3 -9
    19 4 -8
    19 6 -5
    19 6 3
    19 7 -2
    19 7 -1
    19 7 0
    20 0 -11
    20 3 -9
    20 4 -8
    20 6 -5
    20 6 3
    20 7 -3
    20 7 -2
    20 7 -1
    20 7 0
    21 0 -11
    21 3 -9
    21 4 -8
    21 6 -5
    21 7 -3
    21 7 -2
    21 7 -1
    21 7 0
    22 0 -11
    22 4 -8
    22 6 -5
    22 7 -2
    22 7 -1
    22 7 0
    23 6 -5
    23 7 -2
    23 7 -1
    23 7 0
    24 1 -10
    24 6 -5
    24 7 -1
    25 1 -10
    25 5 -6
    26 1 -10
    26 4 -7
    26 5 -6
    26 6 -4
    27 2 -9
    27 3 -8
    27 4 -7
    27 5 -6
    27 6 -4
    27 6 -3
    27 6 1
    28 3 -8
    28 4 -7
    28 5 -5
    28 6 -3
    28 6 -2
    28 6 -1
    28 6 0
    29 4 -6
    29 5 -5
    29 6 -2
    29 6 -1
    29 6 0
    30 4 -6
    30 5 -4
    31 5 -3
    32 4 -5
    32 5 -2
    32 5 -1
    33 4 -4
    34 4 -2
    0 -1 -5
    1 0 2
    2 -2 -8
    2 -1 -7
    2 1 -4
    5 1 -7
    5 3 -4
    6 -4 -11
    6 3 -5
    6 4 -2
    6 4 -1
    7 -3 -11
    7 4 -4
    8 -1 -10
    9 -2 -11
    9 1 -9
    9 2 -8
    9 4 3
    9 5 -3
    10 0 -10
    11 -3 -12
    11 -1 -11
    11 6 -2
    12 -1 -11
    12 2 -9
    12 3 -8
    12 4 -7
    12 5 3
    13 1 -10
    13 5 -6
    14 -4 -13
    14 -2 -12
    15 -4 -13
    15 -2 -12
    15 0 -11
    15 4 -8
    15 6 -5
    16 0 -11
    16 3 -9
    16 4 -8
    16 5 -7
    16 6 -5
    16 7 -3
    16 7 -2
    16 7 0
    17 2 -10
    17 3 -9
    17 4 -8
    17 5 -7
    17 6 3
    18 2 -10
    18 3 -9
    18 4 -8
    18 5 -7
    18 6 -6
    18 7 -3
    19 2 -10
    19 5 -7
    19 6 -6
    19 7 -4
    19 7 -3
    20 2 -10
    20 5 -7
    20 6 -6
    20 7 -4
    20 7 1
    21 2 -10
    21 6 -6
    21 7 -4
    21 7 1
    22 2 -10
    22 3 -9
    22 5 -7
    22 6 -6
    22 7 -4
    22 7 -3
    23 2 -10
    23 3 -9
    23 4 -8
    23 5 -7
    23 6 -6
    23 7 -4
    23 7 -3
    23 7 1
    24 3 -9
    24 4 -8
    24 5 -7
    24 7 -3
    24 7 0
    25 3 -9
    25 4 -8
    25 5 -7
    25 6 -5
    25 7 -3
    25 7 -2
    25 7 -1
    25 7 0
    26 6 -5
    26 7 -2
    26 7 -1
    26 7 0
    27 6 -5
    28 5 -6
    28 6 -4
    29 4 -7
    29 5 -6
    29 6 -4
    29 6 -3
    30 5 -5
    30 6 -3
    30 6 -2
    30 6 -1
    30 6 0
    31 4 -6
    31 5 -4
    32 5 -4
    32 5 -3
    33 5 -3
    33 5 -2
    33 5 -1
    0 0 -3
    1 0 -5
    2 0 -6
    2 0 3
    3 -4 -10
    3 -1 -8
    3 0 -7
    4 -3 -10
    4 2 -5
    4 3 -2
    4 3 -1
    5 -1 -9
    5 2 -6
    6 4 -3
    6 4 0
    7 -1 -10
    8 -2 -11
    8 5 -2
    8 5 -1
    9 0 -10
    9 5 1
    10 -3 -12
    10 -1 -11
    10 5 2
    11 2 -9
    11 3 -8
    11 4 -7
    11 6 -3
    11 6 0
    12 -2 -12
    12 1 -10
    12 6 1
    13 -2 -12
    13 0 -11
    13 6 2
    14 0 -11
    14 3 -9
    14 4 -8
    14 5 -7
    14 5 4
    14 7 -1
    15 -1 -12
    15 2 -10
    15 3 -9
    15 5 -7
    15 7 -3
    15 7 0
    16 -3 -13
    16 -1 -12
    16 2 -10
    16 6 -6
    16 6 3
    16 7 -4
    16 7 1
    17 1 -11
    17 7 -4
    17 7 1
    18 1 -11
    18 7 -4
    19 1 -11
    19 7 -5
    20 1 -11
    20 4 -9
    20 5 -8
    20 7 -5
    21 4 -9
    21 5 -8
    21 7 -5
    22 4 -9
    22 5 -8
    22 7 -5
    22 7 2
    23 1 -11
    23 7 -5
    23 7 2
    24 1 -11
    24 6 -6
    24 7 -4
    25 2 -10
    25 7 -4
    25 7 1
    26 5 -7
    26 6 -6
    26 7 -4
    26 7 -3
    26 7 1
    27 4 -8
    27 5 -7
    27 7 -3
    27 7 -2
    27 7 -1
    27 7 0
    28 4 -8
    28 5 -7
    28 6 -5
    28 7 -3
    28 7 -2
    28 7 -1
    28 7 0
    29 6 -5
    30 5 -6
    30 6 -4
    31 6 -3
    31 6 -2
    31 6 -1
    32 5 -5
    32 6 -2
    32 6 -1
    34 5 -2
    1 1 -2
    3 1 -6
    3 2 -4
    6 -3 -11
    7 4 -5
    8 1 -9
    8 5 -3
    8 5 0
    9 -3 -12
    10 2 -9
    10 3 -8
    10 4 -7
    10 6 -2
    10 6 -1
    11 -2 -12
    11 1 -10
    11 6 1
    12 0 -11
    12 4 -8
    13 2 -10
    13 3 -9
    13 4 -8
    13 4 5
    13 5 -7
    13 7 -2
    13 7 -1
    14 -3 -13
    14 -1 -12
    14 2 -10
    14 6 -6
    14 7 0
    15 1 -11
    15 6 -6
    15 6 3
    15 7 -4
    15 7 1
    16 1 -11
    16 4 -9
    16 5 -8
    16 7 -5
    17 3 -10
    17 4 -9
    17 6 -7
    17 7 -5
    17 7 2
    18 0 -12
    18 3 -10
    18 4 -9
    18 5 -8
    18 6 -7
    18 7 -5
    18 7 2
    18 8 -2
    19 0 -12
    19 3 -10
    19 4 -9
    19 5 -8
    19 6 -7
    19 8 -2
    19 8 -1
    20 0 -12
    20 3 -10
    20 6 -7
    20 8 -2
    20 8 -1
    21 3 -10
    21 8 -3
    21 8 -2
    21 8 -1
    21 8 0
    22 3 -10
    22 6 -7
    22 8 -3
    22 8 -2
    22 8 -1
    22 8 0
    23 0 -12
    23 3 -10
    23 4 -9
    23 5 -8
    23 6 -7
    23 8 -3
    23 8 -1
    24 3 -10
    24 4 -9
    24 5 -8
    24 6 -7
    24 7 -5
    24 7 2
    24 8 -2
    24 8 -1
    25 3 -10
    25 4 -9
    25 6 -7
    25 7 -5
    25 8 -2
    26 4 -9
    26 5 -8
    27 6 -6
    27 7 -5
    27 7 -4
    27 7 1
    28 6 -6
    28 7 -4
    29 5 -7
    29 6 -6
    29 7 -3
    29 7 -2
    29 7 -1
    29 7 0
    30 5 -7
    30 6 -5
    30 7 -2
    30 7 -1
    31 5 -6
    31 6 -5
    31 6 -4
    32 6 -4
    32 6 -3
    33 6 -2
    1 1 -3
    2 1 -5
    3 2 1
    4 1 -7
    4 3 0
    5 3 -5
    6 3 -6
    6 4 -4
    7 -2 -11
    7 5 -2
    8 0 -10
    8 3 4
    9 -1 -11
    9 3 -8
    10 -2 -12
    10 1 -10
    10 6 0
    11 0 -11
    11 3 -9
    11 4 -8
    11 5 3
    12 -1 -12
    12 2 -10
    12 3 -9
    12 5 -7
    12 6 2
    12 7 -2
    13 -1 -12
    13 1 -11
    13 5 4
    13 6 -6
    13 7 0
    14 1 -11
    14 4 -9
    14 6 3
    14 7 -4
    14 7 1
    15 0 -12
    15 3 -10
    15 4 -9
    15 5 -8
    15 6 -7
    15 7 -5
    16 0 -12
    16 3 -10
    16 6 -7
    16 7 2
    16 8 -2
    17 2 -11
    17 8 -3
    17 8 -2
    17 8 -1
    18 2 -11
    18 7 -6
    18 8 -4
    18 8 -3
    18 8 -1
    19 2 -11
    19 7 -6
    19 8 -4
    19 8 -3
    19 8 0
    20 7 -6
    20 8 -4
    20 8 0
    21 5 -9
    21 7 -6
    21 8 -4
    21 8 1
    22 5 -9
    22 7 -6
    22 8 -4
    22 8 1
    23 5 -9
    23 7 -6
    23 8 -4
    23 8 0
    23 8 1
    24 7 -6
    24 8 -4
    24 8 -3
    24 8 0
    25 7 -6
    25 8 -4
    25 8 -3
    25 8 -1
    25 8 0
    26 6 -7
    26 7 -6
    26 8 -3
    26 8 -2
    26 8 -1
    26 8 0
    27 5 -8
    27 6 -7
    27 8 -3
    27 8 -2
    27 8 -1
    28 5 -8
    28 6 -7
    28 7 -5
    29 7 -5
    29 7 -4
    30 7 -4
    30 7 -3
    31 7 -3
    31 7 -2
    31 7 -1
    33 6 -3
    34 6 -2
    -4 -4 -2
    0 0 -4
    1 -2 -8
    1 -1 -7
    2 2 -2
    3 -3 -10
    4 -2 -10
    4 2 -6
    4 3 -4
    5 0 -9
    5 4 -3
    5 4 -1
    6 4 -5
    6 4 1
    7 0 -10
    7 4 2
    7 5 -1
    8 -1 -11
    8 5 1
    9 -2 -12
    9 1 -10
    9 5 2
    9 6 -1
    10 0 -11
    10 3 5
    10 4 4
    11 -1 -12
    11 2 -10
    11 5 -7
    12 1 -11
    12 7 0
    13 -2 -13
    13 4 -9
    13 5 -8
    13 7 1
    14 -2 -13
    14 3 -10
    14 5 -8
    14 6 -7
    14 7 -5
    15 2 -11
    15 7 -6
    15 7 2
    15 8 -3
    16 2 -11
    16 7 -6
    16 8 -4
    16 8 -3
    17 -1 -13
    17 1 -12
    17 5 -9
    17 6 -8
    17 6 4
    17 8 -4
    18 1 -12
    18 4 -10
    18 5 -9
    18 6 -8
    18 8 -5
    19 1 -12
    19 4 -10
    19 5 -9
    19 6 -8
    19 7 -7
    19 7 3
    19 8 -5
    20 4 -10
    20 5 -9
    20 6 -8
    20 7 3
    20 8 -5
    20 8 1
    21 3 -11
    21 4 -10
    21 6 -8
    21 7 -7
    21 8 -5
    22 3 -11
    22 4 -10
    22 6 -8
    22 7 -7
    22 8 -5
    23 4 -10
    23 6 -8
    23 7 -7
    23 8 -5
    24 4 -10
    24 5 -9
    24 7 -7
    24 8 -5
    24 8 1
    25 4 -10
    25 5 -9
    25 6 -8
    25 7 -7
    25 8 -5
    25 8 1
    26 4 -10
    26 5 -9
    26 6 -8
    26 8 -5
    26 8 -4
    26 8 1
    27 5 -9
    27 6 -8
    27 7 -6
    27 8 -4
    27 8 0
    28 7 -6
    28 8 -4
    28 8 -3
    28 8 -2
    28 8 -1
    28 8 0
    29 6 -7
    29 7 -6
    29 8 -3
    29 8 -2
    29 8 -1
    30 7 -5
    31 7 -5
    31 7 -4
    32 7 -4
    32 7 -3
    32 7 -2
    32 7 -1
    33 7 -2
    -5 -6 -4
    -2 -4 -7
    0 -1 -6
    1 -3 -9
    1 0 -6
    1 1 -4
    2 -1 -8
    2 0 -7
    2 2 -3
    3 0 -8
    5 3 -6
    6 -2 -11
    7 -1 -11
    7 5 -4
    7 5 0
    8 1 -10
    8 2 -9
    9 0 -11
    9 6 0
    10 -1 -12
    10 2 -10
    10 3 -9
    10 4 -8
    10 5 -7
    11 1 -11
    11 6 2
    11 7 -3
    11 7 -2
    11 7 -1
    12 0 -12
    12 3 -10
    12 4 -9
    12 5 -8
    13 0 -12
    13 2 -11
    13 3 -10
    13 6 -7
    13 6 3
    14 2 -11
    14 7 -6
    14 8 -1
    15 -1 -13
    15 1 -12
    15 4 -10
    15 5 -9
    15 6 -8
    15 8 -4
    15 8 0
    16 1 -12
    16 4 -10
    16 5 -9
    16 6 -8
    16 6 4
    16 7 -7
    16 8 -5
    17 3 -11
    17 4 -10
    17 7 -7
    17 7 3
    17 8 -5
    17 8 1
    18 3 -11
    18 7 -7
    18 7 3
    19 8 -6
    19 9 -3
    19 9 -2
    20 0 -13
    20 8 -6
    20 9 -3
    20 9 -2
    20 9 -1
    21 2 -12
    21 6 -9
    21 8 -6
    21 8 2
    21 9 -3
    21 9 -2
    21 9 -1
    22 2 -12
    22 6 -9
    22 8 -6
    22 8 2
    22 9 -4
    22 9 -3
    22 9 -2
    22 9 -1
    23 6 -9
    23 8 -6
    23 8 2
    23 9 -4
    23 9 -3
    23 9 -2
    23 9 -1
    24 6 -9
    24 8 -6
    24 9 -3
    24 9 -2
    24 9 -1
    25 8 -6
    25 9 -3
    25 9 -2
    25 9 -1
    26 7 -7
    26 8 -6
    26 9 -3
    26 9 -2
    27 7 -7
    27 8 -5
    28 6 -8
    28 7 -7
    28 8 -5
    29 8 -5
    29 8 -4
    29 8 0
    30 7 -6
    30 8 -4
    30 8 -3
    30 8 -2
    30 8 -1
    31 8 -3
    31 8 -2
    31 8 -1
    33 7 -3
    34 7 -2
    -3 -3 -1
    2 1 -6
    2 2 -4
    3 1 -7
    3 3 -2
    4 3 -5
    5 4 -4
    6 5 -2
    7 2 -9
    7 5 -5
    8 -2 -12
    8 0 -11
    8 4 3
    8 6 -3
    8 6 -2
    8 6 -1
    9 2 -10
    9 3 -9
    9 4 -8
    10 1 -11
    10 7 -2
    11 0 -12
    11 3 -10
    11 5 -8
    11 7 0
    12 2 -11
    12 5 4
    12 6 -7
    13 -1 -13
    13 7 -6
    13 8 -1
    14 -1 -13
    14 1 -12
    14 4 -10
    14 5 -9
    14 6 -8
    14 7 2
    14 8 -4
    14 8 0
    15 3 -11
    15 7 -7
    15 8 -5
    16 3 -11
    16 7 3
    16 8 1
    17 2 -12
    17 6 -9
    17 8 -6
    17 9 -3
    17 9 -2
    18 2 -12
    18 5 -10
    18 6 -9
    18 7 -8
    18 8 -6
    18 8 2
    18 9 -4
    18 9 -3
    18 9 -2
    18 9 -1
    19 5 -10
    19 6 -9
    19 7 -8
    19 9 -4
    19 9 -1
    19 9 0
    20 4 -11
    20 5 -10
    20 6 -9
    20 7 -8
    20 9 -5
    20 9 -4
    20 9 0
    21 4 -11
    21 5 -10
    21 7 -8
    21 8 -7
    21 9 -5
    21 9 -4
    21 9 0
    22 4 -11
    22 5 -10
    22 7 -8
    22 8 -7
    22 9 -5
    22 9 0
    23 4 -11
    23 5 -10
    23 7 -8
    23 8 -7
    23 9 -5
    23 9 0
    24 4 -11
    24 8 -7
    24 9 -5
    24 9 -4
    24 9 0
    25 5 -10
    25 7 -8
    25 8 -7
    25 9 -5
    25 9 -4
    25 9 0
    26 7 -8
    26 9 -4
    26 9 -1
    26 9 0
    27 6 -9
    27 7 -8
    27 8 -6
    27 9 -4
    27 9 -3
    27 9 -2
    27 9 -1
    27 9 0
    28 8 -6
    28 9 -4
    28 9 -3
    28 9 -2
    28 9 -1
    29 7 -7
    29 8 -6
    29 9 -2
    30 8 -5
    31 8 -5
    31 8 -4
    32 8 -4
    32 8 -3
    32 8 -2
    -3 -5 -7
    -3 -3 -4
    0 0 -5
    3 -2 -10
    3 2 -6
    3 3 -3
    4 2 -7
    5 4 -5
    6 -1 -11
    6 5 -4
    6 5 -3
    6 5 -1
    7 1 -10
    8 3 -9
    8 4 -8
    9 -1 -12
    9 1 -11
    9 1 6
    10 0 -12
    10 4 -9
    10 5 -8
    10 7 -1
    11 2 -11
    11 6 -7
    12 -1 -13
    12 1 -12
    12 4 5
    12 7 -6
    12 8 -2
    13 1 -12
    13 4 -10
    13 5 -9
    13 6 -8
    13 7 2
    13 8 -4
    13 8 0
    14 0 -13
    14 3 -11
    14 7 -7
    14 8 -5
    15 0 -13
    15 2 -12
    15 6 4
    15 8 -6
    15 8 1
    16 5 -10
    16 6 -9
    16 7 -8
    16 9 -4
    16 9 -3
    16 9 -2
    17 4 -11
    17 5 -10
    17 7 -8
    17 8 -7
    17 8 2
    17 9 -4
    17 9 -1
    18 1 -13
    18 4 -11
    18 8 -7
    18 9 -5
    18 9 0
    19 9 -5
    20 3 -12
    20 9 -6
    20 9 1
    21 3 -12
    21 7 -9
    21 9 -6
    21 9 1
    22 3 -12
    22 7 -9
    22 9 -6
    22 9 1
    23 6 -10
    23 7 -9
    23 9 -6
    23 9 1
    24 7 -9
    24 9 -6
    24 9 1
    25 9 -6
    25 9 1
    26 8 -7
    26 9 -6
    26 9 -5
    26 9 1
    27 8 -7
    27 9 -5
    28 7 -8
    28 8 -7
    28 9 -5
    28 9 0
    29 8 -7
    29 9 -5
    29 9 -4
    29 9 -3
    29 9 -1
    30 8 -6
    30 9 -4
    30 9 -3
    30 9 -2
    30 9 -1
    31 9 -2
    33 8 -3
    33 8 -2
    -3 -4 -6
    1 1 -5
    2 2 -5
    3 3 -4
    3 3 -1
    4 3 -6
    4 3 1
    4 4 -3
    7 5 1
    8 -1 -12
    8 2 -10
    8 6 0
    9 6 1
    9 7 -3
    9 7 -2
    10 2 -11
    10 3 -10
    10 6 -7
    10 6 2
    10 7 0
    11 1 -12
    11 7 1
    12 3 -11
    12 4 -10
    12 5 -9
    12 6 -8
    12 6 3
    13 0 -13
    13 3 -11
    13 7 -7
    14 2 -12
    14 5 -10
    14 6 -9
    14 8 -6
    14 8 1
    15 4 -11
    15 5 -10
    15 6 -9
    15 7 -8
    15 7 3
    15 9 -4
    15 9 -3
    15 9 -2
    16 1 -13
    16 4 -11
    16 8 -7
    16 8 2
    16 9 -5
    17 3 -12
    17 9 -5
    18 6 -10
    18 7 -9
    18 9 -6
    19 5 -11
    19 6 -10
    19 7 -9
    19 8 -8
    19 9 -6
    19 10 -3
    19 10 -2
    20 5 -11
    20 6 -10
    20 7 -9
    20 8 -8
    20 8 3
    20 10 -4
    20 10 -3
    20 10 -2
    20 10 -1
    21 2 -13
    21 5 -11
    21 6 -10
    21 8 -8
    21 10 -4
    21 10 -3
    21 10 -2
    21 10 -1
    22 5 -11
    22 8 -8
    22 9 -7
    22 10 -4
    22 10 -3
    22 10 -2
    22 10 -1
    23 5 -11
    23 9 -7
    23 10 -4
    23 10 -3
    23 10 -2
    23 10 -1
    24 5 -11
    24 8 -8
    24 9 -7
    24 10 -4
    24 10 -3
    24 10 -2
    25 6 -10
    25 8 -8
    25 9 -7
    25 10 -4
    25 10 -3
    25 10 -2
    25 10 -1
    26 8 -8
    26 10 -4
    26 10 -3
    26 10 -2
    26 10 -1
    27 8 -8
    27 9 -6
    27 10 -4
    27 10 -3
    27 10 -2
    27 10 -1
    28 8 -8
    28 9 -6
    28 10 -3
    28 10 -2
    29 9 -6
    30 9 -5
    31 9 -5
    31 9 -4
    31 9 -3
    31 9 -1
    32 9 -4
    32 9 -3
    32 9 -2
    0 -1 -7
    1 -2 -9
    1 -1 -8
    1 0 -7
    2 0 -8
    2 1 -7
    3 3 -5
    4 4 -4
    5 -1 -11
    5 4 -6
    6 1 -10
    6 5 -5
    6 5 0
    7 2 -10
    7 3 -9
    7 6 -2
    8 1 -11
    8 5 2
    9 0 -12
    9 3 -10
    9 4 -9
    9 5 -8
    9 7 -1
    11 3 -11
    11 4 -10
    11 5 -9
    11 6 -8
    11 8 -2
    11 8 -1
    12 0 -13
    12 2 -12
    12 7 -7
    12 7 2
    13 2 -12
    13 5 -10
    13 6 -9
    13 8 -6
    13 8 1
    14 1 -13
    14 4 -11
    14 6 4
    14 7 -8
    14 8 -7
    14 9 -4
    14 9 -3
    15 3 -12
    15 8 -7
    15 8 2
    15 9 -5
    15 9 0
    16 6 -10
    16 7 -9
    16 9 -6
    17 0 -14
    17 5 -11
    17 6 -10
    17 7 -9
    17 8 -8
    17 9 -6
    17 10 -3
    17 10 -2
    18 2 -13
    18 5 -11
    18 8 -8
    18 8 3
    18 9 -7
    18 10 -4
    18 10 -3
    18 10 -2
    18 10 -1
    19 4 -12
    19 8 3
    19 10 -5
    19 10 -4
    19 10 -1
    20 4 -12
    20 9 -7
    20 10 -5
    20 10 0
    21 7 -10
    21 9 -7
    21 9 2
    21 10 -5
    21 10 0
    22 4 -12
    22 7 -10
    22 8 -9
    22 9 2
    22 10 -6
    22 10 -5
    22 10 0
    23 7 -10
    23 8 -9
    23 9 2
    23 10 -6
    23 10 -5
    23 10 0
    24 7 -10
    24 8 -9
    24 10 -6
    24 10 -5
    24 10 0
    25 8 -9
    25 10 -6
    25 10 -5
    25 10 0
    26 9 -7
    26 10 -5
    26 10 0
    27 9 -7
    27 10 -5
    27 10 0
    28 9 -7
    28 10 -5
    28 10 -4
    28 10 -1
    29 9 -7
    29 10 -4
    29 10 -3
    29 10 -2
    29 10 -1
    30 9 -6
    30 10 -4
    30 10 -3
    30 10 -2
    33 9 -3
    33 9 -2
    -3 -3 -2
    1 1 -6
    2 2 0
    3 -1 -10
    3 2 -7
    4 1 -9
    4 3 -7
    4 4 -5
    4 4 -1
    5 5 -4
    5 5 -3
    5 5 -2
    6 0 -11
    6 3 3
    7 1 -11
    8 0 -12
    8 3 -10
    8 4 -9
    8 5 -8
    8 7 -3
    9 2 -11
    10 1 -12
    10 4 -10
    10 5 -9
    10 6 -8
    10 8 -3
    11 0 -13
    11 7 -7
    12 5 -10
    12 6 -9
    12 7 -8
    12 8 -6
    13 1 -13
    13 4 -11
    13 8 -7
    13 9 -4
    13 9 -1
    14 3 -12
    14 9 -5
    14 9 0
    15 5 -11
    15 6 -10
    15 7 -9
    15 8 -8
    16 2 -13
    16 5 -11
    16 8 -8
    16 10 -4
    16 10 -3
    16 10 -2
    17 4 -12
    17 8 3
    17 9 -7
    17 10 -5
    17 10 -4
    17 10 -1
    18 7 -10
    18 8 -9
    18 10 -5
    18 10 0
    19 1 -14
    19 6 -11
    19 7 -10
    19 8 -9
    19 9 -8
    19 10 -6
    19 10 0
    20 3 -13
    20 6 -11
    20 7 -10
    20 8 -9
    20 9 -8
    20 10 -6
    21 6 -11
    21 8 -9
    21 9 -8
    21 10 -6
    21 10 1
    21 11 -3
    22 5 -12
    22 10 1
    22 11 -4
    22 11 -3
    22 11 -2
    23 6 -11
    23 9 -8
    23 10 -7
    23 10 1
    23 11 -4
    23 11 -3
    23 11 -2
    24 6 -11
    24 9 -8
    24 10 -7
    24 10 1
    24 11 -4
    24 11 -3
    24 11 -2
    25 9 -8
    25 10 1
    25 11 -4
    25 11 -3
    25 11 -2
    26 9 -8
    26 10 -6
    26 11 -2
    27 9 -8
    27 10 -6
    28 10 -6
    28 10 0
    29 10 -6
    29 10 -5
    30 10 -5
    30 10 -1
    31 10 -5
    31 10 -4
    31 10 -3
    31 10 -2
    32 10 -4
    32 10 -3
    32 10 -2
    -5 -7 -5
    0 0 -6
    2 2 -6
    3 3 -6
    5 5 -5
    5 5 -1
    6 2 -10
    6 4 2
    6 6 -3
    8 2 -11
    8 6 1
    8 7 -2
    9 1 -12
    9 4 -10
    9 5 -9
    9 5 3
    10 3 -11
    10 7 -7
    10 8 -2
    10 8 -1
    11 2 -12
    11 5 -10
    11 5 4
    11 6 -9
    11 6 3
    11 7 -8
    11 8 0
    12 1 -13
    12 4 -11
    12 8 -7
    12 8 1
    12 9 -4
    13 3 -12
    13 6 -10
    13 7 -9
    13 9 -5
    14 2 -13
    14 5 -11
    14 6 -10
    14 7 -9
    14 8 -8
    14 8 2
    14 9 -6
    15 4 -12
    15 9 -7
    15 9 1
    15 10 -4
    15 10 -3
    15 10 -2
    16 1 -14
    16 7 -10
    16 7 4
    16 8 -9
    16 10 -5
    16 10 -1
    17 3 -13
    17 7 -10
    17 8 -9
    17 9 2
    17 10 -6
    18 5 -12
    18 6 -11
    18 9 -8
    18 9 2
    18 10 -6
    19 5 -12
    19 10 -7
    19 10 1
    19 11 -4
    19 11 -3
    19 11 -2
    20 10 -7
    20 10 1
    20 11 -5
    20 11 -4
    20 11 -3
    20 11 -2
    21 10 -7
    21 11 -5
    21 11 -4
    21 11 -2
    21 11 -1
    22 8 -10
    22 9 -9
    22 10 -7
    22 11 -5
    22 11 -1
    23 7 -11
    23 8 -10
    23 9 -9
    23 11 -5
    23 11 -1
    24 8 -10
    24 9 -9
    24 11 -5
    25 8 -10
    25 9 -9
    25 11 -5
    25 11 -1
    26 10 -7
    26 11 -5
    26 11 -4
    26 11 -1
    27 10 -7
    27 11 -5
    27 11 -4
    27 11 -3
    27 11 -2
    27 11 -1
    28 10 -7
    28 11 -5
    28 11 -4
    28 11 -3
    28 11 -2
    28 11 -1
    29 11 -4
    29 11 -3
    29 11 -2
    30 11 -3
    -2 -4 -8
    -2 -3 -7
    0 1 -4
    0 1 -3
    1 2 -4
    1 2 -3
    2 3 -3
    3 3 0
    4 4 -6
    5 0 -11
    6 1 -11
    6 6 -4
    6 6 -2
    7 0 -12
    7 1 5
    7 3 -10
    7 4 -9
    7 6 0
    8 1 -12
    8 7 -1
    9 3 -11
    9 4 4
    9 6 -8
    9 6 2
    9 7 -7
    10 2 -12
    10 5 -10
    10 6 -9
    11 1 -13
    11 4 -11
    11 7 2
    11 8 -7
    12 3 -12
    12 6 -10
    12 7 -9
    12 9 -1
    13 2 -13
    13 5 -11
    13 6 4
    13 7 3
    13 8 -8
    13 9 -6
    13 9 0
    14 4 -12
    14 9 -7
    14 9 1
    14 10 -5
    14 10 -4
    14 10 -3
    15 3 -13
    15 6 -11
    15 7 -10
    15 8 -9
    15 10 -5
    16 5 -12
    16 6 -11
    16 8 3
    16 9 -8
    16 10 -6
    17 5 -12
    17 10 -7
    17 11 -4
    17 11 -3
    18 2 -14
    18 11 -5
    18 11 -4
    18 11 -3
    18 11 -2
    19 4 -13
    19 7 -11
    19 8 -10
    19 9 -9
    19 11 -5
    19 11 -1
    20 7 -11
    20 8 -10
    20 9 -9
    20 10 -8
    20 11 -6
    20 11 -1
    21 6 -12
    21 9 -9
    21 10 -8
    21 11 -6
    21 11 0
    22 6 -12
    22 11 -6
    22 11 0
    23 10 -8
    23 11 -6
    23 11 0
    24 10 -8
    24 11 -6
    24 11 0
    25 10 -8
    25 11 -6
    25 11 0
    26 10 -8
    26 11 -6
    26 11 0
    27 10 -8
    27 11 -6
    27 11 0
    28 11 -6
    29 11 -6
    29 11 -5
    29 11 -1
    30 11 -5
    30 11 -4
    30 11 -2
    30 11 -1
    31 11 -4
    31 11 -3
    31 11 -2
    32 11 -3
    1 -1 -9
    1 0 -8
    1 1 -7
    2 1 -8
    2 2 -7
    2 3 -2
    3 0 -10
    3 3 -7
    3 4 -4
    3 4 -3
    4 2 -9
    4 4 0
    5 5 -6
    6 6 -1
    7 2 -11
    7 7 -3
    7 7 -2
    8 4 -10
    8 5 -9
    8 6 -8
    9 2 -12
    9 8 -2
    10 4 -11
    10 7 -8
    11 3 -12
    11 6 -10
    11 9 -2
    12 2 -13
    12 8 -8
    12 9 -6
    13 4 -12
    13 8 2
    13 9 -7
    13 10 -5
    13 10 -4
    13 10 -3
    14 3 -13
    14 6 -11
    14 7 -10
    14 8 -9
    14 9 -8
    14 10 -6
    15 5 -12
    15 7 4
    15 8 3
    15 9 -8
    16 2 -14
    16 8 -10
    16 9 2
    16 10 -7
    16 11 -4
    16 11 -3
    16 11 -2
    17 7 -11
    17 8 -10
    17 9 -9
    17 11 -5
    17 11 -2
    17 11 -1
    18 6 -12
    18 7 -11
    18 9 -9
    18 10 -8
    18 11 -6
    18 11 -1
    19 9 3
    19 10 -8
    19 11 -6
    20 11 -7
    20 11 0
    20 12 -3
    21 9 -10
    21 10 2
    21 11 -7
    21 12 -4
    21 12 -3
    21 12 -2
    22 8 -11
    22 9 -10
    22 10 -9
    22 11 -7
    22 12 -5
    22 12 -4
    22 12 -3
    22 12 -2
    23 8 -11
    23 9 -10
    23 10 -9
    23 11 -7
    23 11 1
    23 12 -5
    23 12 -4
    23 12 -3
    23 12 -2
    24 9 -10
    24 10 -9
    24 11 -7
    24 11 1
    24 12 -5
    24 12 -4
    24 12 -3
    24 12 -2
    25 11 -7
    25 11 1
    25 12 -5
    25 12 -4
    25 12 -3
    25 12 -2
    26 10 -9
    26 11 -7
    26 12 -5
    26 12 -4
    26 12 -3
    26 12 -2
    27 11 -7
    27 12 -4
    27 12 -3
    27 12 -2
    28 11 -7
    28 12 -4
    28 12 -3
    28 12 -2
    29 12 -4
    29 12 -3
    32 11 -2
    0 -1 -8
    0 0 -7
    0 1 -5
    0 1 -2
    2 -1 -10
    3 4 -5
    3 4 -2
    4 5 -5
    4 5 -4
    4 5 -3
    6 3 -10
    6 4 -9
    6 5 1
    7 1 -12
    8 3 -11
    8 7 -7
    8 7 0
    8 8 -3
    9 4 -11
    9 5 -10
    9 6 -9
    9 7 -8
    9 7 1
    9 8 -1
    10 3 -12
    10 8 -7
    11 2 -13
    11 4 5
    11 5 -11
    11 7 -9
    11 8 -8
    11 8 1
    11 9 -6
    11 9 -1
    12 4 -12
    12 9 -7
    12 9 0
    12 10 -4
    13 3 -13
    13 5 5
    13 6 -11
    13 7 -10
    13 8 -9
    13 9 -8
    13 9 1
    13 10 -6
    14 5 -12
    14 10 -7
    14 10 0
    15 4 -13
    15 7 -11
    15 8 -10
    15 9 -9
    15 9 2
    15 11 -5
    15 11 -4
    15 11 -3
    16 6 -12
    16 7 -11
    16 9 -9
    16 10 -8
    16 10 1
    16 11 -6
    16 11 -5
    17 10 -8
    17 11 -6
    18 5 -13
    18 8 -11
    18 9 -10
    18 9 3
    18 11 0
    18 12 -4
    18 12 -3
    19 8 -11
    19 9 -10
    19 10 -9
    19 11 -7
    19 12 -5
    19 12 -4
    19 12 -3
    19 12 -2
    20 7 -12
    20 8 -11
    20 9 -10
    20 10 -9
    20 11 -8
    20 11 1
    20 12 -5
    20 12 -4
    20 12 -2
    21 7 -12
    21 10 -9
    21 11 1
    21 12 -6
    21 12 -5
    21 12 -1
    22 11 -8
    22 11 1
    22 12 -6
    22 12 -1
    23 11 -8
    23 12 -6
    24 11 -8
    24 12 -6
    24 12 -1
    25 11 -8
    25 12 -6
    25 12 -1
    26 11 -8
    26 12 -6
    26 12 -1
    27 11 -8
    27 12 -6
    27 12 -1
    28 12 -6
    28 12 -5
    28 12 -1
    29 12 -6
    29 12 -5
    29 12 -2
    29 12 -1
    30 12 -5
    30 12 -4
    30 12 -3
    30 12 -2
    31 12 -4
    31 12 -3
    31 12 -2
    -5 -8 -6
    -3 -3 -5
    1 2 -6
    2 3 -6
    3 4 -6
    5 1 -11
    5 5 0
    5 6 -5
    5 6 -4
    5 6 -3
    6 2 -11
    7 3 -11
    7 4 -10
    7 4 3
    7 5 -9
    7 5 2
    7 6 -8
    7 7 -1
    8 2 -12
    8 5 -10
    8 6 -9
    9 3 -12
    9 8 -7
    10 2 -13
    10 5 -11
    10 6 -10
    10 6 3
    10 7 -9
    10 7 2
    10 8 -8
    10 9 -2
    11 4 -12
    11 9 -7
    12 3 -13
    12 6 -11
    12 7 -10
    12 7 3
    12 8 -9
    12 8 2
    12 9 -8
    12 10 -6
    12 10 -5
    13 10 -7
    14 4 -13
    14 7 -11
    14 8 -10
    14 8 3
    14 9 -9
    14 11 -5
    14 11 -4
    14 11 -3
    14 11 -2
    15 3 -14
    15 6 -12
    15 10 -8
    15 10 1
    15 11 -6
    16 3 -14
    16 5 -13
    16 9 -10
    16 11 -7
    17 8 -11
    17 9 -10
    17 9 3
    17 10 -9
    17 11 -7
    17 11 0
    17 12 -5
    17 12 -4
    17 12 -3
    18 7 -12
    18 10 -9
    18 11 -8
    18 12 -6
    18 12 -5
    18 12 -2
    19 11 -8
    19 11 1
    19 12 -6
    19 12 -1
    20 6 -13
    20 12 -7
    20 12 -6
    20 12 -1
    21 9 -11
    21 10 -10
    21 12 -7
    22 9 -11
    22 10 -10
    22 11 -9
    22 12 -7
    22 12 0
    22 13 -4
    22 13 -3
    23 9 -11
    23 10 -10
    23 11 -9
    23 12 -7
    23 12 0
    23 13 -4
    23 13 -3
    24 10 -10
    24 11 -9
    24 12 -7
    24 12 0
    24 13 -5
    24 13 -4
    24 13 -3
    25 12 -7
    25 12 0
    25 13 -5
    25 13 -4
    25 13 -3
    25 13 -2
    26 12 -7
    26 12 0
    26 13 -5
    26 13 -4
    26 13 -3
    26 13 -2
    27 12 -7
    27 12 0
    27 13 -5
    27 13 -4
    27 13 -3
    28 13 -4
    28 13 -3
    32 12 -3
    0 1 -6
    2 2 -8
    3 1 -10
    3 2 -9
    5 3 -10
    6 6 0
    7 2 -12
    7 6 1
    8 4 -11
    8 7 -8
    9 5 -11
    9 6 -10
    9 7 -9
    9 8 0
    9 9 -3
    10 4 -12
    10 8 1
    10 9 -1
    11 3 -13
    11 6 -11
    11 7 -10
    11 10 -2
    12 5 -12
    12 6 4
    12 9 1
    12 10 -1
    13 4 -13
    13 7 -11
    13 8 -10
    13 9 -9
    13 10 0
    13 11 -5
    13 11 -4
    13 11 -3
    14 6 -12
    14 7 4
    14 9 2
    14 10 -8
    15 5 -13
    15 8 -11
    15 9 -10
    15 11 -7
    16 4 -14
    16 7 -12
    16 8 -11
    16 10 -9
    16 11 -8
    16 12 -5
    16 12 -4
    16 12 -3
    16 12 -2
    17 4 -14
    17 6 -13
    17 10 2
    17 11 -8
    17 12 -6
    17 12 -2
    18 9 -11
    18 10 -10
    18 12 -7
    18 12 -1
    19 8 -12
    19 9 -11
    19 10 -10
    19 11 -9
    19 12 -7
    20 8 -12
    20 9 -11
    20 11 -9
    20 12 0
    20 13 -5
    20 13 -4
    20 13 -3
    21 11 -9
    21 11 2
    21 13 -5
    21 13 -4
    21 13 -3
    21 13 -2
    22 11 2
    22 12 -8
    22 13 -6
    22 13 -5
    22 13 -2
    23 12 -8
    23 12 1
    23 13 -6
    23 13 -5
    23 13 -2
    24 12 -8
    24 12 1
    24 13 -6
    24 13 -2
    24 13 -1
    25 12 -8
    25 13 -6
    25 13 -1
    26 12 -8
    26 13 -6
    26 13 -1
    27 13 -6
    27 13 -2
    27 13 -1
    28 13 -6
    28 13 -5
    28 13 -2
    28 13 -1
    29 13 -5
    29 13 -4
    29 13 -3
    29 13 -2
    30 13 -4
    30 13 -3
    30 13 -2
    31 13 -3
    -4 -5 -3
    -3 -4 -7
    1 1 -8
    1 2 -1
    2 0 -10
    2 3 -7
    4 5 -1
    5 2 -11
    6 3 -11
    6 4 -10
    6 5 -9
    6 7 -2
    7 6 -9
    7 8 -3
    8 3 -12
    8 6 2
    8 8 -7
    8 8 -1
    9 4 -12
    9 8 -8
    10 3 -13
    10 5 4
    10 6 -11
    10 7 -10
    10 8 -9
    10 9 -7
    11 5 -12
    11 9 -8
    11 10 -6
    12 4 -13
    12 7 -11
    12 8 -10
    12 9 -9
    12 10 -7
    12 11 -4
    12 11 -3
    13 5 -13
    13 10 -8
    13 11 -6
    14 5 -13
    14 8 -11
    14 9 -10
    14 10 -9
    14 10 1
    14 11 -7
    15 4 -14
    15 7 -12
    15 10 -9
    15 11 -8
    15 12 -5
    15 12 -3
    15 12 -2
    16 6 -13
    16 8 4
    16 9 3
    16 10 2
    16 12 -1
    17 5 -14
    17 8 -12
    17 9 -11
    17 10 -10
    17 11 -9
    17 12 -1
    18 5 -14
    18 8 -12
    18 11 -9
    18 12 -8
    18 12 0
    18 13 -5
    18 13 -4
    18 13 -3
    19 7 -13
    19 10 3
    19 12 -8
    19 13 -6
    19 13 -5
    19 13 -4
    19 13 -3
    19 13 -2
    20 10 -11
    20 11 -10
    20 11 2
    20 12 -8
    20 13 -6
    20 13 -2
    21 10 -11
    21 11 -10
    21 12 1
    21 13 -7
    21 13 -6
    21 13 -1
    22 10 -11
    22 11 -10
    22 12 -9
    22 12 1
    22 13 -7
    22 13 -1
    23 11 -10
    23 12 -9
    23 13 -7
    24 11 -10
    24 13 -7
    24 13 0
    24 14 -4
    25 12 -9
    25 13 -7
    25 13 0
    25 14 -4
    26 13 -7
    26 13 0
    26 14 -4
    27 13 -7
    27 14 -4
    31 13 -2
    -2 -3 -8
    -1 0 -6
    0 0 -8
    1 -1 2
    1 2 -7
    1 3 -5
    1 3 -4
    2 4 -5
    2 4 -4
    2 4 -3
    3 5 -5
    3 5 -4
    3 5 -3
    4 6 -5
    4 6 -4
    4 6 -3
    6 2 -12
    7 4 -11
    7 7 -8
    7 7 0
    7 8 -2
    8 5 -11
    8 6 -10
    8 7 -9
    8 7 1
    9 7 -10
    9 9 -7
    9 9 -1
    10 5 -12
    10 9 -8
    10 9 0
    10 10 -6
    10 10 -2
    11 4 -13
    11 7 -11
    11 7 3
    11 8 -10
    11 8 2
    11 9 -9
    11 10 -7
    11 10 -1
    12 5 -13
    12 6 -12
    12 10 -8
    12 10 0
    12 11 -6
    12 11 -5
    13 8 -11
    13 9 -10
    13 9 2
    13 10 -9
    13 11 -7
    14 4 -14
    14 6 -13
    14 11 -8
    14 12 -5
    14 12 -4
    14 12 -3
    15 9 -11
    15 9 3
    15 10 -10
    15 10 2
    15 12 -7
    15 12 -6
    16 5 -14
    16 8 -12
    16 9 -11
    16 10 -10
    16 11 -9
    16 12 -7
    17 7 -13
    17 12 -8
    17 12 0
    17 13 -6
    17 13 -5
    17 13 -4
    17 13 -3
    18 6 -14
    18 10 -11
    18 10 3
    18 11 -10
    18 13 -6
    18 13 -2
    19 9 -12
    19 10 -11
    19 11 -10
    19 12 -9
    19 12 1
    19 13 -7
    19 13 -1
    20 12 -9
    20 12 1
    20 13 -7
    20 13 -1
    21 12 -9
    21 13 -8
    21 13 0
    21 14 -5
    21 14 -4
    21 14 -3
    22 13 -8
    22 13 0
    22 14 -6
    22 14 -5
    22 14 -4
    22 14 -3
    23 13 -8
    23 13 0
    23 14 -6
    23 14 -5
    23 14 -4
    23 14 -3
    23 14 -2
    24 13 -8
    24 14 -6
    24 14 -5
    24 14 -3
    24 14 -2
    25 13 -8
    25 14 -6
    25 14 -5
    25 14 -3
    25 14 -2
    26 14 -6
    26 14 -5
    26 14 -3
    26 14 -2
    27 14 -6
    27 14 -5
    27 14 -3
    27 14 -2
    28 14 -6
    28 14 -5
    28 14 -3
    29 14 -5
    29 14 -4
    29 14 -3
    29 14 -2
    30 14 -4
    30 14 -3
    31 14 -3
    -4 -5 -4
    0 1 -7
    0 2 -4
    1 3 -3
    2 4 -6
    3 0 3
    3 3 -9
    3 5 -6
    4 6 -6
    5 3 -11
    5 4 -10
    5 7 -5
    5 7 -4
    5 7 -3
    6 5 -10
    6 6 -9
    7 3 -12
    7 8 -7
    8 4 -12
    8 8 -8
    8 9 -2
    9 3 -13
    9 5 -12
    9 6 -11
    9 8 -9
    9 9 -8
    9 10 -3
    10 4 -13
    10 7 -11
    10 8 -10
    10 10 -7
    11 6 -12
    11 9 1
    11 10 -8
    11 11 -6
    11 11 -4
    12 8 -11
    12 9 -10
    12 10 -9
    12 11 -7
    13 6 -13
    13 7 4
    13 10 1
    13 11 -8
    13 12 -5
    13 12 -4
    13 12 -3
    14 9 -11
    14 10 -10
    14 12 -7
    14 12 -2
    15 8 -12
    15 11 -9
    15 11 1
    15 12 -1
    16 10 -11
    16 13 -6
    16 13 -5
    16 13 -4
    16 13 -3
    16 13 -2
    17 6 -14
    17 9 -12
    17 10 -11
    17 11 -10
    17 12 -9
    17 13 -7
    17 13 -2
    18 8 -13
    18 9 -12
    18 12 -9
    18 12 1
    18 13 -7
    18 13 -1
    19 13 -8
    19 14 -5
    19 14 -4
    19 14 -3
    20 11 -11
    20 12 -10
    20 13 0
    20 14 -6
    20 14 -5
    20 14 -4
    20 14 -3
    20 14 -2
    21 11 -11
    21 12 -10
    21 14 -7
    21 14 -6
    21 14 -2
    22 12 -10
    22 13 -9
    22 14 -7
    22 14 -2
    23 12 -10
    23 14 -7
    23 14 -1
    24 13 -9
    24 14 -7
    24 14 -1
    25 14 -7
    25 14 -1
    26 14 -7
    26 14 -1
    27 14 -1
    28 14 -1
    30 14 -2
    -3 -3 -6
    0 2 -5
    1 2 -8
    1 3 -6
    2 1 -10
    2 4 -2
    3 5 -2
    4 2 -11
    4 6 -2
    6 4 -11
    6 7 -8
    7 5 -11
    7 6 -10
    7 7 -9
    7 8 -8
    7 8 -1
    8 6 -11
    8 7 -10
    8 8 -9
    8 9 -7
    9 4 -13
    9 6 3
    9 8 1
    9 10 -2
    10 6 -12
    10 9 -9
    10 10 -8
    10 10 -1
    11 5 -13
    11 8 -11
    11 9 -10
    11 10 0
    11 11 -7
    12 5 5
    12 6 -13
    12 9 2
    12 11 -8
    12 12 -5
    12 12 -4
    13 5 -14
    13 8 -12
    13 9 -11
    13 10 -10
    13 11 0
    13 12 -7
    13 12 -2
    14 5 -14
    14 7 -13
    14 11 -9
    14 12 -8
    15 8 4
    15 9 -12
    15 10 -11
    15 11 -10
    15 12 -8
    15 13 -6
    15 13 -5
    15 13 -4
    15 13 -3
    16 6 -14
    16 9 -12
    16 11 -10
    16 12 -9
    17 8 -13
    17 10 3
    17 11 2
    17 13 -8
    17 13 -1
    17 14 -5
    17 14 -4
    18 10 -12
    18 11 -11
    18 12 -10
    18 13 -8
    18 13 0
    18 14 -6
    18 14 -5
    18 14 -4
    18 14 -3
    19 10 -12
    19 11 -11
    19 12 -10
    19 13 -9
    19 13 0
    19 14 -7
    19 14 -6
    19 14 -2
    20 12 2
    20 13 -9
    20 14 -7
    20 14 -1
    21 12 2
    21 13 -9
    21 13 1
    21 14 -8
    21 14 -1
    22 13 1
    22 14 -8
    22 15 -5
    22 15 -4
    23 13 -10
    23 13 1
    23 14 -8
    23 15 -6
    23 15 -5
    23 15 -4
    23 15 -3
    24 14 -8
    24 14 0
    24 15 -6
    24 15 -5
    24 15 -4
    24 15 -3
    25 14 -8
    25 14 0
    25 15 -6
    25 15 -5
    25 15 -4
    25 15 -2
    26 14 0
    26 15 -6
    26 15 -5
    26 15 -4
    26 15 -3
    26 15 -2
    27 15 -6
    27 15 -5
    27 15 -4
    27 15 -3
    27 15 -2
    28 15 -5
    28 15 -4
    28 15 -3
    29 15 -5
    29 15 -4
    29 15 -3
    30 15 -4
    30 15 -3
    0 0 -9
    0 1 -8
    0 2 -6
    1 3 -7
    1 3 -2
    2 4 -7
    4 5 0
    5 5 -10
    5 6 -9
    5 6 0
    6 3 -12
    6 6 -10
    6 6 1
    6 8 -2
    7 4 -12
    7 9 -3
    8 5 -12
    8 9 -8
    9 6 -12
    9 7 -11
    9 8 -10
    9 9 -9
    9 9 0
    9 10 -7
    10 5 -13
    10 8 -11
    10 8 2
    10 9 -10
    10 9 1
    10 11 -6
    11 6 -13
    11 6 4
    11 7 -12
    11 10 -9
    11 11 -8
    11 11 -1
    12 8 3
    12 9 -11
    12 10 -10
    12 12 -6
    12 12 -3
    13 7 -13
    13 11 -9
    13 12 -8
    14 6 -14
    14 9 -12
    14 9 3
    14 10 -11
    14 11 -10
    14 11 1
    14 13 -6
    14 13 -5
    14 13 -4
    14 13 -3
    15 8 -13
    15 12 -9
    15 13 -7
    15 13 -2
    16 7 -14
    16 10 3
    16 11 -11
    16 11 2
    16 13 -8
    16 14 -5
    16 14 -4
    17 7 -14
    17 9 -13
    17 10 -12
    17 11 -11
    17 12 -10
    17 13 -9
    17 13 0
    17 14 -3
    17 14 -2
    18 9 -13
    18 13 -9
    18 14 -7
    18 14 -2
    19 14 -1
    20 11 -12
    20 12 -11
    20 13 -10
    20 13 1
    20 14 -8
    20 15 -6
    20 15 -5
    20 15 -4
    20 15 -3
    21 12 -11
    21 14 0
    21 15 -6
    21 15 -5
    21 15 -4
    21 15 -3
    22 13 -10
    22 14 -9
    22 14 0
    22 15 -7
    22 15 -6
    22 15 -3
    22 15 -2
    23 14 0
    23 15 -7
    23 15 -2
    24 14 -9
    24 15 -7
    24 15 -2
    25 15 -7
    25 15 -1
    26 15 -7
    26 15 -1
    27 15 -1
    28 15 -2
    29 15 -2
    30 15 -2
    -1 1 -5
    -1 1 -4
    2 2 -10
    2 5 -5
    3 3 1
    3 4 0
    3 6 -6
    3 6 -5
    3 6 -4
    4 3 -11
    4 7 -5
    4 7 -4
    5 4 -11
    6 5 -11
    6 7 -9
    6 7 0
    7 6 -11
    7 7 -10
    7 7 1
    7 8 -9
    7 9 -7
    7 9 -2
    8 7 -11
    8 8 -10
    8 10 -7
    8 10 -3
    9 5 -13
    9 10 -8
    9 10 -1
    10 7 -12
    10 10 -9
    10 10 0
    10 11 -7
    11 9 -11
    11 10 -10
    11 12 -6
    11 12 -5
    11 12 -3
    12 7 -13
    12 11 -9
    12 11 0
    12 12 -7
    13 6 -14
    13 9 -12
    13 10 -11
    13 10 2
    13 11 -10
    13 13 -5
    13 13 -4
    13 13 -3
    14 8 -13
    14 8 4
    14 12 -9
    14 13 -7
    15 7 -14
    15 10 -12
    15 11 -11
    15 12 -10
    15 13 -8
    15 13 -1
    15 14 -6
    15 14 -5
    15 14 -4
    16 9 -13
    16 12 -10
    16 13 -9
    16 13 0
    16 14 -3
    16 14 -2
    17 8 -14
    17 14 -8
    17 14 -7
    18 11 -12
    18 12 -11
    18 13 -10
    18 14 -8
    18 14 -1
    18 15 -5
    18 15 -4
    19 12 -11
    19 13 -10
    19 13 1
    19 14 -9
    19 15 -6
    19 15 -5
    19 15 -3
    20 14 -9
    20 14 0
    20 15 -7
    20 15 -2
    21 14 -9
    21 15 -8
    21 15 -7
    21 15 -2
    22 15 -8
    22 15 -1
    23 15 -8
    23 15 -1
    23 16 -5
    23 16 -4
    24 15 -8
    24 15 -1
    24 16 -6
    24 16 -5
    24 16 -4
    24 16 -3
    25 15 -8
    25 16 -6
    25 16 -5
    25 16 -4
    25 16 -3
    26 16 -6
    26 16 -5
    26 16 -3
    27 16 -6
    27 16 -5
    27 16 -4
    27 16 -3
    28 16 -5
    28 16 -4
    28 16 -3
    29 16 -4
    29 16 -3
    -2 -2 -8
    -1 1 -6
    0 2 -7
    1 1 -10
    1 4 -5
    1 4 -4
    2 5 -6
    2 5 -3
    3 5 -1
    3 6 -3
    4 6 -1
    4 7 -3
    5 3 -12
    5 4 2
    5 7 -1
    6 4 -12
    6 5 2
    6 8 -8
    6 8 -1
    6 9 -3
    7 5 -12
    7 6 2
    7 8 0
    7 9 -8
    8 6 -12
    8 8 1
    8 9 -9
    8 10 -2
    9 8 -11
    9 9 -10
    9 10 -9
    9 11 -7
    9 11 -6
    10 6 -13
    10 11 -8
    10 11 -1
    10 12 -4
    11 7 -13
    11 8 -12
    11 9 2
    11 10 1
    11 11 -9
    11 12 -7
    12 6 -14
    12 7 4
    12 9 -12
    12 10 -11
    12 11 -10
    12 12 -8
    12 13 -6
    12 13 -5
    12 13 -4
    13 8 -13
    13 9 3
    13 11 1
    13 12 -9
    13 13 -7
    13 13 -2
    14 7 -14
    14 10 -12
    14 11 -11
    14 12 -10
    14 13 -8
    14 13 -1
    14 14 -6
    14 14 -5
    14 14 -4
    15 9 -13
    15 10 3
    15 11 2
    15 13 -9
    15 14 -7
    15 14 -3
    15 14 -2
    16 8 -14
    16 12 -11
    16 14 -8
    17 10 -13
    17 11 -12
    17 12 -11
    17 13 -10
    17 14 -1
    17 15 -6
    17 15 -5
    17 15 -4
    17 15 -3
    18 10 -13
    18 11 3
    18 13 1
    18 14 -9
    18 15 -7
    18 15 -6
    18 15 -3
    18 15 -2
    19 13 -11
    19 14 0
    19 15 -7
    19 15 -2
    20 13 -11
    20 14 -10
    20 15 -8
    20 15 -1
    20 16 -5
    21 13 -11
    21 14 -10
    21 15 -9
    21 15 -1
    21 16 -6
    21 16 -5
    21 16 -4
    21 16 -3
    22 14 -10
    22 14 1
    22 16 -7
    22 16 -6
    22 16 -5
    22 16 -4
    22 16 -3
    23 14 1
    23 15 -9
    23 15 0
    23 16 -7
    23 16 -6
    23 16 -3
    23 16 -2
    24 15 0
    24 16 -7
    24 16 -2
    25 15 0
    25 16 -7
    25 16 -2
    26 16 -2
    27 16 -2
    28 16 -2
    29 16 -2
    30 16 -3
    -3 -4 -8
    -3 -3 -7
    -1 1 -3
    0 2 -2
    0 3 -5
    2 3 0
    2 4 -1
    2 5 -7
    4 4 -11
    4 5 -10
    5 5 -11
    5 6 -10
    5 7 -9
    6 6 -11
    6 7 -10
    6 8 -9
    6 9 -7
    7 7 -11
    7 8 -10
    7 9 -1
    7 10 -7
    8 5 -13
    8 7 2
    8 9 0
    8 10 -8
    8 11 -6
    9 6 -13
    9 11 -8
    9 11 -2
    10 8 -12
    10 9 -11
    10 10 -10
    10 11 -9
    10 12 -7
    10 12 -6
    11 9 -12
    11 10 -11
    11 11 -10
    11 11 0
    11 12 -8
    11 13 -5
    12 8 -13
    12 12 -9
    12 13 -7
    13 7 -14
    13 10 -12
    13 11 -11
    13 12 -10
    13 13 -8
    13 14 -5
    13 14 -4
    14 9 -13
    14 13 -9
    14 14 -7
    14 14 -3
    15 8 -14
    15 11 -12
    15 12 -11
    15 13 -10
    15 14 -8
    16 10 -13
    16 13 -10
    16 14 -9
    16 14 -1
    16 15 -7
    16 15 -6
    16 15 -5
    16 15 -4
    16 15 -3
    17 11 3
    17 13 1
    17 14 -9
    17 15 -7
    17 15 -2
    18 11 -13
    18 12 -12
    18 13 -11
    18 14 -10
    18 14 0
    18 15 -8
    19 14 -10
    19 15 -9
    19 15 -1
    19 16 -6
    19 16 -5
    19 16 -4
    20 13 2
    20 14 1
    20 15 -9
    20 16 -7
    20 16 -6
    20 16 -4
    21 14 1
    21 15 0
    21 16 -8
    21 16 -7
    21 16 -2
    22 15 0
    22 16 -8
    22 16 -2
    23 16 -8
    24 16 -8
    24 16 -1
    24 17 -6
    24 17 -5
    24 17 -4
    25 17 -6
    25 17 -5
    25 17 -4
    26 16 -1
    26 17 -6
    26 17 -5
    26 17 -4
    27 16 -1
    27 17 -5
    27 17 -4
    27 17 -3
    28 17 -4
    29 17 -4
    -3 -4 -2
    -1 1 -7
    0 2 -8
    0 3 -6
    1 4 -7
    1 4 -3
    2 0 2
    2 4 -9
    3 3 -11
    3 7 -5
    4 3 2
    4 7 -2
    4 8 -5
    5 4 -12
    5 8 -8
    5 8 -2
    6 5 -12
    6 9 -8
    6 9 -2
    7 6 -12
    7 9 -9
    7 10 -8
    8 7 -12
    8 8 -11
    8 9 -10
    8 10 -9
    8 10 -1
    8 11 -7
    9 8 -12
    9 8 2
    9 9 -11
    9 9 1
    9 10 -10
    9 10 0
    9 12 -6
    10 7 -13
    10 12 -8
    11 8 -13
    11 8 3
    11 12 -9
    11 13 -7
    11 13 -6
    11 13 -4
    11 13 -3
    12 7 -14
    12 10 -12
    12 10 2
    12 11 -11
    12 11 1
    12 12 -10
    12 12 0
    12 13 -8
    12 13 -2
    13 9 -13
    13 13 -9
    13 14 -7
    13 14 -6
    13 14 -3
    14 8 -14
    14 10 -13
    14 11 -12
    14 11 2
    14 12 -11
    14 12 1
    14 13 -10
    14 14 -8
    14 14 -2
    15 9 -14
    15 9 4
    15 10 -13
    15 14 -9
    15 14 -1
    15 15 -6
    15 15 -5
    15 15 -4
    15 15 -3
    16 9 -14
    16 12 -12
    16 12 2
    16 13 -11
    16 15 -8
    16 15 -2
    17 11 -13
    17 12 -12
    17 13 -11
    17 14 -10
    17 14 0
    17 15 -8
    17 16 -6
    17 16 -5
    17 16 -4
    18 15 -1
    18 16 -7
    18 16 -6
    18 16 -5
    18 16 -4
    18 16 -3
    19 13 -12
    19 13 2
    19 14 -11
    19 14 1
    19 16 -8
    19 16 -7
    19 16 -3
    19 16 -2
    20 14 -11
    20 15 -10
    20 15 0
    20 16 -8
    20 16 -2
    21 15 -10
    21 16 -9
    21 17 -6
    21 17 -5
    21 17 -4
    22 16 -1
    22 17 -7
    22 17 -6
    22 17 -5
    22 17 -4
    23 16 -1
    23 17 -7
    23 17 -6
    23 17 -5
    23 17 -4
    23 17 -3
    24 17 -7
    24 17 -3
    25 17 -7
    25 17 -3
    25 17 -2
    26 17 -3
    26 17 -2
    27 17 -2
    28 17 -3
    28 17 -2
    29 17 -3
    30 17 -3
    0 3 -7
    1 2 -10
    2 5 -2
    2 6 -6
    2 6 -5
    2 6 -4
    3 7 -4
    4 5 -11
    4 6 -10
    4 7 -9
    4 8 -4
    5 0 4
    5 6 -11
    5 7 -10
    5 8 -9
    6 7 -11
    6 8 -10
    7 8 -11
    7 9 -10
    7 10 -2
    8 6 -13
    8 11 -8
    8 11 -2
    9 5 4
    9 7 -13
    9 11 -9
    9 11 -1
    9 12 -7
    10 8 -13
    10 9 -12
    10 10 -11
    10 11 -10
    10 11 0
    10 12 -9
    10 13 -6
    10 13 -5
    10 13 -4
    11 10 -12
    11 11 -11
    11 12 -10
    11 13 -8
    12 9 -13
    12 9 3
    12 13 -9
    12 14 -7
    12 14 -5
    12 14 -4
    12 14 -3
    13 8 -14
    13 8 4
    13 10 -13
    13 12 -11
    13 12 1
    13 13 -10
    13 14 -8
    13 14 -2
    14 9 -14
    14 10 3
    14 14 -9
    14 14 -1
    14 15 -7
    14 15 -6
    14 15 -5
    14 15 -4
    14 15 -3
    15 11 -13
    15 12 -12
    15 13 -11
    15 14 -10
    15 15 -8
    15 15 -2
    16 10 -14
    16 11 -13
    16 11 3
    16 14 -10
    16 14 0
    16 15 -9
    16 16 -6
    16 16 -5
    16 16 -4
    17 13 -12
    17 14 -11
    17 15 -9
    17 15 -1
    17 16 -7
    18 14 -11
    18 14 1
    18 15 -10
    18 16 -2
    19 15 0
    19 16 -9
    19 17 -6
    19 17 -5
    19 17 -4
    20 16 -9
    20 16 -1
    20 17 -7
    20 17 -6
    20 17 -5
    20 17 -4
    20 17 -3
    21 17 -8
    21 17 -7
    21 17 -3
    22 15 1
    22 17 -8
    22 17 -2
    23 16 0
    23 17 -2
    24 16 0
    24 17 -2
    24 18 -5
    25 18 -6
    25 18 -5
    25 18 -4
    26 17 -1
    26 18 -6
    26 18 -5
    26 18 -4
    27 18 -5
    27 18 -4
    28 18 -4
    -3 -2 -5
    -1 1 -8
    -1 2 -6
    -1 2 -5
    0 3 -3
    1 3 -1
    1 5 -6
    1 5 -5
    1 5 -4
    3 4 -11
    3 7 -3
    4 8 -3
    5 5 -12
    5 7 0
    5 8 -1
    5 9 -8
    6 6 -12
    6 8 0
    6 9 -9
    6 10 -8
    6 10 -7
    7 7 -12
    7 9 0
    7 10 -9
    7 11 -7
    8 8 -12
    8 9 -11
    8 10 -10
    8 11 -9
    8 12 -7
    8 12 -6
    9 9 -12
    9 10 -11
    9 11 -10
    9 12 -8
    10 9 2
    10 12 -1
    10 13 -8
    10 13 -7
    10 13 -3
    11 9 -13
    11 11 1
    11 12 0
    11 13 -9
    11 14 -6
    11 14 -5
    11 14 -4
    12 8 -14
    12 11 -12
    12 12 -11
    12 13 -10
    12 14 -8
    13 9 -14
    13 11 2
    13 14 -9
    13 15 -7
    13 15 -5
    13 15 -4
    14 11 -13
    14 12 -12
    14 13 -11
    14 14 -10
    14 15 -8
    15 10 -14
    15 12 2
    15 14 0
    15 15 -9
    15 16 -6
    15 16 -5
    15 16 -4
    16 12 -13
    16 13 -12
    16 14 -11
    16 15 -1
    16 16 -8
    16 16 -7
    16 16 -3
    17 12 -13
    17 14 1
    17 15 -10
    17 16 -8
    17 16 -2
    18 15 0
    18 16 -9
    18 16 -1
    18 17 -7
    18 17 -6
    18 17 -5
    18 17 -4
    19 15 -11
    19 16 -1
    19 17 -8
    19 17 -7
    19 17 -3
    20 15 1
    20 16 -10
    20 17 -8
    20 17 -2
    21 15 1
    21 16 -10
    21 16 0
    21 17 -2
    21 18 -5
    22 16 0
    22 17 -9
    22 18 -7
    22 18 -6
    22 18 -5
    22 18 -4
    23 17 -1
    23 18 -7
    23 18 -6
    23 18 -5
    23 18 -4
    23 18 -3
    24 17 -1
    24 18 -7
    24 18 -6
    24 18 -4
    24 18 -3
    25 17 -1
    25 18 -3
    26 18 -3
    27 18 -3
    28 18 -3
    29 18 -3
    -3 -2 -6
    -2 -3 -1
    -1 2 -7
    -1 2 -4
    0 3 -8
    0 4 -6
    0 4 -5
    1 3 -10
    1 4 -2
    1 5 -7
    2 6 -3
    4 6 0
    4 7 -10
    4 7 -1
    5 6 1
    5 7 -11
    5 8 -10
    6 7 1
    6 8 -11
    6 9 -10
    6 9 -1
    7 5 3
    7 8 1
    7 9 -11
    7 10 -10
    7 10 -1
    7 11 -8
    8 6 3
    8 7 -13
    8 9 1
    8 10 0
    8 12 -8
    9 7 3
    9 8 -13
    9 12 -9
    9 13 -7
    9 13 -6
    9 13 -4
    10 6 4
    10 9 -13
    10 10 -12
    10 11 -11
    10 12 -10
    10 13 -9
    11 8 -14
    11 10 2
    11 11 -12
    11 12 -11
    11 14 -8
    11 14 -7
    11 14 -3
    12 9 -14
    12 10 -13
    12 14 -9
    12 14 -2
    12 15 -5
    12 15 -4
    13 10 3
    13 11 -13
    13 12 -12
    13 13 -11
    13 14 -10
    13 14 -1
    13 15 -8
    13 15 -3
    14 9 4
    14 10 -14
    14 15 -9
    14 15 -2
    14 16 -6
    14 16 -5
    14 16 -4
    15 11 3
    15 12 -13
    15 13 -12
    15 14 -11
    15 15 -10
    15 15 -1
    15 16 -8
    15 16 -3
    16 14 1
    16 15 -10
    16 16 -9
    16 16 -2
    16 17 -5
    17 12 3
    17 14 -12
    17 15 -11
    17 15 0
    17 16 -9
    17 17 -7
    17 17 -6
    17 17 -5
    17 17 -4
    18 16 -10
    18 17 -8
    18 17 -3
    19 14 2
    19 15 1
    19 17 -9
    19 17 -2
    20 16 0
    20 17 -9
    20 18 -7
    20 18 -6
    20 18 -5
    20 18 -4
    21 17 -1
    21 18 -8
    21 18 -7
    21 18 -6
    21 18 -4
    21 18 -3
    22 17 -1
    22 18 -8
    22 18 -3
    23 18 -2
    24 18 -2
    25 18 -2
    25 19 -6
    25 19 -5
    26 18 -2
    26 19 -5
    27 18 -2
    27 19 -4
    28 18 -2
    -4 -6 -4
    -3 -3 -8
    0 4 -7
    0 4 -4
    1 5 -3
    2 7 -6
    3 5 -11
    3 5 0
    3 6 -10
    3 6 -1
    3 8 -4
    4 5 -12
    4 6 -11
    4 8 -9
    4 8 -2
    5 6 -12
    5 9 -9
    5 10 -7
    6 7 -12
    6 10 -9
    6 10 -2
    6 11 -7
    6 11 -6
    7 7 -13
    7 8 -12
    7 11 -9
    7 11 -2
    7 12 -7
    7 12 -6
    8 8 -13
    8 9 -12
    8 10 -11
    8 11 -10
    8 11 -1
    8 12 -9
    9 10 -12
    9 11 -11
    9 11 0
    9 12 -10
    9 12 -1
    9 13 -8
    10 8 3
    10 12 -11
    10 14 -7
    10 14 -6
    10 14 -5
    10 14 -4
    11 7 4
    11 10 -13
    11 13 -10
    11 14 -9
    11 14 -2
    11 15 -5
    12 11 -13
    12 11 2
    12 12 -12
    12 12 1
    12 13 -11
    12 14 -10
    12 15 -8
    12 15 -7
    12 15 -3
    13 10 -14
    13 15 -9
    13 15 -2
    13 16 -6
    13 16 -5
    14 12 -13
    14 12 2
    14 13 -12
    14 14 -11
    14 15 -10
    14 15 -1
    14 16 -8
    14 16 -3
    15 11 -14
    15 16 -9
    15 16 -2
    15 17 -5
    16 13 -13
    16 14 -12
    16 15 -11
    16 15 0
    16 16 -1
    16 17 -8
    16 17 -7
    16 17 -6
    16 17 -4
    16 17 -3
    17 16 -10
    17 17 -3
    18 14 2
    18 15 1
    18 16 0
    18 17 -9
    18 17 -2
    18 18 -7
    18 18 -6
    18 18 -5
    19 16 0
    19 17 -10
    19 17 -1
    19 18 -8
    19 18 -7
    19 18 -6
    19 18 -5
    19 18 -4
    19 18 -3
    20 17 -10
    20 18 -8
    20 18 -3
    21 18 -9
    21 18 -2
    22 17 0
    22 18 -2
    22 19 -6
    22 19 -5
    23 17 0
    23 19 -7
    23 19 -6
    23 19 -5
    23 19 -4
    24 18 -1
    24 19 -6
    24 19 -5
    24 19 -4
    24 19 -3
    25 18 -1
    25 19 -4
    25 19 -3
    26 19 -4
    26 19 -3
    27 19 -3
    28 19 -3
    -3 -2 -7
    -1 1 -9
    -1 2 -8
    1 2 0
    1 6 -6
    1 6 -5
    2 2 1
    2 7 -4
    4 5 1
    4 9 -8
    4 9 -3
    5 8 -11
    5 9 -10
    5 10 -8
    6 4 3
    6 9 -11
    6 10 -10
    6 11 -8
    7 7 2
    7 9 -12
    7 10 -11
    7 11 -10
    7 12 -8
    8 8 2
    8 12 -2
    8 13 -7
    8 13 -6
    9 9 -13
    9 9 2
    9 13 -9
    9 14 -7
    9 14 -6
    10 10 -13
    10 11 -12
    10 11 1
    10 12 0
    10 13 -10
    10 14 -8
    10 14 -3
    11 9 -14
    11 11 -13
    11 12 -12
    11 13 -11
    11 15 -8
    11 15 -7
    11 15 -4
    12 8 4
    12 10 -14
    12 15 -9
    12 15 -2
    12 16 -6
    13 12 -13
    13 13 -12
    13 13 1
    13 14 -11
    13 15 -10
    13 16 -8
    13 16 -7
    13 16 -4
    13 16 -3
    14 11 -14
    14 11 3
    14 14 -12
    14 16 -9
    14 16 -2
    14 17 -6
    14 17 -5
    15 10 4
    15 12 -14
    15 13 -13
    15 13 2
    15 14 -12
    15 15 -11
    15 15 0
    15 16 -10
    15 17 -8
    15 17 -7
    15 17 -4
    16 12 3
    16 17 -9
    17 15 -12
    17 15 1
    17 16 -11
    17 16 0
    17 17 -9
    17 17 -2
    17 18 -7
    17 18 -6
    17 18 -5
    17 18 -4
    18 17 -10
    18 17 -1
    18 18 -8
    18 18 -4
    18 18 -3
    19 18 -9
    19 18 -2
    20 16 1
    20 18 -2
    20 19 -7
    20 19 -6
    20 19 -5
    21 16 1
    21 17 0
    21 19 -8
    21 19 -7
    21 19 -6
    21 19 -5
    21 19 -4
    22 18 -1
    22 19 -8
    22 19 -7
    22 19 -4
    22 19 -3
    23 18 -1
    23 19 -3
    24 19 -2
    25 19 -2
    26 19 -2
    27 19 -2
    -1 1 -2
    -1 2 -3
    -1 3 -7
    -1 3 -6
    -1 3 -5
    1 5 -9
    1 6 -4
    2 5 -1
    3 6 -11
    3 7 -10
    3 8 -9
    3 8 -3
    3 9 -5
    4 6 -12
    4 8 -10
    4 9 -9
    5 7 -12
    5 9 -1
    5 10 -9
    5 11 -7
    6 6 2
    6 8 -12
    6 10 -1
    6 11 -9
    6 12 -7
    6 12 -6
    7 8 -13
    7 10 0
    7 11 -1
    7 12 -9
    7 13 -6
    8 9 -13
    8 10 -12
    8 11 -11
    8 12 -10
    8 13 -8
    9 10 -13
    9 11 -12
    9 12 -11
    9 13 -10
    9 14 -8
    9 14 -4
    10 10 2
    10 12 -12
    10 13 -11
    10 14 -9
    10 15 -7
    10 15 -6
    10 15 -5
    10 15 -4
    11 10 -14
    11 12 1
    11 13 0
    11 14 -10
    11 15 -9
    11 15 -3
    12 10 3
    12 12 -13
    12 13 -12
    12 14 -11
    12 15 -10
    12 16 -8
    12 16 -7
    12 16 -5
    12 16 -4
    13 11 -14
    13 12 2
    13 14 -12
    13 15 -1
    13 16 -9
    14 12 -14
    14 13 -13
    14 15 -11
    14 16 -10
    14 17 -8
    14 17 -4
    15 14 -13
    15 15 -12
    15 16 -1
    15 17 -9
    15 17 -3
    16 15 -12
    16 16 -11
    16 17 -10
    16 17 -2
    16 18 -8
    16 18 -7
    16 18 -5
    16 18 -4
    17 17 -1
    17 18 -9
    17 18 -3
    18 17 -11
    18 18 -9
    18 18 -2
    18 19 -6
    18 19 -5
    19 15 2
    19 16 1
    19 17 0
    19 18 -10
    19 19 -8
    19 19 -7
    19 19 -6
    19 19 -5
    19 19 -4
    20 17 0
    20 18 -1
    20 19 -8
    20 19 -4
    20 19 -3
    21 18 -1
    21 19 -3
    22 19 -2
    22 20 -6
    22 20 -5
    23 18 0
    23 19 -2
    23 20 -7
    23 20 -6
    23 20 -5
    23 20 -4
    24 20 -6
    24 20 -5
    24 20 -4
    25 20 -5
    25 20 -4
    25 20 -3
    26 20 -4
    26 20 -3
    27 20 -3
    28 20 -3
    -1 2 -9
    0 3 -10
    0 4 -3
    0 5 -7
    0 5 -6
    0 5 -5
    2 5 -11
    2 6 -10
    2 7 -3
    2 8 -5
    3 9 -4
    4 9 -2
    4 10 -8
    5 8 0
    5 9 -11
    5 10 -10
    5 10 -2
    5 11 -8
    6 9 -12
    6 10 -11
    6 11 -10
    6 11 -2
    6 12 -8
    7 9 1
    7 10 -12
    7 11 -11
    7 12 -2
    7 13 -8
    7 13 -7
    8 11 -12
    8 11 0
    8 12 -11
    8 12 -1
    8 14 -7
    8 14 -6
    8 14 -5
    9 12 0
    9 14 -3
    10 10 -14
    10 11 -13
    10 14 -10
    10 15 -8
    10 15 -3
    11 11 2
    11 12 -13
    11 13 -12
    11 14 -11
    11 15 -2
    11 16 -7
    11 16 -5
    11 16 -4
    12 11 -14
    12 13 1
    12 14 -12
    12 15 -1
    12 16 -9
    12 16 -3
    13 9 4
    13 12 -14
    13 13 -13
    13 15 -11
    13 16 -10
    13 16 -2
    13 17 -8
    13 17 -7
    13 17 -6
    13 17 -5
    13 17 -4
    14 13 2
    14 14 -13
    14 15 -12
    14 15 0
    14 16 -11
    14 16 -1
    14 17 -9
    14 17 -3
    15 12 3
    15 16 -11
    15 17 -2
    15 18 -8
    15 18 -7
    15 18 -6
    15 18 -5
    15 18 -4
    16 15 1
    16 16 -12
    16 16 0
    16 17 -1
    16 18 -9
    16 18 -3
    17 13 3
    17 17 -11
    17 18 -2
    17 19 -7
    17 19 -6
    17 19 -5
    18 16 1
    18 17 0
    18 18 -10
    18 19 -8
    18 19 -7
    18 19 -4
    19 19 -9
    19 19 -3
    20 19 -2
    20 20 -7
    20 20 -6
    21 17 1
    21 19 -2
    21 20 -8
    21 20 -7
    21 20 -6
    21 20 -5
    21 20 -4
    22 18 0
    22 20 -7
    22 20 -4
    22 20 -3
    23 19 -1
    23 20 -3
    24 19 -1
    24 20 -3
    25 19 -1
    25 20 -2
    26 20 -2
    -1 3 -8
    -1 3 -4
    0 5 -4
    1 6 -3
    1 7 -6
    1 7 -5
    2 8 -4
    3 7 -11
    3 7 -1
    3 8 -10
    3 8 -2
    4 7 -12
    4 8 -11
    4 9 -10
    4 10 -9
    5 8 -12
    5 11 -9
    5 12 -6
    6 8 -13
    6 8 1
    6 12 -9
    7 9 -13
    7 12 -10
    7 13 -9
    8 10 -13
    8 10 1
    8 14 -8
    8 14 -4
    9 11 -13
    9 11 1
    9 12 -12
    9 13 -11
    9 14 -10
    9 15 -8
    9 15 -6
    9 15 -5
    9 15 -4
    10 12 -13
    10 13 -12
    10 13 0
    10 14 -11
    10 15 -9
    10 16 -7
    10 16 -6
    10 16 -5
    11 11 -14
    11 16 -9
    11 16 -8
    11 16 -3
    12 12 -14
    12 13 -13
    12 15 -11
    12 16 -10
    12 16 -2
    12 17 -8
    12 17 -6
    12 17 -5
    12 17 -4
    13 11 3
    13 14 -13
    13 15 -12
    13 15 0
    13 16 -11
    13 17 -9
    13 17 -3
    14 13 -14
    14 17 -10
    14 18 -8
    14 18 -7
    14 18 -6
    14 18 -5
    15 15 -13
    15 15 1
    15 16 -12
    15 16 0
    15 17 -11
    15 17 -1
    15 18 -9
    15 18 -3
    16 17 -11
    16 18 -10
    16 18 -2
    16 19 -7
    16 19 -6
    16 19 -5
    16 19 -4
    17 17 0
    17 19 -9
    17 19 -8
    17 19 -3
    18 15 2
    18 18 -1
    18 19 -9
    18 19 -3
    18 20 -6
    19 19 -2
    19 20 -8
    19 20 -7
    19 20 -6
    19 20 -5
    19 20 -4
    20 17 1
    20 18 0
    20 20 -8
    20 20 -4
    21 18 0
    21 19 -1
    21 20 -3
    22 19 -1
    22 21 -6
    23 20 -2
    23 21 -6
    23 21 -5
    24 20 -2
    24 21 -5
    24 21 -4
    25 21 -4
    26 21 -4
    27 21 -3
    6 13 -6
    22 21 -5
    -31 -13 2
    -31 -12 0
    -31 -7 -5
    -30 -13 2
    -30 -13 3
    -30 -13 4
    -30 -13 5
    -30 -13 6
    -30 -12 0
    -30 -11 -2
    -30 -10 -3
    -30 -6 -6
    -30 -4 -7
    -29 -13 2
    -29 -13 3
    -29 -13 5
    -29 -13 6
    -29 -11 -2
    -29 -9 -4
    -29 -6 -6
    -29 -4 -7
    -28 -13 1
    -28 -13 2
    -28 -13 6
    -28 -12 -1
    -28 -11 -2
    -28 -10 -3
    -28 -9 -4
    -27 -13 1
    -27 -13 2
    -27 -13 6
    -27 -12 -1
    -27 -11 -2
    -27 -10 -3
    -27 -9 -4
    -27 -8 -5
    -26 -13 1
    -26 -13 6
    -26 -12 -1
    -26 -11 -2
    -26 -10 -3
    -26 -9 -4
    -26 -8 -5
    -25 -13 1
    -25 -12 -1
    -25 -11 -2
    -25 -9 -4
    -25 -8 -5
    -24 -13 1
    -24 -13 6
    -24 -12 -1
    -24 -11 -2
    -24 -10 -3
    -24 -9 -4
    -24 -8 -5
    -23 -13 1
    -23 -13 2
    -23 -13 6
    -23 -12 -1
    -23 -11 -2
    -23 -9 -4
    -23 -8 -5
    -22 -13 2
    -22 -13 6
    -22 -11 -2
    -22 -10 -3
    -22 -9 -4
    -22 -6 -6
    -22 -2 -8
    -21 -13 2
    -21 -13 3
    -21 -13 5
    -21 -13 6
    -21 -12 0
    -21 -11 -2
    -21 -10 -3
    -21 -9 -4
    -21 -6 -6
    -21 -4 -7
    -21 -2 -8
    -20 -13 2
    -20 -13 3
    -20 -13 4
    -20 -13 5
    -20 -6 -6
    -20 -4 -7
    -20 -2 -8
    -19 -13 3
    -19 -13 4
    -19 -12 0
    -19 -7 -5
    -18 -12 1
    -18 -12 7
    -18 -11 -1
    -18 -7 -5
    -17 -12 1
    -17 -12 6
    -17 -10 -2
    -17 -9 -3
    -17 -8 -4
    -17 -5 -6
    -17 -3 -7
    -17 -1 -8
    -16 -12 2
    -16 -12 3
    -16 -12 4
    -16 -12 5
    -16 -11 0
    -15 -10 -1
    -15 -6 -5
    -14 -11 1
    -12 -10 7
    -11 -10 2
    -11 -10 6
    -11 -9 0
    -10 -9 7
    -10 -6 -3
    -9 -9 2
    -9 -8 0
    -9 -4 -4
    -8 -8 1
    -7 -8 4
    -7 -6 -1
    -7 -5 -2
    -7 -4 -3
    -6 -7 2
    -6 -6 0
    -6 0 -5
    -6 5 -7
    -3 -4 1
    -2 -3 1
    0 -1 6
    -31 -13 1
    -31 -12 -1
    -31 -11 -2
    -31 -10 -3
    -31 -8 -5
    -30 -13 1
    -30 -12 -1
    -30 -8 -5
    -30 -5 -7
    -29 -13 0
    -29 -13 1
    -29 -12 -1
    -29 -5 -7
    -28 -14 3
    -28 -14 4
    -28 -13 0
    -28 -5 -7
    -27 -14 3
    -27 -14 4
    -27 -14 5
    -27 -13 0
    -27 -7 -6
    -27 -5 -7
    -27 -3 -8
    -26 -14 3
    -26 -14 4
    -26 -14 5
    -26 -13 0
    -26 -7 -6
    -26 -5 -7
    -26 -3 -8
    -25 -14 3
    -25 -14 4
    -25 -14 5
    -25 -13 0
    -25 -7 -6
    -25 -5 -7
    -25 -3 -8
    -24 -14 3
    -24 -14 4
    -24 -13 0
    -24 -7 -6
    -24 -5 -7
    -24 -3 -8
    -23 -14 4
    -23 -13 0
    -23 -7 -6
    -23 -5 -7
    -23 -3 -8
    -22 -13 1
    -22 -13 7
    -22 -12 -1
    -22 -8 -5
    -22 -5 -7
    -22 -3 -8
    -21 -13 1
    -21 -13 7
    -21 -12 -1
    -21 -8 -5
    -20 -13 1
    -20 -13 6
    -20 -12 -1
    -20 -11 -2
    -20 -10 -3
    -20 -9 -4
    -20 -8 -5
    -19 -13 2
    -19 -13 5
    -19 -13 6
    -19 -11 -2
    -19 -10 -3
    -19 -9 -4
    -19 -6 -6
    -19 -4 -7
    -19 -2 -8
    -18 -13 3
    -18 -13 4
    -18 -13 5
    -18 -12 0
    -18 -4 -7
    -17 -12 7
    -17 -11 -1
    -17 -7 -5
    -16 -12 1
    -16 -11 -1
    -16 -10 -2
    -16 -9 -3
    -16 -8 -4
    -16 -5 -6
    -16 -3 -7
    -16 -1 -8
    -15 -12 2
    -15 -12 3
    -15 -12 4
    -15 -12 5
    -15 -11 0
    -13 1 -8
    -10 -10 3
    -10 -10 4
    -9 -9 6
    -9 -1 -6
    -8 -8 7
    -8 -2 -5
    -8 0 -6
    -7 -8 3
    -7 -8 5
    -7 -7 0
    -7 -1 -5
    -6 -7 6
    -5 -6 1
    -4 -5 1
    -4 -5 7
    -1 -2 1
    -31 -11 -3
    -31 -7 -6
    -31 -5 -7
    -30 -14 2
    -30 -14 3
    -30 -14 4
    -30 -14 5
    -30 -13 0
    -30 -12 -2
    -30 -11 -3
    -30 -10 -4
    -29 -14 2
    -29 -14 3
    -29 -14 4
    -29 -14 5
    -29 -14 6
    -29 -12 -2
    -29 -11 -3
    -29 -10 -4
    -28 -14 1
    -28 -14 2
    -28 -14 5
    -28 -14 6
    -28 -13 -1
    -28 -12 -2
    -28 -11 -3
    -28 -10 -4
    -28 -9 -5
    -27 -14 1
    -27 -14 2
    -27 -14 6
    -27 -13 -1
    -27 -12 -2
    -27 -11 -3
    -27 -10 -4
    -27 -9 -5
    -26 -14 1
    -26 -14 2
    -26 -14 6
    -26 -13 -1
    -26 -12 -2
    -26 -11 -3
    -26 -10 -4
    -26 -9 -5
    -25 -14 1
    -25 -14 2
    -25 -14 6
    -25 -13 -1
    -25 -12 -2
    -25 -11 -3
    -25 -10 -4
    -25 -9 -5
    -24 -14 2
    -24 -14 5
    -24 -14 6
    -24 -12 -2
    -24 -11 -3
    -24 -10 -4
    -24 -9 -5
    -23 -14 3
    -23 -14 5
    -23 -14 6
    -23 -12 -2
    -23 -11 -3
    -23 -10 -4
    -22 -14 3
    -22 -14 4
    -22 -14 5
    -22 -13 0
    -22 -11 -3
    -22 -10 -4
    -22 -7 -6
    -21 -14 3
    -21 -14 4
    -21 -14 5
    -21 -13 0
    -21 -11 -3
    -21 -7 -6
    -21 -5 -7
    -21 -3 -8
    -20 -13 0
    -20 -13 7
    -20 -5 -7
    -20 -3 -8
    -19 -13 1
    -19 -13 7
    -19 -12 -1
    -19 -8 -5
    -18 -13 1
    -18 -13 2
    -18 -13 6
    -18 -11 -2
    -18 -10 -3
    -18 -9 -4
    -18 -6 -6
    -18 -2 -8
    -17 -13 2
    -17 -13 3
    -17 -13 4
    -17 -13 5
    -17 -12 0
    -17 -10 -3
    -17 -6 -6
    -17 -4 -7
    -16 -12 7
    -16 -7 -5
    -15 -12 1
    -15 -12 6
    -15 -11 -1
    -15 -9 -3
    -15 -8 -4
    -15 -5 -6
    -14 -12 3
    -14 -12 5
    -14 -11 0
    -14 0 -8
    -13 -2 -7
    -12 -11 6
    -11 -10 7
    -10 -10 2
    -10 -10 5
    -10 -9 0
    -10 -2 -6
    -9 -9 1
    -9 -7 -2
    -9 -6 -3
    -9 -3 -5
    -8 -9 3
    -8 -9 4
    -7 -8 2
    -7 -8 6
    -7 -3 -4
    -6 -7 1
    -6 -2 -4
    -5 -1 -4
    -4 2 -5
    -3 -5 4
    -2 -4 4
    -31 -12 -2
    -31 -9 -5
    -31 -6 -7
    -30 -14 1
    -30 -13 -1
    -30 -6 -7
    -29 -14 0
    -29 -14 1
    -29 -13 -1
    -29 -6 -7
    -28 -14 0
    -28 -8 -6
    -28 -6 -7
    -28 -4 -8
    -27 -15 4
    -27 -14 0
    -27 -8 -6
    -27 -6 -7
    -27 -4 -8
    -26 -15 4
    -26 -14 0
    -26 -8 -6
    -26 -6 -7
    -26 -4 -8
    -25 -14 0
    -25 -8 -6
    -25 -6 -7
    -25 -4 -8
    -24 -14 0
    -24 -14 1
    -24 -13 -1
    -24 -8 -6
    -24 -6 -7
    -24 -4 -8
    -23 -14 1
    -23 -13 -1
    -23 -9 -5
    -23 -6 -7
    -23 -4 -8
    -22 -14 1
    -22 -14 6
    -22 -13 -1
    -22 -9 -5
    -22 -6 -7
    -22 -4 -8
    -21 -14 1
    -21 -14 2
    -21 -14 6
    -21 -13 -1
    -21 -12 -2
    -21 -10 -4
    -21 -9 -5
    -20 -14 2
    -20 -14 3
    -20 -14 4
    -20 -12 -2
    -20 -11 -3
    -20 -10 -4
    -20 -7 -6
    -19 -14 3
    -19 -14 4
    -19 -14 5
    -19 -13 0
    -19 -5 -7
    -19 -3 -8
    -18 -13 7
    -18 -12 -1
    -18 -8 -5
    -17 -13 1
    -17 -13 6
    -17 -11 -2
    -17 -9 -4
    -17 -2 -8
    -16 -13 2
    -16 -13 3
    -16 -13 4
    -16 -13 5
    -16 -12 0
    -16 -10 -3
    -16 -6 -6
    -16 -4 -7
    -15 -12 7
    -15 -7 -5
    -14 -12 1
    -14 -12 6
    -14 -9 -3
    -14 -8 -4
    -13 0 -8
    -11 -11 3
    -11 -11 4
    -11 -11 5
    -11 -10 0
    -10 -10 1
    -10 -10 6
    -10 -4 -5
    -10 0 -7
    -9 -9 7
    -8 -9 2
    -8 -9 5
    -8 -8 0
    -8 -4 -4
    -5 -7 4
    -5 -6 7
    -5 -5 -1
    -5 -4 -2
    -5 3 -6
    -4 -6 3
    -4 -6 4
    -4 -4 -1
    -4 -3 -2
    -3 -5 3
    -3 -5 5
    -2 -4 3
    1 0 3
    1 0 4
    -30 -15 2
    -30 -15 3
    -30 -14 0
    -30 -13 -2
    -30 -12 -3
    -30 -11 -4
    -29 -15 2
    -29 -15 3
    -29 -15 4
    -29 -15 5
    -29 -15 6
    -29 -13 -2
    -29 -12 -3
    -29 -11 -4
    -29 -10 -5
    -28 -15 2
    -28 -15 3
    -28 -15 4
    -28 -15 5
    -28 -15 6
    -28 -14 -1
    -28 -13 -2
    -28 -12 -3
    -28 -11 -4
    -28 -10 -5
    -28 -7 -7
    -28 -5 -8
    -27 -15 2
    -27 -15 3
    -27 -15 5
    -27 -15 6
    -27 -14 -1
    -27 -13 -2
    -27 -12 -3
    -27 -11 -4
    -27 -10 -5
    -27 -7 -7
    -27 -5 -8
    -26 -15 2
    -26 -15 3
    -26 -15 5
    -26 -15 6
    -26 -14 -1
    -26 -13 -2
    -26 -12 -3
    -26 -11 -4
    -26 -10 -5
    -26 -7 -7
    -26 -5 -8
    -25 -15 2
    -25 -15 3
    -25 -15 4
    -25 -15 5
    -25 -15 6
    -25 -13 -2
    -25 -12 -3
    -25 -11 -4
    -25 -10 -5
    -25 -7 -7
    -24 -15 2
    -24 -15 3
    -24 -15 4
    -24 -15 5
    -24 -13 -2
    -24 -12 -3
    -24 -11 -4
    -24 -10 -5
    -23 -15 2
    -23 -15 3
    -23 -15 4
    -23 -15 5
    -23 -14 0
    -23 -13 -2
    -23 -12 -3
    -23 -11 -4
    -23 -8 -6
    -22 -15 3
    -22 -15 4
    -22 -14 0
    -22 -12 -3
    -22 -11 -4
    -22 -8 -6
    -21 -14 0
    -21 -8 -6
    -21 -6 -7
    -21 -4 -8
    -20 -14 1
    -20 -13 -1
    -20 -9 -5
    -20 -6 -7
    -20 -4 -8
    -19 -14 1
    -19 -14 2
    -19 -14 6
    -19 -13 -1
    -19 -12 -2
    -19 -10 -4
    -19 -9 -5
    -18 -14 2
    -18 -14 3
    -18 -14 4
    -18 -14 5
    -18 -13 0
    -18 -12 -2
    -18 -11 -3
    -18 -7 -6
    -18 -5 -7
    -18 -3 -8
    -17 -13 0
    -17 -13 7
    -17 -8 -5
    -17 -5 -7
    -16 -13 6
    -16 -12 -1
    -16 -11 -2
    -16 -9 -4
    -16 -2 -8
    -15 -13 2
    -15 -13 3
    -15 -13 4
    -15 -13 5
    -15 -12 0
    -15 -10 -3
    -15 -4 -7
    -14 -12 7
    -14 -11 -1
    -14 -7 -5
    -13 -12 2
    -12 -11 7
    -11 -11 2
    -10 -7 -3
    -10 -6 -4
    -9 -10 3
    -9 -10 4
    -9 -10 5
    -9 -9 0
    -9 -5 -4
    -8 -9 6
    -7 -8 1
    -7 -6 -2
    -7 3 -7
    -6 -8 4
    -6 -7 7
    -6 -6 -1
    -6 -5 -2
    -6 -4 -3
    -5 -7 3
    -5 -7 5
    -4 -6 5
    -3 -3 -1
    -30 -15 1
    -30 -14 -1
    -30 -7 -7
    -29 -15 0
    -29 -15 1
    -29 -14 -1
    -29 -9 -6
    -29 -7 -7
    -28 -15 0
    -28 -15 1
    -28 -9 -6
    -27 -15 0
    -27 -15 1
    -27 -9 -6
    -26 -15 0
    -26 -15 1
    -26 -9 -6
    -25 -15 1
    -25 -14 -1
    -25 -9 -6
    -25 -5 -8
    -24 -15 1
    -24 -15 6
    -24 -14 -1
    -24 -9 -6
    -24 -7 -7
    -24 -5 -8
    -23 -15 1
    -23 -15 6
    -23 -14 -1
    -23 -10 -5
    -23 -7 -7
    -23 -5 -8
    -22 -15 1
    -22 -15 2
    -22 -15 5
    -22 -15 6
    -22 -14 -1
    -22 -10 -5
    -22 -7 -7
    -22 -5 -8
    -21 -15 2
    -21 -15 3
    -21 -15 4
    -21 -15 5
    -21 -13 -2
    -21 -12 -3
    -21 -11 -4
    -21 -10 -5
    -20 -15 3
    -20 -15 4
    -20 -14 0
    -20 -12 -3
    -20 -11 -4
    -20 -8 -6
    -19 -14 0
    -19 -8 -6
    -19 -6 -7
    -19 -4 -8
    -18 -14 1
    -18 -14 6
    -18 -13 -1
    -18 -9 -5
    -17 -14 2
    -17 -14 3
    -17 -14 4
    -17 -14 5
    -17 -12 -2
    -17 -11 -3
    -17 -10 -4
    -17 -7 -6
    -17 -3 -8
    -16 -13 0
    -16 -13 7
    -16 -8 -5
    -15 -13 1
    -15 -13 6
    -15 -12 -1
    -15 -11 -2
    -15 -9 -4
    -15 -6 -6
    -14 -13 4
    -14 -13 5
    -14 -12 0
    -13 -12 1
    -11 -11 6
    -10 -11 3
    -10 -11 4
    -10 -10 0
    -10 -10 7
    -9 -10 2
    -9 -2 -6
    -8 -9 1
    -8 -7 -2
    -8 -6 -3
    -8 -3 -5
    -8 -1 -6
    -7 -8 7
    -7 -5 -3
    -7 -2 -5
    -6 -8 3
    -6 -8 5
    -6 -7 0
    -5 -7 2
    -5 -6 0
    -5 -3 -3
    -4 -5 0
    -4 -2 -3
    -3 -5 2
    -3 -4 0
    -3 -2 -2
    -2 -4 5
    -30 -14 -2
    -30 -13 -3
    -30 -12 -4
    -30 -11 -5
    -30 -8 -7
    -30 -6 -8
    -29 -16 2
    -29 -16 3
    -29 -16 4
    -29 -16 5
    -29 -14 -2
    -29 -13 -3
    -29 -12 -4
    -29 -11 -5
    -29 -8 -7
    -29 -6 -8
    -28 -16 2
    -28 -16 3
    -28 -16 4
    -28 -16 5
    -28 -15 -1
    -28 -14 -2
    -28 -13 -3
    -28 -11 -5
    -28 -8 -7
    -28 -6 -8
    -27 -16 2
    -27 -16 3
    -27 -16 4
    -27 -16 5
    -27 -15 -1
    -27 -14 -2
    -27 -13 -3
    -27 -11 -5
    -27 -8 -7
    -27 -6 -8
    -26 -16 2
    -26 -16 3
    -26 -16 4
    -26 -16 5
    -26 -14 -2
    -26 -13 -3
    -26 -12 -4
    -26 -11 -5
    -26 -8 -7
    -26 -6 -8
    -25 -16 2
    -25 -16 3
    -25 -16 4
    -25 -16 5
    -25 -15 0
    -25 -14 -2
    -25 -13 -3
    -25 -12 -4
    -25 -11 -5
    -25 -8 -7
    -25 -6 -8
    -24 -16 2
    -24 -16 3
    -24 -16 4
    -24 -16 5
    -24 -15 0
    -24 -14 -2
    -24 -12 -4
    -24 -11 -5
    -23 -16 3
    -23 -16 4
    -23 -15 0
    -23 -14 -2
    -23 -13 -3
    -23 -12 -4
    -23 -9 -6
    -22 -15 0
    -22 -9 -6
    -21 -15 1
    -21 -15 6
    -21 -14 -1
    -21 -9 -6
    -21 -7 -7
    -21 -5 -8
    -20 -15 1
    -20 -15 2
    -20 -15 5
    -20 -15 6
    -20 -14 -1
    -20 -13 -2
    -20 -10 -5
    -20 -7 -7
    -19 -15 2
    -19 -15 3
    -19 -15 5
    -19 -13 -2
    -19 -11 -4
    -18 -14 0
    -18 -8 -6
    -18 -6 -7
    -18 -4 -8
    -17 -14 1
    -17 -14 6
    -17 -13 -1
    -17 -9 -5
    -16 -14 2
    -16 -14 3
    -16 -14 4
    -16 -14 5
    -16 -12 -2
    -16 -7 -6
    -16 -5 -7
    -16 -3 -8
    -15 -13 0
    -15 -13 7
    -15 -8 -5
    -14 -13 1
    -14 -13 2
    -14 -13 6
    -14 -10 -3
    -14 -9 -4
    -14 -6 -6
    -13 -12 0
    -13 -1 -8
    -11 -11 7
    -10 -11 2
    -10 -11 5
    -10 -5 -5
    -10 -3 -6
    -10 -1 -7
    -9 -10 1
    -9 -10 6
    -9 -7 -3
    -9 -4 -5
    -8 -9 7
    -7 -9 2
    -7 -9 3
    -7 -9 4
    -7 -9 5
    -7 -8 0
    -7 0 -6
    -6 -8 2
    -6 -1 -5
    -2 -4 2
    -2 -2 -1
    -1 -3 4
    -30 -10 -6
    -29 -16 0
    -29 -16 1
    -29 -15 -1
    -29 -10 -6
    -28 -16 0
    -28 -16 1
    -28 -14 -3
    -28 -10 -6
    -27 -16 0
    -27 -16 1
    -27 -16 6
    -27 -14 -3
    -27 -10 -6
    -26 -16 1
    -26 -16 6
    -26 -15 -1
    -26 -10 -6
    -25 -16 1
    -25 -16 6
    -25 -15 -1
    -25 -10 -6
    -24 -16 1
    -24 -16 6
    -24 -15 -1
    -24 -10 -6
    -24 -8 -7
    -24 -6 -8
    -23 -16 1
    -23 -16 2
    -23 -16 5
    -23 -16 6
    -23 -15 -1
    -23 -8 -7
    -23 -6 -8
    -22 -16 2
    -22 -16 3
    -22 -16 4
    -22 -16 5
    -22 -14 -2
    -22 -13 -3
    -22 -12 -4
    -22 -11 -5
    -22 -8 -7
    -22 -6 -8
    -21 -16 3
    -21 -16 4
    -21 -15 0
    -21 -14 -2
    -21 -13 -3
    -21 -12 -4
    -20 -15 0
    -20 -9 -6
    -20 -5 -8
    -19 -15 1
    -19 -15 6
    -19 -14 -1
    -19 -10 -5
    -19 -7 -7
    -19 -5 -8
    -18 -15 2
    -18 -15 3
    -18 -15 4
    -18 -15 5
    -18 -13 -2
    -18 -11 -4
    -18 -10 -5
    -17 -14 0
    -17 -12 -3
    -17 -8 -6
    -17 -6 -7
    -17 -4 -8
    -16 -14 1
    -16 -14 6
    -16 -13 -1
    -16 -9 -5
    -15 -14 2
    -15 -14 3
    -15 -14 4
    -15 -14 5
    -15 -12 -2
    -15 -11 -3
    -15 -10 -4
    -15 -7 -6
    -15 -5 -7
    -14 -12 -1
    -14 -8 -5
    -13 -13 2
    -13 -13 3
    -13 -13 4
    -13 -13 5
    -12 -5 -6
    -12 -3 -7
    -11 -12 5
    -10 -11 1
    -10 -11 6
    -9 -6 -4
    -9 0 -7
    -8 -10 2
    -8 -10 3
    -8 -10 4
    -8 -10 5
    -8 -9 0
    -8 -5 -4
    -6 -8 1
    -6 -8 6
    -6 -3 -4
    -6 4 -7
    -5 -7 1
    -5 -2 -4
    -4 -6 6
    -2 -3 0
    -1 -3 3
    -30 -12 -5
    -30 -9 -7
    -30 -7 -8
    -29 -17 2
    -29 -17 3
    -29 -16 -1
    -29 -14 -3
    -29 -13 -4
    -29 -12 -5
    -29 -9 -7
    -29 -7 -8
    -28 -17 2
    -28 -17 3
    -28 -17 4
    -28 -17 5
    -28 -16 -1
    -28 -15 -2
    -28 -12 -5
    -28 -9 -7
    -28 -7 -8
    -27 -17 2
    -27 -17 3
    -27 -17 4
    -27 -17 5
    -27 -12 -5
    -27 -9 -7
    -27 -7 -8
    -26 -17 2
    -26 -17 3
    -26 -17 4
    -26 -17 5
    -26 -16 0
    -26 -15 -2
    -26 -14 -3
    -26 -13 -4
    -26 -12 -5
    -26 -9 -7
    -26 -7 -8
    -25 -17 2
    -25 -17 3
    -25 -17 4
    -25 -16 0
    -25 -15 -2
    -25 -14 -3
    -25 -13 -4
    -25 -12 -5
    -25 -9 -7
    -25 -7 -8
    -24 -17 3
    -24 -16 0
    -24 -15 -2
    -24 -14 -3
    -24 -13 -4
    -24 -12 -5
    -24 -9 -7
    -24 -7 -8
    -23 -16 0
    -23 -14 -3
    -23 -13 -4
    -23 -10 -6
    -22 -16 1
    -22 -16 6
    -22 -15 -1
    -21 -16 1
    -21 -16 2
    -21 -16 5
    -21 -16 6
    -21 -15 -1
    -21 -11 -5
    -21 -10 -6
    -21 -8 -7
    -21 -6 -8
    -20 -16 2
    -20 -16 3
    -20 -16 4
    -20 -16 5
    -20 -14 -2
    -20 -13 -3
    -20 -12 -4
    -20 -8 -7
    -19 -15 0
    -19 -13 -3
    -19 -12 -4
    -19 -9 -6
    -18 -15 1
    -18 -15 6
    -18 -14 -1
    -18 -9 -6
    -18 -7 -7
    -18 -5 -8
    -17 -15 2
    -17 -15 3
    -17 -15 4
    -17 -15 5
    -17 -14 -1
    -17 -13 -2
    -17 -11 -4
    -17 -10 -5
    -16 -14 0
    -16 -12 -3
    -16 -8 -6
    -16 -6 -7
    -16 -4 -8
    -15 -14 1
    -15 -14 6
    -15 -13 -1
    -15 -9 -5
    -15 -3 -8
    -14 -14 3
    -14 -14 4
    -14 -13 0
    -14 -13 7
    -14 -11 -3
    -13 -13 1
    -13 -9 -4
    -9 -11 2
    -9 -11 3
    -9 -11 4
    -9 -10 0
    -9 -10 7
    -7 -9 1
    -7 -9 6
    -7 -7 -2
    -5 -5 -2
    -3 -5 1
    -3 -5 6
    -3 -1 -3
    -2 -1 -2
    -1 -2 6
    -1 5 -4
    0 -1 5
    -29 -17 0
    -29 -17 1
    -29 -15 -3
    -29 -14 -4
    -29 -11 -6
    -29 -8 -8
    -28 -17 0
    -28 -17 1
    -28 -15 -3
    -28 -14 -4
    -28 -11 -6
    -28 -8 -8
    -27 -17 0
    -27 -17 1
    -27 -16 -1
    -27 -15 -3
    -27 -14 -4
    -27 -11 -6
    -27 -8 -8
    -26 -17 1
    -26 -17 6
    -26 -16 -1
    -26 -11 -6
    -25 -17 1
    -25 -17 5
    -25 -17 6
    -25 -16 -1
    -25 -11 -6
    -24 -17 1
    -24 -17 2
    -24 -17 4
    -24 -17 5
    -24 -16 -1
    -24 -11 -6
    -23 -17 2
    -23 -17 3
    -23 -17 4
    -23 -17 5
    -23 -16 -1
    -23 -15 -2
    -23 -12 -5
    -23 -11 -6
    -23 -9 -7
    -23 -7 -8
    -22 -17 2
    -22 -17 3
    -22 -17 4
    -22 -16 0
    -22 -14 -3
    -22 -13 -4
    -22 -12 -5
    -22 -9 -7
    -22 -7 -8
    -21 -16 0
    -21 -14 -3
    -21 -13 -4
    -20 -16 1
    -20 -16 6
    -20 -15 -1
    -20 -10 -6
    -20 -6 -8
    -19 -16 1
    -19 -16 2
    -19 -16 3
    -19 -16 4
    -19 -16 5
    -19 -15 -1
    -19 -14 -2
    -19 -11 -5
    -19 -8 -7
    -19 -6 -8
    -18 -16 3
    -18 -16 4
    -18 -15 0
    -18 -14 -2
    -18 -13 -3
    -18 -12 -4
    -17 -15 1
    -17 -15 6
    -17 -9 -6
    -17 -7 -7
    -17 -5 -8
    -16 -15 2
    -16 -15 3
    -16 -15 4
    -16 -15 5
    -16 -14 -1
    -16 -13 -2
    -16 -11 -4
    -16 -10 -5
    -15 -14 0
    -15 -6 -7
    -14 -14 1
    -14 -14 2
    -14 -14 5
    -14 -13 -1
    -14 -10 -4
    -14 -7 -6
    -13 -13 0
    -13 -8 -5
    -13 -2 -8
    -11 -12 6
    -10 -12 2
    -10 -12 3
    -10 -12 4
    -10 -11 0
    -10 -11 7
    -9 -11 1
    -9 -11 5
    -9 -5 -5
    -9 -3 -6
    -8 -10 1
    -8 -10 6
    -8 -9 -1
    -8 -8 -2
    -8 -7 -3
    -8 -4 -5
    -8 -2 -6
    -7 -6 -3
    -7 -3 -5
    -7 2 -7
    -6 -5 -3
    -4 -5 -1
    -4 -4 -2
    -4 -1 -4
    -3 3 -5
    -29 -16 -2
    -29 -12 -6
    -29 -10 -7
    -28 -18 2
    -28 -18 3
    -28 -18 4
    -28 -17 -1
    -28 -16 -2
    -28 -13 -5
    -28 -12 -6
    -28 -10 -7
    -27 -18 2
    -27 -18 3
    -27 -18 4
    -27 -13 -5
    -27 -12 -6
    -27 -10 -7
    -26 -18 2
    -26 -18 3
    -26 -18 4
    -26 -17 0
    -26 -15 -3
    -26 -13 -5
    -26 -12 -6
    -26 -10 -7
    -26 -8 -8
    -25 -18 3
    -25 -17 0
    -25 -15 -3
    -25 -14 -4
    -25 -13 -5
    -25 -10 -7
    -25 -8 -8
    -24 -17 0
    -24 -17 6
    -24 -15 -3
    -24 -14 -4
    -24 -13 -5
    -24 -10 -7
    -24 -8 -8
    -23 -17 0
    -23 -17 6
    -23 -15 -3
    -23 -14 -4
    -22 -17 1
    -22 -17 5
    -22 -17 6
    -22 -11 -6
    -21 -17 2
    -21 -17 3
    -21 -17 4
    -21 -17 5
    -21 -16 -1
    -21 -12 -5
    -21 -11 -6
    -21 -7 -8
    -20 -17 3
    -20 -17 4
    -20 -16 0
    -20 -14 -3
    -20 -13 -4
    -20 -12 -5
    -20 -9 -7
    -20 -7 -8
    -19 -16 0
    -19 -16 6
    -19 -14 -3
    -19 -13 -4
    -19 -10 -6
    -18 -16 1
    -18 -16 2
    -18 -16 5
    -18 -15 -1
    -18 -11 -5
    -18 -8 -7
    -18 -6 -8
    -17 -16 3
    -17 -16 4
    -17 -15 0
    -17 -14 -2
    -17 -13 -3
    -17 -12 -4
    -16 -15 1
    -16 -15 6
    -16 -7 -7
    -15 -15 2
    -15 -15 3
    -15 -15 4
    -15 -15 5
    -15 -12 -3
    -15 -11 -4
    -15 -8 -6
    -15 -4 -8
    -14 -14 0
    -14 -14 6
    -14 -9 -5
    -13 -14 2
    -13 -14 3
    -13 -14 4
    -13 -14 5
    -13 -10 -4
    -12 -13 1
    -12 -4 -7
    -10 -12 5
    -9 -11 6
    -9 -7 -4
    -9 -1 -7
    -8 -10 0
    -8 -6 -4
    -7 -10 3
    -7 -10 4
    -7 -9 0
    -7 -5 -4
    -7 -1 -6
    -6 -9 2
    -6 -9 3
    -6 -9 4
    -6 -8 0
    -6 -2 -5
    -5 -8 3
    -5 -8 4
    -5 -7 0
    -5 -4 -3
    -5 2 -6
    -4 -7 3
    -4 -7 4
    -4 -6 0
    -4 4 -6
    -2 -4 1
    -2 6 -5
    0 5 -3
    -29 -15 -4
    -29 -11 -7
    -29 -9 -8
    -28 -18 0
    -28 -18 1
    -28 -16 -3
    -28 -15 -4
    -28 -14 -5
    -28 -11 -7
    -28 -9 -8
    -27 -18 1
    -27 -18 5
    -27 -17 -1
    -27 -16 -3
    -27 -15 -4
    -27 -14 -5
    -27 -11 -7
    -27 -9 -8
    -26 -18 1
    -26 -18 5
    -26 -17 -1
    -26 -16 -3
    -26 -9 -8
    -25 -18 1
    -25 -18 2
    -25 -18 4
    -25 -18 5
    -25 -17 -1
    -25 -12 -6
    -24 -18 1
    -24 -18 2
    -24 -18 3
    -24 -18 4
    -24 -18 5
    -24 -17 -1
    -24 -12 -6
    -23 -18 2
    -23 -18 3
    -23 -18 4
    -23 -17 -1
    -23 -13 -5
    -23 -12 -6
    -23 -10 -7
    -23 -8 -8
    -22 -17 0
    -22 -14 -4
    -22 -13 -5
    -22 -10 -7
    -22 -8 -8
    -21 -17 0
    -21 -17 1
    -21 -17 6
    -21 -15 -3
    -21 -14 -4
    -20 -17 1
    -20 -17 2
    -20 -17 5
    -20 -16 -1
    -20 -11 -6
    -19 -17 3
    -19 -17 4
    -19 -12 -5
    -19 -9 -7
    -19 -7 -8
    -18 -16 0
    -18 -16 6
    -18 -14 -3
    -18 -13 -4
    -18 -10 -6
    -17 -16 1
    -17 -16 2
    -17 -16 5
    -17 -15 -1
    -17 -11 -5
    -17 -8 -7
    -17 -6 -8
    -16 -16 3
    -16 -15 0
    -16 -13 -3
    -16 -12 -4
    -16 -9 -6
    -16 -5 -8
    -15 -15 1
    -15 -15 6
    -15 -14 -1
    -15 -10 -5
    -15 -7 -7
    -14 -15 2
    -14 -15 4
    -14 -13 -2
    -14 -12 -3
    -14 -11 -4
    -14 -8 -6
    -14 -6 -7
    -13 -14 1
    -13 -13 -1
    -13 -9 -5
    -12 -14 3
    -12 -13 0
    -12 -2 -8
    -11 -12 7
    -10 -12 6
    -9 -11 0
    -8 -11 2
    -8 -11 3
    -8 -11 4
    -7 -10 2
    -7 -10 5
    -7 -9 7
    -6 -9 5
    -6 -8 7
    -6 -4 -4
    -5 -8 5
    -4 -7 2
    -4 -3 -3
    -3 -4 -1
    -1 -3 2
    -29 -13 -6
    -28 -18 -1
    -28 -13 -6
    -27 -19 2
    -27 -19 3
    -27 -19 4
    -27 -18 -1
    -27 -18 0
    -27 -13 -6
    -26 -19 3
    -26 -18 0
    -26 -14 -5
    -26 -13 -6
    -26 -11 -7
    -25 -18 0
    -25 -13 -6
    -25 -11 -7
    -25 -9 -8
    -24 -18 0
    -24 -17 -2
    -24 -16 -3
    -24 -15 -4
    -24 -14 -5
    -24 -11 -7
    -24 -9 -8
    -23 -18 1
    -23 -18 5
    -23 -16 -3
    -23 -15 -4
    -23 -11 -7
    -23 -9 -8
    -22 -18 1
    -22 -18 2
    -22 -18 3
    -22 -18 4
    -22 -18 5
    -22 -17 -1
    -22 -12 -6
    -21 -18 2
    -21 -18 3
    -21 -18 4
    -21 -17 -1
    -21 -13 -5
    -21 -10 -7
    -21 -8 -8
    -21 -6 -9
    -20 -17 0
    -20 -17 6
    -20 -15 -3
    -20 -14 -4
    -20 -13 -5
    -20 -10 -7
    -20 -8 -8
    -19 -17 1
    -19 -17 5
    -19 -16 -1
[truncated: 1,644,552 more chars]
