# Supplementary material for: Poly[[bis­(μ4-acetato-κ4O:O:O′:O′)tetra­kis­(μ3-acetato-κ3O:O:O′)bis­(μ2-acetato-κ2O:O′)bis­(μ3-hydroxido)penta­nickel(II)] 2.60-hydrate]
Source: IUCrdata. 2025 Feb 7;10(Pt 2):x250082. doi: 10.1107/S2414314625000823 (PMC11904630; doi:10.1107/S2414314625000823)
Supplement: Supplementary file 2 [file x-10-x250082-Isup2.hkl]

data_I                                                                          
_shelx_title ' '                                                                
_shelx_refln_list_code          4                                               
_shelx_F_calc_maximum      650.28                                               
_exptl_crystal_F_000      3456.20                                               
_reflns_d_resolution_high  0.6612                                               
                                                                                
loop_                                                                           
 _space_group_symop_operation_xyz                                               
 'x, y, z'                                                                      
 '-x+1/2, -y, z+1/2'                                                            
 '-y+3/4, x+1/4, z+1/4'                                                         
 'y+3/4, -x+3/4, z+3/4'                                                         
 'x+1/2, y+1/2, z+1/2'                                                          
 '-x+1, -y+1/2, z+1'                                                            
 '-y+5/4, x+3/4, z+3/4'                                                         
 'y+5/4, -x+5/4, z+5/4'                                                         
 '-x, -y, -z'                                                                   
 'x-1/2, y, -z-1/2'                                                             
 'y-3/4, -x-1/4, -z-1/4'                                                        
 '-y-3/4, x-3/4, -z-3/4'                                                        
 '-x+1/2, -y+1/2, -z+1/2'                                                       
 'x, y+1/2, -z'                                                                 
 'y-1/4, -x+1/4, -z+1/4'                                                        
 '-y-1/4, x-1/4, -z-1/4'                                                        
                                                                                
_cell_length_a    23.3025                                                       
_cell_length_b    23.3025                                                       
_cell_length_c    11.2648                                                       
_cell_angle_alpha  90.000                                                       
_cell_angle_beta   90.000                                                       
_cell_angle_gamma  90.000                                                       
                                                                                
_shelx_F_squared_multiplier     1.000                                           
                                                                                
loop_                                                                           
 _refln_index_h                                                                 
 _refln_index_k                                                                 
 _refln_index_l                                                                 
 _refln_F_squared_calc                                                          
 _refln_F_squared_meas                                                          
 _refln_F_squared_sigma                                                         
 _refln_observed_status                                                         
   2   2   0        289.53        132.23       142.67 o                         
  -2   4   0      51626.84      59011.21       575.75 o                         
   0   4   0     108386.34      96501.30       685.37 o                         
   2   4   0      38045.36      37987.14       557.58 o                         
   4   4   0       3882.44       3876.90       247.94 o                         
  -4   6   0        184.06        193.13       257.87 o                         
  -2   6   0       1646.63       2537.22       636.38 o                         
   0   6   0       6268.97       6717.09       260.13 o                         
   2   6   0     182984.09     180470.25      1439.27 o                         
   4   6   0      17739.69      18306.42       399.92 o                         
   6   6   0      78315.28      76412.98       617.33 o                         
  -6   8   0      24325.17      22902.41       479.34 o                         
  -4   8   0      16485.67      14981.53       603.44 o                         
  -2   8   0      41493.34      39141.08       855.15 o                         
   0   8   0      43390.73      41472.90       491.19 o                         
   2   8   0     108021.60     105543.91      1112.12 o                         
   4   8   0        439.04       1435.56       512.94 o                         
   6   8   0       4898.08       5696.04       407.32 o                         
   8   8   0       8971.25       9604.41       422.80 o                         
  -8  10   0      27080.67      27228.74       666.16 o                         
  -6  10   0      88276.27      86342.21       977.89 o                         
  -4  10   0       6499.40       7576.27       564.40 o                         
  -2  10   0     111448.23     116083.46      1713.81 o                         
   0  10   0     167339.38     166848.00      1526.24 o                         
   2  10   0     353971.66     351318.97      3779.13 o                         
   4  10   0      25893.12      26030.70       803.69 o                         
   6  10   0      10048.73       9301.01       581.94 o                         
   8  10   0        497.75        375.94       418.35 o                         
  10  10   0       7278.99       7101.76       504.30 o                         
 -10  12   0     108472.31     110907.59      1342.02 o                         
  -8  12   0      99013.66     101574.40      1424.33 o                         
  -6  12   0        226.90        160.80       472.00 o                         
  -4  12   0      71023.84      65771.16      1033.56 o                         
  -2  12   0       5103.75       4750.96       524.34 o                         
   0  12   0     170630.78     164076.50      1222.88 o                         
   2  12   0     301704.75     309266.12      2392.12 o                         
   4  12   0        136.62        253.84       605.89 o                         
   6  12   0      85438.16      90783.30      1417.68 o                         
   8  12   0       1044.36       1851.19       518.18 o                         
  10  12   0       7879.64       7997.65       773.41 o                         
  12  12   0     362063.81     372706.16      3420.97 o                         
 -12  14   0     115740.84     119071.34      1888.75 o                         
 -10  14   0      69874.27      67820.34      1203.71 o                         
  -8  14   0     232196.91     237611.19      2273.17 o                         
  -6  14   0     117960.00     113246.17      1546.30 o                         
  -4  14   0     133122.28     131938.75      1373.08 o                         
  -2  14   0      33308.15      32998.43       749.32 o                         
   0  14   0     203370.36     207573.56      2300.62 o                         
   2  14   0     199960.20     203177.09      2991.59 o                         
   4  14   0      42885.14      43857.20      1449.53 o                         
   6  14   0     422863.19     434073.31      2360.74 o                         
   8  14   0      80960.48      87468.01      2434.22 o                         
  10  14   0      30147.98      34247.92      1571.74 o                         
  12  14   0      43826.10      44010.51      1080.55 o                         
  14  14   0       2227.53       1996.29       738.86 o                         
 -14  16   0       2283.53       1598.75       855.34 o                         
 -12  16   0      13148.06      11604.54      1120.91 o                         
 -10  16   0       4757.78       5517.01       985.35 o                         
  -8  16   0     120126.27     117804.87      1718.47 o                         
  -6  16   0     129150.47     126247.02      1545.22 o                         
  -4  16   0     212030.88     215218.36      1820.72 o                         
  -2  16   0       1398.93       1174.71       528.38 o                         
   0  16   0        872.19        603.55       506.55 o                         
   2  16   0      56519.61      54670.86      1597.49 o                         
   4  16   0      78107.78      83164.97      1593.53 o                         
   6  16   0      12144.61      14215.08      1559.96 o                         
   8  16   0        273.68       -202.90       650.20 o                         
  10  16   0       4953.97       4377.20       865.23 o                         
  12  16   0         54.66        -90.41       709.60 o                         
  14  16   0      38798.36      38969.43      2667.95 o                         
  16  16   0      13353.59      14968.71      1393.85 o                         
 -16  18   0      16272.98      16055.23      1590.22 o                         
 -14  18   0        566.24        227.95      1160.15 o                         
 -12  18   0       6020.77       5793.21       873.46 o                         
 -10  18   0       4512.30       3807.97       935.25 o                         
  -8  18   0       1540.20       1267.52      1080.71 o                         
  -6  18   0         19.57       -397.19      1017.86 o                         
  -4  18   0       1138.42       -109.47       676.87 o                         
  -2  18   0     128072.23     127495.51      3349.50 o                         
   0  18   0      24263.57      22485.64       876.43 o                         
   2  18   0      19049.66      19599.86      1879.89 o                         
   4  18   0      38299.63      38646.14      1377.01 o                         
   6  18   0       1369.33       1704.85      1082.20 o                         
   8  18   0      24449.77      26296.65      1247.50 o                         
  10  18   0       1367.29       2029.27       879.67 o                         
  12  18   0       2244.83       2298.34      1110.16 o                         
  14  18   0      61289.24      62837.61      1869.76 o                         
  16  18   0      49639.84      51212.27      1840.80 o                         
  18  18   0      35341.24      41574.40      1807.38 o                         
 -18  20   0      11405.67      12204.42      1623.21 o                         
 -16  20   0       3427.29       3773.42      1396.13 o                         
 -14  20   0      49498.76      48658.63      1827.91 o                         
 -12  20   0      26445.08      29023.31      1425.40 o                         
 -10  20   0       4414.21       4542.65      1158.60 o                         
  -8  20   0      24374.47      22611.09      1235.33 o                         
  -6  20   0       3624.58       4977.11      1714.47 o                         
  -4  20   0        141.83        366.36       912.22 o                         
   4  20   0      22508.24      23118.86      1285.96 o                         
   6  20   0       1655.05       2004.25      1173.33 o                         
   8  20   0      37913.07      38631.86      1555.45 o                         
  10  20   0      37263.95      39347.39      1617.58 o                         
  12  20   0      12259.18      12843.40      1162.68 o                         
  14  20   0       8204.36       9151.54      1091.88 o                         
  16  20   0       3324.75       4462.44      1396.74 o                         
  18  20   0        912.54        265.68      1448.39 o                         
  20  20   0       7311.49       8308.86      1645.61 o                         
 -20  22   0      22499.39      21293.26      1934.17 o                         
 -18  22   0      48084.27      45587.94      3472.59 o                         
 -16  22   0       5315.72       5408.60      1510.18 o                         
 -14  22   0       1151.72       2327.81      1356.43 o                         
 -12  22   0      14259.82      14079.75      3222.49 o                         
 -10  22   0      28699.82      26144.22      1428.52 o                         
  -8  22   0         70.44        578.26      1132.18 o                         
  -6  22   0       2628.00       2824.75      1062.61 o                         
  -4  22   0       8274.94       7866.92      1113.85 o                         
  -2  22   0      14078.40      13506.29      1261.67 o                         
   0  22   0        722.92        115.56      1081.06 o                         
   2  22   0       1937.31       1885.80      1223.13 o                         
   4  22   0      12710.18      15318.46      1284.38 o                         
   6  22   0       6363.67       5294.15       985.77 o                         
   8  22   0      48988.03      49697.93      1337.06 o                         
  10  22   0       7967.01       8629.63       945.56 o                         
  12  22   0       1356.41        853.12      1042.79 o                         
  14  22   0      34376.70      37653.42      2486.81 o                         
  16  22   0       2603.40       2940.66      1511.41 o                         
  18  22   0       1578.43       1303.26      1593.25 o                         
  20  22   0       9164.50       8316.85      1788.96 o                         
  22  22   0      12495.26      11508.98      1678.16 o                         
 -22  24   0        495.00        571.03      1905.70 o                         
 -20  24   0        276.18       -151.53      1715.27 o                         
 -18  24   0       2511.03       3072.34      2352.59 o                         
 -16  24   0       6142.24       6577.13      1625.04 o                         
 -14  24   0         38.58        108.09      1422.00 o                         
 -12  24   0       6211.96       6071.79      2013.02 o                         
 -10  24   0      10746.44      10579.30      1333.13 o                         
  -8  24   0         38.87       -369.95      1141.41 o                         
  -6  24   0      14917.41      14027.46      1424.86 o                         
  -4  24   0       6586.02       6159.20       988.53 o                         
  -2  24   0        112.23        643.13      1319.89 o                         
   0  24   0      31253.10      31254.93      1875.31 o                         
   2  24   0      32300.83      32378.77      1612.23 o                         
   4  24   0      31578.04      34767.27      3946.60 o                         
   6  24   0      21424.94      21627.09      1371.80 o                         
   8  24   0      59174.81      59693.88      2498.39 o                         
  10  24   0       9554.21       8483.75      1488.12 o                         
  12  24   0       5851.55       5568.34      1518.57 o                         
  14  24   0      40080.83      40081.08      2029.40 o                         
  16  24   0         79.08       1100.58      1609.35 o                         
  18  24   0         26.48       -107.26      1696.79 o                         
  20  24   0         46.75        161.70      1804.77 o                         
  22  24   0         12.93       -905.78      1543.74 o                         
  24  24   0       4760.65       5592.98      3004.69 o                         
 -22  26   0          3.86       -148.84      2901.68 o                         
 -20  26   0       7313.62       5068.61      1927.41 o                         
 -18  26   0       7583.31       8637.38      2600.95 o                         
 -16  26   0      23188.05      22697.95      2227.76 o                         
 -14  26   0        225.93        587.72      1559.74 o                         
 -12  26   0      10504.26      10995.65      2261.81 o                         
 -10  26   0      14645.69      15387.88      2237.36 o                         
  -8  26   0       4597.39       4454.72      1324.13 o                         
  -6  26   0      72875.05      68404.76      5406.82 o                         
  -4  26   0      72795.34      70544.77      7894.72 o                         
  -2  26   0      47600.30      47979.50      1496.76 o                         
   0  26   0       2669.82       3198.92      2467.39 o                         
   2  26   0       1339.26       1989.79      1348.85 o                         
   4  26   0       4668.81       4749.71      1896.91 o                         
   6  26   0      11142.00       9875.66      2024.80 o                         
   8  26   0      30362.57      31159.54      1954.10 o                         
  10  26   0         46.74       -142.35      1471.33 o                         
  12  26   0      12461.08      13162.29      1764.73 o                         
  14  26   0      26799.42      25023.37      2005.70 o                         
  16  26   0          0.60       -558.00      1751.35 o                         
  18  26   0       5747.81       5233.10      1935.35 o                         
  20  26   0       1161.92        435.31      1948.34 o                         
 -20  28   0       8869.95       5950.88      2991.15 o                         
 -18  28   0      30972.63      26960.55      3212.01 o                         
 -16  28   0      49281.49      45921.41      3362.59 o                         
 -14  28   0      14888.18      13955.81      2629.32 o                         
 -10  28   0       1126.00       1836.68      2170.58 o                         
  -8  28   0        172.98         29.24      2030.91 o                         
  -6  28   0      32245.31      31811.96      2542.02 o                         
  -4  28   0      27229.27      26791.56      2586.54 o                         
  -2  28   0      22162.91      19272.79      1627.23 o                         
   0  28   0         71.73        406.36      1925.72 o                         
   2  28   0       1999.37       2520.64      2016.51 o                         
   4  28   0        765.05       -420.32      1979.41 o                         
   6  28   0       8903.50       9761.74      2229.07 o                         
   8  28   0      20913.53      18464.59      2874.62 o                         
  12  28   0       1233.20      -1319.02      2588.73 o                         
  14  28   0       6668.23       4105.04      2853.67 o                         
  16  28   0      19458.57      18061.29      3215.94 o                         
  18  28   0         23.59        850.69      2912.59 o                         
 -14  30   0        241.11      -1884.26      2601.38 o                         
 -12  30   0       3125.51       6432.75      2505.80 o                         
  -6  30   0       2750.53       2027.86      2182.37 o                         
  -4  30   0       2580.54       2121.70      2156.62 o                         
  -2  30   0       2358.08       1001.32      1533.57 o                         
   0  30   0        428.49       1268.83      2117.33 o                         
  14  30   0        129.80       -653.40      2949.69 o                         
  16  30   0      10159.84       5496.95      2835.77 o                         
  -2  32   0      22181.43      24535.94      2797.80 o                         
   0  32   0      21914.78      22154.97      2768.55 o                         
   2  32   0          9.10        396.32      2365.69 o                         
   4  34   0       1780.66       1326.88      2740.18 o                         
   0   1   1     270183.97     296682.12      1714.35 o                         
  -1   2   1     211258.31     223293.36      2393.98 o                         
   1   2   1     140349.17     135444.55      1112.95 o                         
  -2   3   1      18122.91      16169.97       236.68 o                         
   0   3   1      21110.73      20499.86       241.47 o                         
   2   3   1     105357.98      92862.09       408.78 o                         
  -3   4   1       6960.20       6801.78       168.90 o                         
  -1   4   1      11307.23      12348.15       247.70 o                         
   1   4   1        347.58       1046.39       163.89 o                         
   3   4   1      17731.46      18254.62       217.16 o                         
  -4   5   1       7827.63       7561.89       215.55 o                         
  -2   5   1      37553.46      39776.10       669.27 o                         
   0   5   1      82090.52      78811.82       539.69 o                         
   2   5   1      27657.22      29332.97       369.42 o                         
   4   5   1       2482.63       2192.88       193.29 o                         
  -5   6   1     107202.89     101591.17       546.54 o                         
  -3   6   1      70360.46      72044.20       433.10 o                         
  -1   6   1         25.62        640.33       270.27 o                         
   1   6   1       5700.53       5318.61       238.06 o                         
   3   6   1     131816.25     123946.09       849.85 o                         
   5   6   1      20985.23      19865.45       313.50 o                         
  -6   7   1      15829.14      17326.71       343.42 o                         
  -4   7   1      22952.19      21994.88       340.29 o                         
  -2   7   1      32098.65      31785.84       808.58 o                         
   0   7   1      22704.72      23245.20       342.73 o                         
   2   7   1       8506.61       9325.71       316.79 o                         
   4   7   1      44135.53      42603.67       529.86 o                         
   6   7   1       7117.81       6395.61       277.89 o                         
  -7   8   1       9873.20       9930.43       363.96 o                         
  -5   8   1      28957.98      28629.04       361.87 o                         
  -3   8   1      40801.29      38381.11       571.93 o                         
  -1   8   1      22657.53      22694.62       472.23 o                         
   1   8   1        680.85        689.88       252.10 o                         
   3   8   1      79804.10      72967.38       715.53 o                         
   5   8   1       8524.50       7785.03       304.28 o                         
   7   8   1         49.74        199.61       260.99 o                         
  -8   9   1        126.67        270.45       305.11 o                         
  -6   9   1      52320.71      52664.26       563.17 o                         
  -4   9   1      29609.87      26982.72       409.76 o                         
  -2   9   1      25354.39      23356.16       732.76 o                         
   0   9   1     107295.47     105616.83      1159.57 o                         
   2   9   1        754.97        482.22       265.43 o                         
   4   9   1       2628.11       2316.85       355.81 o                         
   6   9   1      11468.89      10122.19       508.05 o                         
   8   9   1      86124.84      87056.21       669.91 o                         
  -9  10   1      33215.93      31309.56       646.78 o                         
  -7  10   1      29276.48      29668.81       535.19 o                         
  -5  10   1       8599.36       9034.74       342.80 o                         
  -3  10   1      24819.33      23322.41       498.11 o                         
  -1  10   1      14005.01      13396.32       318.76 o                         
   1  10   1      17737.61      18457.15       523.71 o                         
   3  10   1      34392.86      32696.70       606.55 o                         
   5  10   1          2.97        202.78       279.49 o                         
   7  10   1       5458.89       5365.12       346.02 o                         
   9  10   1      10564.97       9422.32       464.67 o                         
 -10  11   1     133535.62     136172.77      1008.32 o                         
  -8  11   1      83688.76      79163.13       800.67 o                         
  -6  11   1      26997.50      26475.20       525.43 o                         
  -4  11   1         57.16         56.05       307.55 o                         
  -2  11   1         50.36       -292.87       292.87 o                         
   0  11   1      18490.75      17037.16       362.54 o                         
   2  11   1       3453.47       3708.16       330.88 o                         
   4  11   1      19716.22      21233.69       581.69 o                         
   6  11   1       1544.58       1257.40       308.59 o                         
   8  11   1      13166.01      11904.87       432.78 o                         
  10  11   1      22774.91      21200.68       498.67 o                         
 -11  12   1      12568.87      12962.08       652.87 o                         
  -9  12   1       2208.11       2159.72       420.67 o                         
  -7  12   1      24000.53      23272.10       567.34 o                         
  -5  12   1       1325.84        845.47       330.71 o                         
  -3  12   1      68582.48      66773.36      1164.20 o                         
  -1  12   1      39848.11      39534.66       530.57 o                         
   1  12   1      18897.75      17182.11       467.75 o                         
   3  12   1      24225.34      24444.78       628.78 o                         
   5  12   1      11914.05      12246.44       656.25 o                         
   7  12   1       4642.78       5358.05       396.71 o                         
   9  12   1       1100.82       1815.64       446.63 o                         
  11  12   1     113734.58     112645.24      1205.56 o                         
 -12  13   1        674.51       1047.59       541.38 o                         
 -10  13   1       4776.96       5729.60       501.41 o                         
  -8  13   1      12095.07      12764.96       511.37 o                         
  -6  13   1      19603.05      20579.80       481.54 o                         
  -4  13   1          4.86         67.53       385.70 o                         
  -2  13   1      44484.73      42891.47       600.41 o                         
   0  13   1      40441.75      41774.83       782.46 o                         
   2  13   1        769.72       1245.38       325.98 o                         
   4  13   1      12378.03      15108.95       906.19 o                         
   6  13   1      29909.43      31437.62       554.17 o                         
   8  13   1      30200.47      29569.09       706.58 o                         
  10  13   1      26731.91      27670.10       819.61 o                         
  12  13   1      41495.19      43625.16       749.30 o                         
 -13  14   1      33578.05      33780.25       820.64 o                         
 -11  14   1       3331.72       3465.39       497.49 o                         
  -9  14   1      12317.85      13181.97       608.00 o                         
  -7  14   1         76.29       -295.86       407.33 o                         
  -5  14   1       6368.92       6846.43       391.66 o                         
  -3  14   1      88288.97      89686.62       786.33 o                         
  -1  14   1      50473.26      50494.68       716.45 o                         
   1  14   1       5829.30       5189.00       435.75 o                         
   3  14   1       2823.84       3214.33       409.64 o                         
   5  14   1      64935.71      63951.76      1060.22 o                         
   7  14   1       3083.96       3352.94       485.05 o                         
   9  14   1       3927.50       4361.81       589.02 o                         
  11  14   1      61740.37      62814.38      1215.68 o                         
  13  14   1        846.14        822.20       737.17 o                         
 -14  15   1       5183.51       4962.08       769.60 o                         
 -12  15   1          9.59        581.33       590.19 o                         
 -10  15   1       1242.20       1636.55       515.34 o                         
  -8  15   1      12078.42      10354.36       536.14 o                         
  -6  15   1      13501.21      13247.46       511.85 o                         
  -4  15   1        310.51        634.55       350.96 o                         
  -2  15   1       1002.89       1292.16       376.36 o                         
   0  15   1       7644.27       6615.93       510.20 o                         
   2  15   1      81391.16      82203.49       917.95 o                         
   4  15   1     151779.70     156992.89      1366.78 o                         
   6  15   1      85054.59      87475.29      1172.92 o                         
   8  15   1      27196.34      30051.67       983.03 o                         
  10  15   1        100.83        541.88       574.96 o                         
  12  15   1       2687.97       1816.55       677.27 o                         
  14  15   1      16143.23      18528.03      1331.98 o                         
 -15  16   1       7586.45       9318.61       896.79 o                         
 -13  16   1      33728.29      33139.11      1262.04 o                         
 -11  16   1       4837.48       4205.85       640.97 o                         
  -9  16   1      55301.77      54420.50      1344.80 o                         
  -7  16   1      10344.46      10060.72       600.68 o                         
  -5  16   1       4463.58       4593.14       490.94 o                         
  -3  16   1      55358.98      54911.77       873.12 o                         
  -1  16   1         87.75        201.01       352.72 o                         
   1  16   1       1708.65       2365.05       559.48 o                         
   3  16   1       3048.33       3532.87       606.23 o                         
   5  16   1      64458.95      65259.58      1554.94 o                         
   7  16   1       1305.64       1656.87       539.70 o                         
   9  16   1      12809.73      14679.90       710.35 o                         
  11  16   1        996.99        786.84       653.65 o                         
  13  16   1      23424.95      24276.93       841.25 o                         
  15  16   1         98.09        384.83       693.68 o                         
 -16  17   1       1953.15       1826.86       979.96 o                         
 -14  17   1      11189.73      10364.68       893.42 o                         
 -12  17   1       4989.62       4351.79       727.12 o                         
 -10  17   1         48.89        -40.73       683.43 o                         
  -8  17   1      24453.95      24414.06       698.00 o                         
  -6  17   1     105053.66     103350.90      1347.08 o                         
  -4  17   1      75212.73      75557.83       870.74 o                         
  -2  17   1      57196.12      59561.70      1294.13 o                         
   0  17   1      23358.90      23198.55       806.07 o                         
   2  17   1       1188.02       1046.62       538.98 o                         
   4  17   1      10599.16      10224.10       812.93 o                         
   6  17   1      24281.39      25209.01       758.43 o                         
   8  17   1      23795.95      23234.67      1024.70 o                         
  10  17   1       3798.94       3929.24       666.11 o                         
  12  17   1         22.62        152.48       621.26 o                         
  14  17   1      13968.93      15872.46       694.62 o                         
  16  17   1       2334.52       2667.42       730.06 o                         
 -17  18   1       8478.72       8253.49      1191.04 o                         
 -15  18   1       7557.26       8163.86       855.48 o                         
 -13  18   1       4082.80       3722.52       718.52 o                         
 -11  18   1        574.68        -28.18       707.26 o                         
  -9  18   1      33634.41      34463.82       994.87 o                         
  -7  18   1       5385.13       5568.37       699.64 o                         
  -5  18   1        444.01        540.26       418.30 o                         
  -3  18   1      38774.04      38570.05      1092.58 o                         
  -1  18   1      14169.29      14667.30       709.42 o                         
   1  18   1      22293.91      24999.19      1219.61 o                         
   3  18   1       1516.30       2413.97       626.87 o                         
   5  18   1      46432.97      49972.64      1036.42 o                         
   7  18   1         31.59       -229.20       644.00 o                         
   9  18   1       1520.84       1366.94       694.28 o                         
  11  18   1       1802.81       2418.93       581.33 o                         
  13  18   1      18002.33      19933.15       746.42 o                         
  15  18   1        614.85        337.07       751.29 o                         
  17  18   1        605.93        446.69       886.48 o                         
 -18  19   1         82.81        605.17      1134.07 o                         
 -16  19   1      16516.61      19580.75      1117.11 o                         
 -14  19   1      33518.54      35326.29      1023.28 o                         
 -12  19   1      26709.53      25624.07      1064.80 o                         
 -10  19   1      13035.20      12694.86      1069.78 o                         
  -8  19   1       5233.94       5386.88       744.37 o                         
  -6  19   1       1474.16        962.23       528.82 o                         
  -4  19   1       1635.14       1755.11       537.77 o                         
  -2  19   1       2032.84       1701.62       832.23 o                         
   0  19   1       1333.53       1348.26       591.90 o                         
   2  19   1       7757.23       7325.26       789.99 o                         
   4  19   1        427.16        678.21       708.71 o                         
   6  19   1       1864.47       1459.53       705.52 o                         
   8  19   1       4675.42       4774.02       700.74 o                         
  10  19   1      11456.57      11282.07       684.48 o                         
  12  19   1       7807.80       8426.97       722.99 o                         
  14  19   1       5964.82       7191.98       790.95 o                         
  16  19   1      16045.72      14726.08      1044.46 o                         
  18  19   1       6199.59       5510.32      1063.26 o                         
 -19  20   1       4343.17       5183.13      1265.78 o                         
 -17  20   1       9548.08      10327.63      1240.80 o                         
 -15  20   1       4386.99       3502.69       905.33 o                         
 -13  20   1        518.53        801.67       667.62 o                         
 -11  20   1        213.92        421.50       829.45 o                         
  -9  20   1      25751.09      26010.29      1097.52 o                         
  -7  20   1       1646.87       2272.58       568.86 o                         
  -5  20   1       1266.07        903.47       596.89 o                         
  -3  20   1      12931.11      13739.56       822.75 o                         
  -1  20   1       5896.35       6693.08       708.95 o                         
   1  20   1         48.93       -121.77       813.81 o                         
   3  20   1       6587.90       7376.80       950.21 o                         
   5  20   1      13110.34      14252.08       736.40 o                         
   7  20   1       2571.50       2894.40       526.13 o                         
   9  20   1       5552.02       6790.89       630.90 o                         
  11  20   1      11127.10      12503.37       838.03 o                         
  13  20   1      12534.40      12828.73       883.30 o                         
  15  20   1       1491.61       1672.24       801.87 o                         
  17  20   1         80.81       -145.44       842.65 o                         
  19  20   1       2101.18       2434.84      1067.40 o                         
 -20  21   1       1437.30       1804.06      1125.16 o                         
 -18  21   1       3831.97       3803.63      1283.75 o                         
 -16  21   1       2595.58       3485.78      1152.61 o                         
 -14  21   1       1622.41       1453.60       919.64 o                         
 -12  21   1       2860.26       3603.96       816.18 o                         
 -10  21   1       4969.95       5344.57       841.35 o                         
  -8  21   1       7064.02       6275.31       839.82 o                         
  -6  21   1        219.21        170.74       520.22 o                         
  -4  21   1         44.20        -54.07       524.36 o                         
  -2  21   1          3.06         49.79       694.25 o                         
   0  21   1       3413.09       3880.19       800.26 o                         
   2  21   1         67.49        531.93      1103.83 o                         
   4  21   1         73.10        226.84      1091.69 o                         
   6  21   1         81.68       -354.19       715.11 o                         
   8  21   1       6800.47       7570.65       681.86 o                         
  10  21   1      16378.55      19272.69       906.10 o                         
  12  21   1      23171.97      24593.78       958.08 o                         
  14  21   1       6776.49       6183.85       998.00 o                         
  16  21   1        174.18         82.59       841.91 o                         
  18  21   1        983.45        572.71      1055.54 o                         
  20  21   1       4965.08       4503.42      1175.37 o                         
 -21  22   1       5750.37       5300.58      1259.75 o                         
 -19  22   1       4119.31       4502.02      1073.26 o                         
 -17  22   1       1830.53       2426.83      1254.88 o                         
 -15  22   1       5091.06       6447.24       955.37 o                         
 -13  22   1       7809.46       7711.59       858.03 o                         
 -11  22   1          6.57       -133.01       856.34 o                         
  -9  22   1      17797.07      17999.61       900.37 o                         
  -7  22   1          2.96       -328.11       705.71 o                         
  -5  22   1       2209.63       2062.27       638.66 o                         
  -3  22   1      11324.67      10907.35       759.90 o                         
  -1  22   1      29120.48      28870.70      1540.28 o                         
   1  22   1       2307.82       3250.02       961.31 o                         
   3  22   1        592.41       1323.93       930.17 o                         
   5  22   1        255.75        -70.45       770.52 o                         
   7  22   1      14776.37      15170.07       794.88 o                         
   9  22   1       4548.14       4843.65       723.52 o                         
  11  22   1      25942.70      27645.65       966.15 o                         
  13  22   1      25367.39      25024.62      1160.39 o                         
  15  22   1          6.81        -96.68       844.53 o                         
  17  22   1       5229.16       4610.78      1258.23 o                         
  19  22   1       8051.29       7329.83      1211.72 o                         
  21  22   1       1471.05        105.99      1218.89 o                         
 -22  23   1       5738.82       5004.79      1346.25 o                         
 -20  23   1      15215.14      15807.03      1967.53 o                         
 -18  23   1       6273.65       6366.24      1398.22 o                         
 -16  23   1       4160.17       3568.01      1276.71 o                         
 -14  23   1        940.25         85.04       863.61 o                         
 -12  23   1         86.36        384.49      1082.33 o                         
 -10  23   1        228.25       -137.58       863.71 o                         
  -8  23   1       5110.02       6179.23       786.30 o                         
  -6  23   1        174.04        -47.33       698.21 o                         
  -4  23   1        109.77        822.42       648.58 o                         
  -2  23   1       9333.44       9322.49       816.12 o                         
   0  23   1      46419.75      44380.52      1770.45 o                         
   2  23   1      33077.21      35785.82      1297.09 o                         
   4  23   1      19191.45      22575.20      1470.82 o                         
   6  23   1       8352.66       9055.44       780.23 o                         
   8  23   1        697.55        978.33       686.19 o                         
  10  23   1       2695.74       2600.57       747.94 o                         
  12  23   1       4543.50       4006.49       866.39 o                         
  14  23   1       3857.22       3739.65       947.06 o                         
  16  23   1        225.61       -161.71      1070.45 o                         
  18  23   1       2032.92       3049.15      1172.14 o                         
  20  23   1       5335.28       5419.42      1273.52 o                         
  22  23   1       5970.89       5789.59      1355.91 o                         
 -23  24   1        708.71        415.79      1608.73 o                         
 -21  24   1        554.89        340.68      1285.70 o                         
 -19  24   1       1397.98        692.36      1229.56 o                         
 -17  24   1        780.05         87.14      1319.95 o                         
 -15  24   1      16396.16      15947.92      1410.05 o                         
 -13  24   1      17241.13      16910.95      1051.83 o                         
 -11  24   1       2076.95       2379.35      1396.96 o                         
  -9  24   1       3415.30       2650.58      1022.69 o                         
  -7  24   1      12634.19      11416.44       903.96 o                         
  -5  24   1       3720.98       3063.89       792.76 o                         
  -3  24   1        396.10        936.30       685.01 o                         
  -1  24   1      17264.64      16994.91      2161.64 o                         
   1  24   1       2658.98       2024.43       909.28 o                         
   3  24   1      12509.74      11758.09      1191.28 o                         
   5  24   1      10718.54       9924.33      1178.37 o                         
   7  24   1      20206.47      19653.05       934.71 o                         
   9  24   1        243.49        364.24       738.21 o                         
  11  24   1       4953.38       6172.37       934.28 o                         
  13  24   1       5875.64       5590.07      1161.61 o                         
  15  24   1       2471.81       3656.27      1550.95 o                         
  17  24   1       5793.49       5711.07      1217.04 o                         
  19  24   1       5932.37       5218.60      1274.73 o                         
  21  24   1       3378.74       3815.23      1573.48 o                         
  23  24   1        117.36       -271.83      1614.55 o                         
 -24  25   1        936.65       1913.06      2676.89 o                         
 -22  25   1       1189.78       1180.22      1246.50 o                         
 -20  25   1       9488.58      10065.53      1604.44 o                         
 -18  25   1       9708.27       9476.93      1511.17 o                         
 -16  25   1       7167.22       5202.71      1654.80 o                         
 -14  25   1         70.50         56.17      1061.95 o                         
 -12  25   1       3344.50       3759.11      1183.74 o                         
 -10  25   1       6630.32       7673.27      1221.65 o                         
  -8  25   1      10252.72      10791.50      1201.53 o                         
  -6  25   1      15046.74      15113.12      1122.92 o                         
  -4  25   1      31604.89      28589.83      1131.28 o                         
  -2  25   1      10162.34       9140.88       994.87 o                         
   0  25   1        170.18         98.34      1339.97 o                         
   2  25   1         14.13        416.73      1090.31 o                         
   4  25   1         10.10         56.47      1031.90 o                         
   6  25   1        227.94        390.75       901.67 o                         
   8  25   1       3342.95       2753.47       891.59 o                         
  10  25   1       3114.59       3122.12       818.26 o                         
  12  25   1        969.16        384.88      1102.39 o                         
  14  25   1        251.07        481.65      1130.16 o                         
  16  25   1          4.29        754.27      1507.83 o                         
  18  25   1        195.88        317.14      1467.42 o                         
  20  25   1       1102.39       1062.02      1360.06 o                         
  22  25   1        155.30         83.45      1646.53 o                         
  24  25   1       1868.29       2151.82      3211.57 o                         
 -21  26   1       1390.06        222.99      1582.11 o                         
 -19  26   1        808.35        848.12      1798.17 o                         
 -17  26   1       1119.54       1862.36      1508.69 o                         
 -15  26   1      12342.31      11657.15      1201.13 o                         
 -13  26   1       6925.97       8316.40      1328.73 o                         
 -11  26   1       1366.32        794.45      1440.48 o                         
  -9  26   1        103.24        -23.52      1090.05 o                         
  -7  26   1      22983.26      24081.44      1595.12 o                         
  -5  26   1       2080.03       1229.89       788.68 o                         
  -3  26   1        139.55       -465.96       814.04 o                         
  -1  26   1      11819.69      11188.68      1380.11 o                         
   1  26   1        210.52       1112.90      1418.73 o                         
   3  26   1       3415.60       2176.84      1193.21 o                         
   5  26   1      11618.73      12232.11      1237.81 o                         
   7  26   1      21972.55      22843.11      1213.24 o                         
   9  26   1        132.80          0.89       897.45 o                         
  11  26   1         32.13       -825.54      1125.05 o                         
  13  26   1        841.13        213.66      1374.75 o                         
  15  26   1       8668.05       7844.26      1531.93 o                         
  17  26   1       6745.76       5658.27      1571.92 o                         
  19  26   1       2219.07       1345.63      1589.21 o                         
  21  26   1       1226.50       1432.32      1776.81 o                         
  23  26   1         28.19        210.82      3123.41 o                         
 -22  27   1        250.21        243.12      2998.14 o                         
 -20  27   1        796.44        232.51      1980.31 o                         
 -18  27   1       5019.96       5765.55      1886.57 o                         
 -16  27   1       7474.79       5364.79      1322.09 o                         
 -14  27   1       3312.00       3553.66      1365.29 o                         
 -12  27   1       3163.70       2621.20      1581.98 o                         
 -10  27   1       1369.73       1392.43      1609.17 o                         
  -8  27   1       1985.66       2044.18      1429.94 o                         
  -6  27   1       1978.47       1525.54      1338.03 o                         
  -4  27   1        953.77        746.47      1085.52 o                         
  -2  27   1       1064.79       1250.73       798.68 o                         
   0  27   1        309.26        824.16      1483.26 o                         
   2  27   1        367.39        878.18      1476.78 o                         
   4  27   1        958.87        573.30      1821.02 o                         
   6  27   1       1270.13       1813.02      1097.34 o                         
   8  27   1       3254.03       3494.41      2107.73 o                         
  10  27   1        344.91        589.94      1337.73 o                         
  12  27   1       2373.80       3845.73      1720.29 o                         
  14  27   1      13104.83      11678.27      1703.73 o                         
  16  27   1      17323.10      16481.59      1741.34 o                         
  18  27   1       6570.45       6457.19      1690.45 o                         
  20  27   1       2312.58        966.61      2249.31 o                         
  22  27   1       1143.21       1408.06      3109.44 o                         
 -21  28   1       5170.63       5524.45      2653.32 o                         
 -17  28   1          6.88       -203.78      1831.14 o                         
 -15  28   1       9469.50       8359.98      1572.86 o                         
 -13  28   1       1295.64        705.07      1413.97 o                         
 -11  28   1        758.44       1973.73      2832.28 o                         
  -9  28   1        687.04        478.81      2179.75 o                         
  -7  28   1      17244.27      14220.43      3544.39 o                         
  -5  28   1       1204.11       1045.81      1156.58 o                         
  -3  28   1         48.42        -39.10      1053.43 o                         
  -1  28   1       3642.95       2069.95       913.32 o                         
   1  28   1       1724.68       1001.71      2366.56 o                         
   3  28   1       5647.10       6480.33      2183.68 o                         
   5  28   1      10405.45      10852.05      2331.21 o                         
   7  28   1       9283.47       9490.25      2371.80 o                         
   9  28   1        380.37       2344.30      2234.31 o                         
  11  28   1       1657.77        798.25      1429.29 o                         
  13  28   1       2932.07       3666.77      1534.37 o                         
  15  28   1       2701.87       3229.99      1612.38 o                         
  17  28   1       4400.89       3808.63      1693.87 o                         
  19  28   1         18.75       -796.42      2263.46 o                         
 -16  29   1       3543.50       2453.85      1935.69 o                         
 -14  29   1      10247.89      10228.98      1900.35 o                         
 -12  29   1       4556.51       4662.20      1755.25 o                         
 -10  29   1       2278.22       2386.64      2394.93 o                         
  -8  29   1          0.32        637.25      2257.01 o                         
  -6  29   1       5201.97       4701.55      1577.11 o                         
  -4  29   1       6828.26       6587.96      1606.95 o                         
  -2  29   1       2992.60       2945.31      1235.40 o                         
   0  29   1        291.44        -74.52      1252.43 o                         
   2  29   1       3826.69       3961.44      2256.57 o                         
   4  29   1      10649.74      11658.21      2434.21 o                         
   8  29   1      28934.04      31646.09      3302.36 o                         
  10  29   1      21464.27      19242.38      2697.84 o                         
  12  29   1      11703.63       8813.83      2124.52 o                         
  14  29   1       1096.78        913.36      2100.91 o                         
  16  29   1       1625.69       1835.71      1486.73 o                         
  18  29   1       2456.84       1798.71      2844.06 o                         
 -15  30   1       1492.10        369.26      2352.59 o                         
 -13  30   1        835.90       1168.38      1770.13 o                         
 -11  30   1         75.84        265.38      2522.38 o                         
  -9  30   1        629.76        457.42      2401.48 o                         
  -7  30   1       6475.21       6460.25      2422.87 o                         
  -5  30   1        305.22        533.67      1582.37 o                         
  -3  30   1          2.78        158.75      1589.36 o                         
  -1  30   1         11.19        -82.61      1324.77 o                         
   1  30   1       7707.72       8027.38      1624.02 o                         
   3  30   1        608.45        644.67      2291.05 o                         
   5  30   1        873.24       1274.50      2353.90 o                         
   7  30   1        796.71        969.41      2397.11 o                         
   9  30   1        711.11       -663.88      2997.70 o                         
  11  30   1       3576.93       1535.51      2569.08 o                         
  13  30   1       5296.01       2164.39      1712.43 o                         
  15  30   1       2300.19       1980.65      2163.95 o                         
 -12  31   1       5536.84       5082.30      2746.73 o                         
  -8  31   1       2898.00       4265.22      2517.58 o                         
  -6  31   1        228.51       -992.54      2351.72 o                         
  -4  31   1       6248.88       6924.70      1945.15 o                         
  -2  31   1      13528.98      11973.61      2409.34 o                         
   0  31   1      16964.78      16026.00      3505.98 o                         
   2  31   1       5464.39       6502.59      2492.27 o                         
  14  31   1         82.37       1162.77      3028.25 o                         
  -7  32   1       1104.29       -543.41      2545.08 o                         
  -5  32   1        497.48        904.37      2449.49 o                         
  -3  32   1         15.43       -741.57      2389.69 o                         
  -1  32   1       4439.81       3918.88      1831.22 o                         
   1  32   1      11313.47      10017.10      2930.05 o                         
  -4  33   1        249.37        931.44      2533.73 o                         
  -2  33   1        303.96        -11.35      2493.57 o                         
   0  33   1        867.16        381.91      2755.90 o                         
   2  33   1       1949.26       1491.77      1903.60 o                         
  -1  34   1       7681.41       9852.52      2803.47 o                         
   1  34   1       8107.22       4201.38      2609.02 o                         
   3  34   1         15.82        587.06      2702.65 o                         
   0  35   1         11.89        499.76      2846.68 o                         
   2  35   1       1158.64        274.98      2121.70 o                         
   1   1   2       3899.75       4337.01        90.56 o                         
   0   2   2      64908.44      64235.39       643.14 o                         
   2   2   2      18980.37      20452.97       275.85 o                         
  -1   3   2        428.37        794.68       115.54 o                         
   1   3   2       2748.50       3714.61       149.79 o                         
   3   3   2      27597.81      26290.10       834.00 o                         
  -2   4   2        608.68        448.73        99.46 o                         
   0   4   2      71719.55      65080.07       513.82 o                         
   2   4   2       6312.25       6191.16       260.62 o                         
   4   4   2      12693.32      11728.97       328.65 o                         
  -3   5   2       7352.37       7560.93       245.42 o                         
  -1   5   2      76833.97      76702.47       673.55 o                         
   1   5   2      67639.35      66338.64       522.12 o                         
   3   5   2       6361.17       6861.42       271.33 o                         
   5   5   2       5311.20       5281.41       170.59 o                         
  -4   6   2      27595.35      24391.23       260.86 o                         
  -2   6   2      34537.70      34059.88       540.91 o                         
   0   6   2        252.46        286.89       193.47 o                         
   2   6   2      41408.19      42382.03       433.38 o                         
   4   6   2      97007.46      90427.54       848.29 o                         
   6   6   2     191407.02     184482.06      1446.22 o                         
  -5   7   2        996.88        248.68       185.48 o                         
  -3   7   2      19267.69      20491.49       493.15 o                         
  -1   7   2      88286.28      84522.01      1202.83 o                         
   1   7   2       9997.14      11289.04       330.39 o                         
   3   7   2       3565.18       3425.32       330.11 o                         
   5   7   2      11652.67      12426.44       299.32 o                         
   7   7   2     102590.76     105801.91       844.38 o                         
  -6   8   2     250428.83     245663.19      2193.95 o                         
  -4   8   2      61118.60      59797.71       440.08 o                         
  -2   8   2     188654.19     185123.56      1430.09 o                         
   0   8   2     156532.25     145338.86      1332.15 o                         
   2   8   2     104173.52     101524.23       830.31 o                         
   4   8   2         64.93        350.98       233.19 o                         
   6   8   2      24851.99      25545.49       393.68 o                         
   8   8   2      18020.94      16882.55       502.60 o                         
  -7   9   2      25580.57      25865.50       408.80 o                         
  -5   9   2       7546.10       8533.34       278.89 o                         
  -3   9   2      20212.96      22970.59       601.08 o                         
  -1   9   2       1420.08       1816.62       459.92 o                         
   1   9   2       3004.97       3785.55       208.69 o                         
   3   9   2      81554.42      88852.08       676.40 o                         
   5   9   2        667.86        775.90       302.37 o                         
   7   9   2      12500.01      14138.02       375.12 o                         
   9   9   2        245.10       -206.91       421.81 o                         
  -8  10   2       9662.68      10464.71       409.57 o                         
  -6  10   2       7769.63       6604.67       300.68 o                         
  -4  10   2      37475.49      37801.99       440.66 o                         
  -2  10   2       4534.96       5812.44       761.27 o                         
   0  10   2        705.88        779.88       345.96 o                         
   2  10   2      28935.10      27206.38       420.18 o                         
   4  10   2       1619.14       1591.59       308.44 o                         
   6  10   2       6563.42       7988.62       392.32 o                         
   8  10   2      13158.72      13572.55       530.74 o                         
  10  10   2      78030.93      78479.41       911.85 o                         
  -9  11   2        633.83        933.60       397.89 o                         
  -7  11   2       1452.04       1749.33       298.61 o                         
  -5  11   2        799.63        797.68       297.12 o                         
  -3  11   2         30.88        -60.00       389.39 o                         
  -1  11   2        241.90        739.38       444.98 o                         
   1  11   2       7268.45       7865.67       398.58 o                         
   3  11   2       6477.15       6839.56       383.47 o                         
   5  11   2      10053.27      10872.10       394.28 o                         
   7  11   2       1797.90       2006.54       372.63 o                         
   9  11   2        545.32        236.73       374.58 o                         
  11  11   2          7.71       -154.35       545.27 o                         
 -10  12   2      13743.27      14276.40       649.15 o                         
  -8  12   2      25379.74      26292.98       548.00 o                         
  -6  12   2      22957.42      22337.11       509.53 o                         
  -4  12   2      21627.84      20785.58       805.96 o                         
  -2  12   2       5766.58       7013.16       771.81 o                         
   0  12   2       1108.35        994.74       429.79 o                         
   2  12   2       2558.91       2840.46       362.22 o                         
   4  12   2      21481.50      20918.51       566.13 o                         
   6  12   2      25944.41      24563.79       508.82 o                         
   8  12   2      99140.80     102175.24      1065.03 o                         
  10  12   2     192928.78     200731.78      1850.39 o                         
  12  12   2      13323.76      14948.35      1580.91 o                         
 -11  13   2        472.42        504.63       616.19 o                         
  -9  13   2        879.37        435.88       402.33 o                         
  -7  13   2         51.65         88.72       353.81 o                         
  -5  13   2        579.37        439.22       311.54 o                         
  -3  13   2        506.71       1038.24       252.68 o                         
  -1  13   2         25.87       -442.32       442.32 o                         
   1  13   2       1541.02       1880.48       424.19 o                         
   3  13   2       4101.66       3784.80       353.61 o                         
   5  13   2       1897.51       2015.63       509.50 o                         
   7  13   2        156.51        707.63       411.01 o                         
   9  13   2       1543.38       1899.34       482.02 o                         
  11  13   2       1159.82       1477.03      1263.16 o                         
  13  13   2       1066.81        339.63       790.43 o                         
 -12  14   2      46681.90      47619.88      1466.75 o                         
 -10  14   2      20928.86      20143.66       903.53 o                         
  -8  14   2      16853.02      15577.35       683.51 o                         
  -6  14   2       3151.08       2807.47       477.34 o                         
  -4  14   2      45087.23      46024.05       824.79 o                         
  -2  14   2       3989.35       4185.40       899.80 o                         
   0  14   2      21018.00      22465.35       557.87 o                         
   2  14   2      71661.40      70226.24      1068.51 o                         
   4  14   2     122901.52     122442.17      1331.76 o                         
   6  14   2        819.54       1152.35       439.54 o                         
   8  14   2       2808.82       2978.23       479.19 o                         
  10  14   2      16450.62      16815.91       861.79 o                         
  12  14   2        544.41        135.74       798.35 o                         
  14  14   2      27754.31      29369.95      1114.13 o                         
 -13  15   2        370.09        606.89       727.18 o                         
 -11  15   2      16252.70      17375.35       829.57 o                         
  -9  15   2       9264.93       8962.27       569.85 o                         
  -7  15   2          8.44         26.84       458.52 o                         
  -5  15   2       8067.56       7612.84       559.60 o                         
  -3  15   2      16193.66      17362.46       773.71 o                         
  -1  15   2      30505.63      34025.63       779.52 o                         
   1  15   2       7948.86       8549.48       553.03 o                         
   3  15   2       4089.66       4103.83       491.14 o                         
   5  15   2       2155.38       3630.79       771.10 o                         
   7  15   2       3204.96       3123.76       636.30 o                         
   9  15   2       9251.39      10147.21       687.01 o                         
  11  15   2       1993.98       2094.05       570.78 o                         
  13  15   2       2907.70       2622.83       845.26 o                         
  15  15   2       1188.19       1426.85       792.94 o                         
 -14  16   2       6967.63       6545.54       994.79 o                         
 -12  16   2      11288.49      11646.59       732.89 o                         
 -10  16   2      17811.00      17700.45       801.63 o                         
  -8  16   2       2948.10       3100.41       498.94 o                         
  -6  16   2       2110.76       1850.05       550.25 o                         
  -4  16   2      10014.01       9696.95       433.91 o                         
  -2  16   2      39275.57      40341.96      1456.95 o                         
   0  16   2       1452.44       1414.28       614.63 o                         
   2  16   2       1241.65       1551.58       569.74 o                         
   4  16   2      10047.05      10822.21       644.62 o                         
   6  16   2      42678.07      46826.79      1074.93 o                         
   8  16   2      18020.77      20968.42       709.55 o                         
  10  16   2      13541.99      14313.44       713.78 o                         
  12  16   2        151.75        148.37       532.04 o                         
  14  16   2      26626.05      26290.52       991.44 o                         
  16  16   2       3914.97       3620.32       714.55 o                         
 -15  17   2        592.12        259.72       983.75 o                         
 -13  17   2       1531.83       1255.19       691.55 o                         
 -11  17   2        131.84         45.27       597.93 o                         
  -9  17   2         59.96       -572.56       791.97 o                         
  -7  17   2       2236.95       1965.46       488.62 o                         
  -5  17   2      14606.19      14721.67       603.65 o                         
  -3  17   2       4487.55       3715.12       742.44 o                         
  -1  17   2       2966.36       2915.44       745.83 o                         
   1  17   2       4577.52       4430.43       638.90 o                         
   3  17   2          9.23        239.07       584.80 o                         
   5  17   2      19948.93      20601.18       764.95 o                         
   7  17   2      11702.34      11206.09       690.44 o                         
   9  17   2        502.89        310.39       536.63 o                         
  11  17   2       1876.56       2051.17       590.77 o                         
  13  17   2        799.73        740.13       614.83 o                         
  15  17   2       1284.12       1387.85       795.78 o                         
  17  17   2       8855.37       8080.73       805.83 o                         
 -16  18   2        240.12        565.51       917.51 o                         
 -14  18   2        306.65        191.88       762.65 o                         
 -12  18   2        901.43       1285.05       791.99 o                         
 -10  18   2      10888.06       9984.84       940.88 o                         
  -8  18   2       7115.96       6384.40       663.73 o                         
  -6  18   2      34351.48      33278.23       748.68 o                         
  -4  18   2      58617.45      58954.11       934.77 o                         
  -2  18   2       5400.91       5177.89       851.05 o                         
   0  18   2      48161.62      47859.06      1300.25 o                         
   2  18   2      30572.30      30741.04       932.02 o                         
   4  18   2      12759.09      12184.14       715.71 o                         
   6  18   2      26128.51      27142.81       686.10 o                         
   8  18   2       6416.84       6766.40       539.84 o                         
  10  18   2       3458.02       3945.57       621.12 o                         
  12  18   2       2944.99       3135.24       719.83 o                         
  14  18   2        967.66        355.84       740.65 o                         
  16  18   2       9497.20      10453.90       743.22 o                         
  18  18   2      15579.20      16049.07      1055.50 o                         
 -17  19   2        983.67        868.39      1010.94 o                         
 -15  19   2         32.45        505.53       922.31 o                         
 -13  19   2        854.62        766.00       661.95 o                         
 -11  19   2       4611.58       4600.87       961.52 o                         
  -9  19   2        450.30        552.25       730.55 o                         
  -7  19   2        104.98       -758.40       758.40 o                         
  -5  19   2       9704.40      10313.08       514.69 o                         
  -3  19   2       1385.29       1497.63       595.52 o                         
  -1  19   2        319.28        711.44       649.40 o                         
   1  19   2       1897.95        960.86       549.51 o                         
   3  19   2        761.12        562.33       691.16 o                         
   5  19   2         71.73       -118.59       551.06 o                         
   7  19   2        188.13        -50.98       463.15 o                         
   9  19   2         21.72        -59.07       809.08 o                         
  11  19   2        736.68       1331.32       680.38 o                         
  13  19   2         25.25        -54.60       662.88 o                         
  15  19   2       6645.88       6396.91       766.41 o                         
  17  19   2          2.17        535.86       756.51 o                         
  19  19   2         83.65       -141.13       962.80 o                         
 -18  20   2      24499.63      25252.05      1299.62 o                         
 -16  20   2       4791.37       4519.30      1166.88 o                         
 -14  20   2      31735.38      34541.70      1240.24 o                         
 -12  20   2      55790.60      57377.20      1702.59 o                         
 -10  20   2      92724.34      91141.46      2104.86 o                         
  -8  20   2       2204.68       1836.73       758.67 o                         
  -6  20   2       3253.35       3443.75       614.98 o                         
  -4  20   2      14383.27      14858.07       647.59 o                         
  -2  20   2       6041.02       5978.08       714.29 o                         
   0  20   2      66815.48      69537.69      1412.94 o                         
   2  20   2      36072.86      35771.86       984.26 o                         
   4  20   2       4055.06       3750.77       621.61 o                         
   6  20   2      26789.62      29739.74       969.23 o                         
   8  20   2      10810.06      11099.21       853.46 o                         
  10  20   2      14095.51      14134.63       768.30 o                         
  12  20   2      22737.62      23875.23       927.57 o                         
  14  20   2      52202.36      53787.64      1298.87 o                         
  16  20   2       2229.98       2439.39       789.55 o                         
  18  20   2        172.55       -431.42       918.16 o                         
  20  20   2         46.16       -502.65      1121.41 o                         
 -19  21   2          0.83       -669.00      1120.30 o                         
 -17  21   2       1900.51       1660.63      1502.74 o                         
 -15  21   2       3776.79       4422.17      1152.96 o                         
 -13  21   2       1438.18       1358.06       799.27 o                         
 -11  21   2       1523.34        229.67       859.73 o                         
  -9  21   2       3567.23       3754.89       801.79 o                         
  -7  21   2        592.41        333.96       884.79 o                         
  -5  21   2        141.81        -68.81       801.08 o                         
  -3  21   2       3557.25       3299.94       660.77 o                         
  -1  21   2       5218.00       5839.72       808.75 o                         
   1  21   2       2902.20       3113.39       805.02 o                         
   3  21   2        254.99       -342.38       842.02 o                         
   5  21   2        137.56        -71.73       809.12 o                         
   7  21   2         47.02       -585.51       691.16 o                         
   9  21   2       1717.91       1938.64       790.31 o                         
  11  21   2        363.47       1328.08       887.66 o                         
  13  21   2         83.41       1118.81       831.11 o                         
  15  21   2        245.74       1048.00       871.05 o                         
  17  21   2        220.72        803.14       929.75 o                         
  19  21   2        386.25       1073.14       994.89 o                         
  21  21   2        718.61         31.26      1144.63 o                         
 -20  22   2      11521.90      10462.35      1398.52 o                         
 -18  22   2        514.20         99.39      1112.03 o                         
 -16  22   2       7706.92       8479.14      1587.89 o                         
 -14  22   2       1904.16       2289.79      1027.58 o                         
 -12  22   2      24942.66      22778.96      1291.69 o                         
 -10  22   2      55316.18      55531.19      1936.35 o                         
  -8  22   2        629.98        943.66       819.00 o                         
  -6  22   2        331.68        458.04       765.89 o                         
  -4  22   2         78.45        189.18       717.09 o                         
  -2  22   2       1406.24       2239.58       850.28 o                         
   0  22   2      76796.76      77005.91      2113.72 o                         
   2  22   2      44353.86      47118.16      1811.76 o                         
   4  22   2      29167.64      29466.73      1605.28 o                         
   6  22   2       3966.06       2836.42       786.90 o                         
   8  22   2      26514.61      26767.62      1201.94 o                         
  10  22   2      17470.28      19491.48       949.11 o                         
  12  22   2       3260.70       3350.50       897.71 o                         
  14  22   2       2130.80       2330.93       860.35 o                         
  16  22   2       2507.21       1614.70       875.98 o                         
  18  22   2        156.65         84.66       954.60 o                         
  20  22   2       3909.96       3346.29      1432.15 o                         
  22  22   2      20386.57      20019.32      2190.27 o                         
 -21  23   2       1651.23       1954.48      1260.25 o                         
 -19  23   2        133.87       -166.27      1204.25 o                         
 -17  23   2        640.44        764.74      1300.19 o                         
 -15  23   2        356.21        475.97      1204.20 o                         
 -13  23   2        189.46        438.82       959.04 o                         
 -11  23   2         16.72       -832.28       994.98 o                         
  -9  23   2        159.88        446.22       840.22 o                         
  -7  23   2         14.17        132.06       844.33 o                         
  -5  23   2       8990.19       7361.36       728.44 o                         
  -3  23   2        741.00        152.54       755.02 o                         
  -1  23   2        889.61        480.27      1048.67 o                         
   1  23   2         93.89        341.74      1310.67 o                         
   3  23   2        851.69        640.58      1027.96 o                         
   5  23   2        192.43         58.91      1016.04 o                         
   7  23   2       3346.32       3038.16       780.17 o                         
   9  23   2       1268.48       1161.50       718.26 o                         
  11  23   2       2536.65       2375.36      1008.97 o                         
  13  23   2       2156.05       2870.82      1010.85 o                         
  15  23   2       2433.45       1465.01      1181.28 o                         
  17  23   2       1538.35       1763.63      1123.87 o                         
  19  23   2        148.23        572.33      1408.47 o                         
  21  23   2       1400.71       1633.64      1286.03 o                         
  23  23   2       1903.54       1950.21      1611.13 o                         
 -22  24   2       2809.72       4271.29      1626.64 o                         
 -20  24   2       1601.83        772.89      1294.35 o                         
 -18  24   2       1113.27        596.80      1370.92 o                         
 -16  24   2       9516.57       9952.14      1711.10 o                         
 -14  24   2       1924.22       1632.74      1037.19 o                         
 -12  24   2      14333.74      14142.78      1309.33 o                         
 -10  24   2      21501.46      20054.26      1631.19 o                         
  -8  24   2        267.12        153.53      1025.72 o                         
  -6  24   2      12718.21      11509.57       872.05 o                         
  -4  24   2      26982.83      27091.54      1167.72 o                         
  -2  24   2      37833.14      38225.07      1243.53 o                         
   0  24   2       4779.04       4506.18      1433.09 o                         
   2  24   2      19937.20      18449.61      1618.84 o                         
   4  24   2       9956.77       9937.67      1510.59 o                         
   6  24   2       8459.41       7543.26      1484.57 o                         
   8  24   2      13862.13      12180.17      1369.07 o                         
  10  24   2      14795.53      16297.65      1229.93 o                         
  12  24   2      11731.28      12529.64      1263.78 o                         
  14  24   2       5385.16       4512.24      1234.85 o                         
  16  24   2      26067.24      26115.33      1661.14 o                         
  18  24   2        432.55        552.31      1440.37 o                         
  20  24   2       4322.50       3059.74      1366.62 o                         
  22  24   2      21309.63      19409.72      1830.43 o                         
  24  24   2       9100.60       6965.25      3316.33 o                         
 -23  25   2        277.74       1563.40      1900.73 o                         
 -21  25   2        389.26       1827.38      1590.78 o                         
 -19  25   2         35.80         -8.42      1282.96 o                         
 -17  25   2        293.12        997.42      1678.13 o                         
 -15  25   2        293.00        690.20      1373.91 o                         
 -13  25   2        231.46       -159.64      1295.28 o                         
 -11  25   2        209.55       1157.09      1239.19 o                         
  -9  25   2        290.92       -244.19      1086.02 o                         
  -7  25   2        232.04       -160.27      1273.78 o                         
  -5  25   2        653.40         85.11       847.44 o                         
  -3  25   2       2517.02       1355.46       720.76 o                         
  -1  25   2       1188.14       1331.04      1146.28 o                         
   1  25   2        304.18       1118.07      1468.19 o                         
   3  25   2        862.41       1456.31      1462.44 o                         
   5  25   2       1277.15        980.37      1456.45 o                         
   7  25   2       1785.16       1801.28      1056.33 o                         
   9  25   2        472.50       -138.25       867.39 o                         
  11  25   2       1562.62        579.46      1149.10 o                         
  13  25   2       1383.48        280.90      1080.37 o                         
  15  25   2        617.53        804.10      1412.90 o                         
  17  25   2        561.76        537.17      1477.21 o                         
  19  25   2       3652.57       3726.57      1569.77 o                         
  21  25   2        347.74        770.44      1933.16 o                         
  23  25   2        220.14        353.47      2041.34 o                         
 -22  26   2        144.24      -1140.07      2774.66 o                         
 -20  26   2         34.53       -368.54      1373.65 o                         
 -18  26   2        186.29        -17.86      1471.26 o                         
 -16  26   2       5063.93       3491.11      1738.74 o                         
 -14  26   2       1650.12       1312.13      1137.07 o                         
 -12  26   2         41.82       -881.92      1241.70 o                         
 -10  26   2       2312.29       3828.43      1524.53 o                         
  -8  26   2      34197.93      33555.74      1531.75 o                         
  -6  26   2       4458.68       3280.74      1440.41 o                         
  -4  26   2       1103.17       1417.19       891.52 o                         
  -2  26   2       1061.52       1021.13       887.62 o                         
   0  26   2       1788.87        662.52      1265.36 o                         
   2  26   2      19972.37      19149.21      1778.25 o                         
   4  26   2      16550.30      16594.68      1743.06 o                         
   6  26   2       8203.97       8035.07      1190.01 o                         
   8  26   2       5210.53       5134.74      1192.28 o                         
  10  26   2       2440.42       2067.62      1154.35 o                         
  12  26   2       7808.36       7893.26      1303.87 o                         
  14  26   2      19736.58      20444.85      1997.44 o                         
  16  26   2      60849.92      59193.69      6588.14 o                         
  18  26   2      11447.98       9534.16      1667.61 o                         
  20  26   2       2073.43        939.93      1643.68 o                         
  22  26   2        251.39        271.89      2142.28 o                         
 -19  27   2        492.08        146.60      1578.21 o                         
 -17  27   2        112.79       -495.93      1804.51 o                         
 -15  27   2         27.61      -1154.79      1855.83 o                         
 -13  27   2        510.29        429.96       998.91 o                         
 -11  27   2          0.18        374.44      1271.27 o                         
  -9  27   2        402.09        347.70      1518.04 o                         
  -7  27   2          0.67       1096.31      1173.07 o                         
  -5  27   2        813.71       1627.70      1159.96 o                         
  -3  27   2        213.98       -318.15      1085.88 o                         
  -1  27   2         44.60        118.94       918.45 o                         
   1  27   2         39.32        220.00      1702.46 o                         
   3  27   2          7.08       -853.62      1557.21 o                         
   5  27   2       1254.54       1545.10      1612.93 o                         
   7  27   2        419.06        941.99      1148.44 o                         
   9  27   2        387.86        347.54      1228.97 o                         
  11  27   2        688.24        715.58      1379.76 o                         
  13  27   2         75.23       -304.52      1514.96 o                         
  15  27   2         50.58       1030.82      1531.41 o                         
  17  27   2       1309.57        764.26      1608.18 o                         
  19  27   2        483.64        375.58      1674.77 o                         
  21  27   2        135.49        401.99      3143.92 o                         
 -18  28   2        319.40       -132.90      1181.96 o                         
 -16  28   2       1305.39       1087.81      1522.82 o                         
 -14  28   2      24724.81      26626.84      2051.81 o                         
 -12  28   2       6711.07       7529.55      1766.01 o                         
 -10  28   2        443.63      -1488.83      1736.34 o                         
  -8  28   2       5317.16       5161.73      1633.53 o                         
  -6  28   2        339.77        -70.98      1516.73 o                         
  -4  28   2        105.65       -536.14      1070.46 o                         
  -2  28   2        691.51        585.98      1081.94 o                         
   0  28   2        457.79        390.13       942.95 o                         
   2  28   2      25711.23      24406.41      4897.24 o                         
   4  28   2      17739.29      17434.50      2336.44 o                         
   6  28   2      10439.67       9843.80      1513.52 o                         
   8  28   2        362.49        135.16      1200.61 o                         
  10  28   2       8570.48       8624.12      2074.34 o                         
  12  28   2       3406.39       3033.31      1787.14 o                         
  14  28   2         80.64        197.84      1533.27 o                         
  16  28   2       6771.56       5158.16      2065.82 o                         
  18  28   2        303.07        -20.78      2032.20 o                         
  20  28   2          6.86       -335.65      3188.88 o                         
 -17  29   2       1313.42       2690.86      2600.95 o                         
 -15  29   2        246.73        537.07      1859.78 o                         
 -13  29   2       2176.07       2097.90      1454.71 o                         
 -11  29   2          6.20       -235.64      1696.20 o                         
  -9  29   2         35.16        362.58      1812.41 o                         
  -7  29   2        241.23       -157.00      1609.42 o                         
  -5  29   2        603.16        239.23      1583.44 o                         
  -3  29   2       3997.00       4491.16      1179.98 o                         
  -1  29   2       1743.38       1532.50      1141.19 o                         
   1  29   2       2393.73       2789.87      1436.60 o                         
   3  29   2       3287.66       3090.91      2789.94 o                         
   5  29   2       5155.68       5295.15      1352.97 o                         
   7  29   2        195.50        981.28      1793.72 o                         
   9  29   2        187.92       -111.74      2371.80 o                         
  11  29   2        514.76        285.02      2480.92 o                         
  13  29   2       2613.91       2073.60      1396.03 o                         
  15  29   2       2387.14       2977.18      1665.33 o                         
  17  29   2         12.27       -528.85      2051.40 o                         
  19  29   2        105.03       -540.35      3050.52 o                         
 -14  30   2        552.21       -214.72      1542.09 o                         
 -12  30   2       1264.51        926.95      1849.07 o                         
 -10  30   2       3066.71       2327.28      2584.36 o                         
  -8  30   2       5625.87       5496.67      1764.85 o                         
  -6  30   2        592.40        118.79      1663.26 o                         
  -4  30   2         32.65       -223.02      1777.88 o                         
  -2  30   2        851.48        685.54      1425.39 o                         
   0  30   2        788.71        224.06      1181.44 o                         
   2  30   2       7335.41       7362.21      1796.36 o                         
   4  30   2          6.27      -1568.69      2389.26 o                         
   8  30   2       6533.60       7423.55      2669.04 o                         
  10  30   2        226.56         51.50      2565.59 o                         
  12  30   2       2475.00       2082.85      2673.84 o                         
  14  30   2       2934.15       1168.59      1999.24 o                         
  16  30   2       3009.80       1917.87      2083.28 o                         
 -13  31   2        106.93      -1162.25      1750.52 o                         
 -11  31   2         25.36        506.06      1878.71 o                         
  -9  31   2        103.46        155.82      3182.77 o                         
  -7  31   2       1759.32       1664.17      1791.89 o                         
  -5  31   2        762.84        581.89      1916.88 o                         
  -3  31   2        262.07       -373.13      1717.04 o                         
  -1  31   2         61.73        621.68      1755.39 o                         
   1  31   2        303.99       -131.05      1394.91 o                         
   3  31   2        737.00       2524.56      2609.24 o                         
   5  31   2        187.92       -572.22      2559.05 o                         
   9  31   2        353.99        702.29      2676.46 o                         
  11  31   2          5.90        441.27      2727.09 o                         
  13  31   2        547.62       1161.89      2803.47 o                         
  15  31   2        415.46       -857.58      2068.54 o                         
 -10  32   2       9204.42       9828.95      2913.46 o                         
  -8  32   2       5133.64       3236.45      2710.50 o                         
  -6  32   2        626.24       2215.54      3161.38 o                         
  -4  32   2        243.72        141.91      1810.82 o                         
  -2  32   2       2549.12       4058.16      1886.07 o                         
   0  32   2      14218.81      13584.87      2357.83 o                         
   2  32   2      40305.07      31647.57      2982.64 o                         
   8  32   2          7.50        588.37      2796.92 o                         
  10  32   2       1269.85       1132.21      2889.46 o                         
  -9  33   2         74.61       -501.94      2825.29 o                         
  -7  33   2        631.86        725.86      2685.19 o                         
  -5  33   2        762.88        160.62      2659.00 o                         
  -3  33   2         98.42      -1365.45      1876.45 o                         
  -1  33   2         11.15        174.26      1910.62 o                         
   1  33   2          3.68       -791.28      1923.73 o                         
   3  33   2       1042.32       1679.99      2755.02 o                         
  -6  34   2       6662.66       7289.11      2907.35 o                         
  -4  34   2      13714.91      12276.70      2947.51 o                         
  -2  34   2       4710.44       4445.68      2066.42 o                         
   0  34   2        799.09         12.52      2005.49 o                         
   2  34   2       9390.26       6662.55      2704.17 o                         
   4  34   2        589.06       1135.70      2490.08 o                         
   0   1   3       8683.22       7868.70        99.02 o                         
  -1   2   3     223521.08     223258.94       831.57 o                         
   1   2   3       2287.63       2219.98       114.66 o                         
  -2   3   3      98777.63      94512.54       619.86 o                         
   0   3   3      16902.49      16788.25       212.37 o                         
   2   3   3      76193.90      75462.05       519.83 o                         
  -3   4   3     103096.40     101880.45       890.76 o                         
  -1   4   3     138180.78     137296.61      1396.05 o                         
   1   4   3      67483.62      66285.58       496.22 o                         
   3   4   3      88469.03      78434.59       690.76 o                         
  -4   5   3      62306.72      63581.42       720.34 o                         
  -2   5   3      15153.43      14463.66       190.63 o                         
   0   5   3      22057.00      22544.65       280.09 o                         
   2   5   3      50763.84      47498.14       486.48 o                         
   4   5   3     135284.36     138129.47      1144.32 o                         
  -5   6   3      29314.90      27362.45       517.16 o                         
  -3   6   3      32034.20      32356.02       505.95 o                         
  -1   6   3      75893.55      71844.46      1071.87 o                         
   1   6   3        806.73        799.13       162.09 o                         
   3   6   3     212657.92     206101.48      1261.70 o                         
   5   6   3     177760.94     173916.80       996.45 o                         
  -6   7   3      33371.49      35132.50       817.27 o                         
  -4   7   3       4317.72       4710.37       191.41 o                         
  -2   7   3        527.97        121.95       377.27 o                         
   0   7   3      21423.88      22874.92       646.98 o                         
   2   7   3      20057.73      19391.62       407.19 o                         
   4   7   3      77230.68      77227.54       610.94 o                         
   6   7   3     184988.59     178609.89      2504.74 o                         
  -7   8   3     106005.05     103124.34       969.46 o                         
  -5   8   3      76372.34      74133.20       632.35 o                         
  -3   8   3      19626.51      19426.73       434.41 o                         
  -1   8   3      57564.34      63154.92       941.17 o                         
   1   8   3      42273.70      43709.65       494.30 o                         
   3   8   3     236145.25     236369.80      2288.53 o                         
   5   8   3      32193.26      33011.21       662.79 o                         
   7   8   3       4783.65       5131.67       260.89 o                         
  -8   9   3      10157.44      10116.84       825.96 o                         
  -6   9   3      41231.86      40033.44       607.79 o                         
  -4   9   3     208393.91     208615.27      1110.92 o                         
  -2   9   3     289970.75     296449.59      1933.30 o                         
   0   9   3     167053.23     169575.88      3734.47 o                         
   2   9   3     160395.78     171619.33      1435.20 o                         
   4   9   3       6505.67       7230.79       237.99 o                         
   6   9   3      51384.73      50957.95       717.87 o                         
   8   9   3      87107.58      86259.30      1130.86 o                         
  -9  10   3      74673.18      76080.88      1219.47 o                         
  -7  10   3      64947.23      66266.66       935.64 o                         
  -5  10   3       6821.26       7270.30       276.21 o                         
  -3  10   3      37658.49      38753.99       562.61 o                         
  -1  10   3       5007.86       5092.03       579.57 o                         
   1  10   3       9838.91       9917.21       377.87 o                         
   3  10   3     202678.72     206522.03      1074.00 o                         
   5  10   3       1785.04       1933.45       234.00 o                         
   7  10   3          2.32       -298.77       511.09 o                         
   9  10   3         59.34       -449.13       449.13 o                         
 -10  11   3      84314.45      82239.09      2429.85 o                         
  -8  11   3      63246.62      62862.00       891.35 o                         
  -6  11   3      16222.38      15299.83       330.80 o                         
  -4  11   3       5533.45       5608.00       227.38 o                         
  -2  11   3      44553.63      43385.83       661.73 o                         
   0  11   3      55721.34      54448.50       984.70 o                         
   2  11   3      24981.31      24481.77       432.28 o                         
   4  11   3       1604.20       2000.71       370.79 o                         
   6  11   3      12313.83      11146.93       343.21 o                         
   8  11   3      61964.94      66630.73      1725.82 o                         
  10  11   3      58831.95      59418.81      1119.30 o                         
 -11  12   3      41723.68      44324.35      2198.08 o                         
  -9  12   3      47284.23      49996.36      1219.94 o                         
  -7  12   3       5895.36       6885.95       329.82 o                         
  -5  12   3       4317.63       4478.76       313.14 o                         
  -3  12   3      79012.12      77277.34      1027.94 o                         
  -1  12   3      11659.92      11553.89      1043.17 o                         
   1  12   3       7182.53       6822.47       461.53 o                         
   3  12   3       6946.04       7047.18       429.99 o                         
   5  12   3      23344.45      24008.46       477.30 o                         
   7  12   3       6873.64       6877.11       376.70 o                         
   9  12   3       2459.58       2334.54       738.15 o                         
  11  12   3      60958.19      61164.98      2413.70 o                         
 -12  13   3        581.52        938.84       805.78 o                         
 -10  13   3         39.81       -378.79       843.82 o                         
  -8  13   3       5406.52       5484.95       484.43 o                         
  -6  13   3      19383.16      20090.16       657.77 o                         
  -4  13   3      10407.16       9584.04       585.89 o                         
  -2  13   3      13970.52      13936.70       612.17 o                         
   0  13   3      27502.67      27725.00      1043.59 o                         
   2  13   3       4319.50       3970.30       368.39 o                         
   4  13   3         26.68        290.00       421.60 o                         
   6  13   3       1878.71       2050.65       383.08 o                         
   8  13   3        448.77        997.73       495.38 o                         
  10  13   3        150.87        924.45      1017.54 o                         
  12  13   3       5362.09       6040.61      1038.64 o                         
 -13  14   3      10825.45      12410.39       868.22 o                         
 -11  14   3       5767.00       5253.84       641.11 o                         
  -9  14   3       1425.74       1796.78       592.12 o                         
  -7  14   3         67.10         81.43       455.61 o                         
  -5  14   3       2524.60       2407.84       392.42 o                         
  -3  14   3      87283.52      87130.92      1502.71 o                         
  -1  14   3       6151.80       5908.11      1002.14 o                         
   1  14   3       7612.58       8193.67       499.99 o                         
   3  14   3       1652.32       1452.97       429.20 o                         
   5  14   3      98318.64     103702.81      1022.36 o                         
   7  14   3      33486.77      34064.30       789.91 o                         
   9  14   3         12.97       -506.41       506.41 o                         
  11  14   3      14910.14      16913.86       856.98 o                         
  13  14   3        743.33        589.48       636.70 o                         
 -14  15   3      20397.48      20324.69       859.82 o                         
 -12  15   3      11902.69      12969.38       661.24 o                         
 -10  15   3        571.68        475.18       665.05 o                         
  -8  15   3      15869.54      16623.40       621.12 o                         
  -6  15   3       7556.46       7881.69       495.63 o                         
  -4  15   3       6356.20       7159.12       738.17 o                         
  -2  15   3       2642.42       2487.46       978.14 o                         
   0  15   3       4468.41       6067.42      1058.89 o                         
   2  15   3      35184.80      33893.73       760.38 o                         
   4  15   3      19652.51      20809.49       688.55 o                         
   6  15   3      53582.16      53942.72       971.42 o                         
   8  15   3      44229.62      44068.14       881.85 o                         
  10  15   3       8414.07       8339.06       597.99 o                         
  12  15   3       3130.22       3171.73       625.58 o                         
  14  15   3       7410.24       7062.15       787.61 o                         
 -15  16   3      24232.14      24818.38       836.62 o                         
 -13  16   3       3675.13       5115.74       723.68 o                         
 -11  16   3      21495.36      22753.60      1012.69 o                         
  -9  16   3        883.44       1092.16       476.18 o                         
  -7  16   3      11731.96      10869.88       624.19 o                         
  -5  16   3       7256.03       7330.75       466.05 o                         
  -3  16   3      46745.07      44658.91      1057.13 o                         
  -1  16   3       9521.50       8535.25      1133.52 o                         
   1  16   3      22362.05      23118.96       712.40 o                         
   3  16   3      17069.40      17049.88       609.44 o                         
   5  16   3     149187.39     152307.91      1593.58 o                         
   7  16   3      13097.26      12877.54       648.76 o                         
   9  16   3        905.96       1215.87       573.98 o                         
  11  16   3      15302.06      16149.46       657.51 o                         
  13  16   3       1123.80        823.57       651.28 o                         
  15  16   3      21537.53      21450.20       852.61 o                         
 -16  17   3      28594.60      30149.53      1033.87 o                         
 -14  17   3      25171.23      26789.52      1073.58 o                         
 -12  17   3       1545.51       1399.46       715.74 o                         
 -10  17   3        900.07        660.83       619.88 o                         
  -8  17   3      23181.05      23192.08       714.41 o                         
  -6  17   3      19673.08      19891.94       642.42 o                         
  -4  17   3      78014.40      80145.84      1062.81 o                         
  -2  17   3      56259.88      56135.54      1059.51 o                         
   0  17   3      19245.87      19303.05       942.43 o                         
   2  17   3        232.98        372.25       493.60 o                         
   4  17   3       1124.33        902.38       477.26 o                         
   6  17   3      12788.98      13233.58       511.15 o                         
   8  17   3      10228.54      10141.11       752.01 o                         
  10  17   3        145.45       -109.34       573.42 o                         
  12  17   3      11295.54      12349.99       827.09 o                         
  14  17   3       9607.29      10153.47       738.11 o                         
  16  17   3      27437.79      27802.75       953.78 o                         
 -17  18   3       2609.27       2803.60       896.42 o                         
 -15  18   3        490.56       1056.91      1028.04 o                         
 -13  18   3        741.31        -41.01       728.17 o                         
 -11  18   3       3867.73       4130.60       704.69 o                         
  -9  18   3      24223.65      24467.70      1084.22 o                         
  -7  18   3      30242.24      29828.03       722.57 o                         
  -5  18   3      13174.98      12537.36       624.46 o                         
  -3  18   3       1114.47       1827.36       491.78 o                         
  -1  18   3        819.42        -80.15       782.06 o                         
   1  18   3       4227.58       4639.01       563.08 o                         
   3  18   3       6023.56       6526.36       854.72 o                         
   5  18   3      54221.93      56510.39       942.28 o                         
   7  18   3       2902.77       2795.00       661.90 o                         
   9  18   3        958.07       1446.50       611.20 o                         
  11  18   3        278.57         88.27       758.69 o                         
  13  18   3      10961.60      11571.88       784.53 o                         
  15  18   3      27542.72      26632.39       870.68 o                         
  17  18   3      19625.68      20111.20       959.33 o                         
 -18  19   3       4931.61       4765.81      1015.02 o                         
 -16  19   3      15970.83      16315.83      1000.75 o                         
 -14  19   3      38826.03      41139.49      1243.43 o                         
 -12  19   3      29248.67      30214.61      1315.23 o                         
 -10  19   3      17134.76      18306.76       854.45 o                         
  -8  19   3       4826.96       5221.64       698.42 o                         
  -6  19   3       8209.92       7615.90       597.47 o                         
  -4  19   3         72.55       -299.79       726.79 o                         
  -2  19   3       1132.96       1382.48       703.96 o                         
   0  19   3        708.12        -53.55      1160.74 o                         
   2  19   3       1393.29        815.39       730.23 o                         
   4  19   3        137.20        357.31       750.34 o                         
   6  19   3       3724.14       3813.82       755.68 o                         
   8  19   3          1.15       -121.94       703.72 o                         
  10  19   3       6178.30       5711.20       827.23 o                         
  12  19   3       2896.44       3138.01       709.09 o                         
  14  19   3         97.34       1197.24       736.23 o                         
  16  19   3         57.81        423.86       749.68 o                         
  18  19   3      15119.65      14834.39       874.25 o                         
 -19  20   3      11340.27      10237.91      1096.58 o                         
 -17  20   3       1106.93       1136.10       927.95 o                         
 -15  20   3       1630.51       1621.75       961.31 o                         
 -13  20   3        121.68       -121.51       727.30 o                         
 -11  20   3        869.08        822.94       901.25 o                         
  -9  20   3      66928.95      66199.83      1952.46 o                         
  -7  20   3      26216.20      25015.24       854.99 o                         
  -5  20   3       5424.01       5409.29       641.71 o                         
  -3  20   3       3036.03       2838.20       710.44 o                         
  -1  20   3      39211.96      39206.60      1720.78 o                         
   1  20   3        331.91       1425.88      1229.28 o                         
   3  20   3      17961.04      19173.04       986.48 o                         
   5  20   3      48996.24      50612.96      1788.29 o                         
   7  20   3        120.81        -27.04       671.03 o                         
   9  20   3         77.75        -19.69       787.36 o                         
  11  20   3       5352.97       6535.59       875.11 o                         
  13  20   3      17001.55      16534.29      1394.87 o                         
  15  20   3       4911.00       5108.65      1031.60 o                         
  17  20   3        123.68        316.32      1012.02 o                         
  19  20   3        146.70       1034.28      1112.17 o                         
 -20  21   3       6670.54       7578.05      1281.87 o                         
 -18  21   3       6482.44       7659.61      1081.39 o                         
 -16  21   3       1166.61       1873.01      1031.18 o                         
 -14  21   3        761.25        200.91       849.14 o                         
 -12  21   3       6517.34       6484.31      1030.18 o                         
 -10  21   3       5205.83       5901.48       921.46 o                         
  -8  21   3       1991.64       1668.12       800.91 o                         
  -6  21   3         56.98         69.52       780.69 o                         
  -4  21   3       3915.47       4124.99       701.94 o                         
  -2  21   3       5995.76       6482.86       809.65 o                         
   0  21   3       9597.69       9955.30      1421.23 o                         
   2  21   3      20241.19      20354.10      1534.08 o                         
   4  21   3        178.89       -414.13      1243.36 o                         
   6  21   3      21598.93      22214.79       911.95 o                         
   8  21   3      36949.93      37523.35      1188.83 o                         
  10  21   3      53551.02      55069.86      1322.84 o                         
  12  21   3      39508.81      37623.92      1722.98 o                         
  14  21   3      21758.27      24278.03      1335.69 o                         
  16  21   3       3659.37       3901.41      1179.75 o                         
  18  21   3       3402.91       4150.07      1273.04 o                         
  20  21   3       5553.29       5152.92      1728.87 o                         
 -21  22   3       9570.37      11042.61      2045.73 o                         
 -19  22   3       8972.91       9827.95      1289.36 o                         
 -17  22   3          0.84       -137.61      1214.57 o                         
 -15  22   3       4152.31       4455.22      1209.40 o                         
 -13  22   3        477.99        826.12       922.31 o                         
 -11  22   3       2097.54       2684.13      1095.85 o                         
  -9  22   3      54135.58      54216.17      1867.16 o                         
  -7  22   3      16702.61      16636.23       897.13 o                         
  -5  22   3       3463.98       3229.35       767.40 o                         
  -3  22   3        328.01        775.86       730.55 o                         
  -1  22   3      41312.85      43547.41      1772.66 o                         
   1  22   3        584.02        513.63      1006.21 o                         
   3  22   3       3727.04       3946.54      1372.02 o                         
   5  22   3      12212.29      12898.03      1499.21 o                         
   7  22   3       1676.82       2336.24       788.94 o                         
   9  22   3       3656.77       3138.39       831.63 o                         
  11  22   3       7198.97       6761.76      1008.23 o                         
  13  22   3       4171.71       3707.18      1128.13 o                         
  15  22   3       2460.69       3229.56      1183.48 o                         
  17  22   3       6235.35       8207.30      1169.26 o                         
  19  22   3       4970.95       5524.08      1389.82 o                         
  21  22   3       5951.75       4970.56      1782.58 o                         
 -22  23   3       3539.23       2926.71      1861.18 o                         
 -20  23   3       2840.17       3226.18      1302.85 o                         
 -18  23   3       2622.91       2056.41      1198.28 o                         
 -16  23   3       4197.45       2896.89      1281.28 o                         
 -14  23   3          5.07       -435.72       898.87 o                         
 -12  23   3       7980.73       6957.93      1113.02 o                         
 -10  23   3      17610.12      18016.61      1323.66 o                         
  -8  23   3      16795.02      15840.93       993.24 o                         
  -6  23   3       3613.01       3200.90       798.38 o                         
  -4  23   3      14286.59      13456.32       944.24 o                         
  -2  23   3      35019.14      36618.46       989.73 o                         
   0  23   3      48525.07      48911.61      1442.47 o                         
   2  23   3      63901.11      63145.98      1722.44 o                         
   4  23   3      26142.32      28097.96      1751.79 o                         
   6  23   3       5319.34       4523.81      1109.70 o                         
   8  23   3        220.43       -198.28       890.89 o                         
  10  23   3      10991.96       9652.04      1029.94 o                         
  12  23   3      13372.39      13710.32      1313.14 o                         
  14  23   3       9027.16       8788.58      1635.69 o                         
  16  23   3       1940.24       2109.05      1254.22 o                         
  18  23   3        420.12        601.07      1071.51 o                         
  20  23   3        889.33       -593.60      1447.89 o                         
  22  23   3       5175.35       3758.62      1887.76 o                         
 -23  24   3       6368.37       5686.20      1785.40 o                         
 -21  24   3       5943.92       4631.66      1590.65 o                         
 -19  24   3       4082.37       3722.67      1299.69 o                         
 -17  24   3       1718.99       1290.34      1353.84 o                         
 -15  24   3      13114.55      12493.46      1401.27 o                         
 -13  24   3       7946.50       6307.76      1304.35 o                         
 -11  24   3       1783.76       2225.90      1023.01 o                         
  -9  24   3       7114.87       5751.01      1187.87 o                         
  -7  24   3        160.55       1360.91      1097.24 o                         
  -5  24   3       2239.85       1507.95       995.08 o                         
  -3  24   3      10635.05      10706.09      1075.92 o                         
  -1  24   3      34010.57      32819.99      1167.99 o                         
   1  24   3         99.89       -289.39       967.23 o                         
   3  24   3          0.26       -176.06      1457.50 o                         
   5  24   3        834.45        391.95      1921.79 o                         
   7  24   3      22814.01      23677.65      1548.33 o                         
   9  24   3        204.92        -68.85      1102.51 o                         
  11  24   3       1226.45        663.91       971.19 o                         
  13  24   3       1054.29       1352.40      1180.39 o                         
  15  24   3         28.04        806.79      1023.31 o                         
  17  24   3      21129.59      20524.11      1440.65 o                         
  19  24   3      18066.39      15451.58      3182.33 o                         
  21  24   3       8400.95       7687.08      1652.58 o                         
  23  24   3       1092.72       1141.16      1984.86 o                         
 -22  25   3        362.18       1010.96      1987.21 o                         
 -20  25   3       1132.02        895.42      1556.92 o                         
 -18  25   3       1592.91       1949.03      1281.68 o                         
 -16  25   3       4293.20       3712.42      1680.86 o                         
 -14  25   3         15.29        219.04      1104.22 o                         
 -12  25   3       6031.08       6498.02      1133.40 o                         
 -10  25   3      19464.25      18943.40      1401.70 o                         
  -8  25   3      35982.14      35524.50      1579.06 o                         
  -6  25   3      23965.26      25501.64      1462.77 o                         
  -4  25   3        496.41       1189.98      1075.05 o                         
  -2  25   3         24.71        679.46      1006.53 o                         
   0  25   3        578.61        236.54      1052.43 o                         
   2  25   3       2959.48       2703.52      2064.08 o                         
   4  25   3        301.19        788.86      1533.08 o                         
   6  25   3         60.65        -16.74      1146.26 o                         
   8  25   3        213.42        428.86       829.15 o                         
  10  25   3        217.18         25.18      1002.54 o                         
  12  25   3       1051.14       1200.82      1073.64 o                         
  14  25   3       1484.08       1966.69      1090.28 o                         
  16  25   3        959.37       1245.48      1350.39 o                         
  18  25   3        662.69        442.57      1532.11 o                         
  20  25   3         43.72        209.28      1904.84 o                         
  22  25   3       1022.63        806.17      2566.90 o                         
 -21  26   3        644.17        709.27      2574.32 o                         
 -19  26   3         14.86          2.33      1348.09 o                         
 -17  26   3        311.50        888.81      1450.54 o                         
 -15  26   3      10851.51      12084.48      1353.92 o                         
 -13  26   3        864.90        414.49      1357.69 o                         
 -11  26   3         27.00        200.12      1055.92 o                         
  -9  26   3       2601.02       2238.03      1236.60 o                         
  -7  26   3       3302.22       2398.23      1256.99 o                         
  -5  26   3       1452.79       1417.86      1118.99 o                         
  -3  26   3        384.03        -93.54      1058.83 o                         
  -1  26   3       2640.30       2182.61      1071.17 o                         
   1  26   3        782.93        191.11      1605.80 o                         
   3  26   3       1557.48       2100.77      1627.91 o                         
   5  26   3       5335.12       5520.29      1679.34 o                         
   7  26   3      20417.72      18204.30      1580.77 o                         
   9  26   3        141.20       -455.19      1096.46 o                         
  11  26   3         63.19       -330.98      1112.07 o                         
  13  26   3         63.10        380.88      1046.75 o                         
  15  26   3         21.68       -832.93      1351.46 o                         
  17  26   3      12573.11      11747.14      2042.02 o                         
  19  26   3       7919.01       6109.30      2039.90 o                         
  21  26   3       2372.21       1914.45      2068.17 o                         
 -20  27   3        588.67        -77.12      2005.00 o                         
 -18  27   3        242.70         13.11      1360.53 o                         
 -16  27   3       1822.64       1891.10      1492.17 o                         
 -14  27   3       1643.25       1334.99      1203.01 o                         
 -12  27   3        289.25       1247.74      1450.98 o                         
 -10  27   3         76.05        244.23      1285.64 o                         
  -8  27   3        207.06        163.30      1241.89 o                         
  -6  27   3       2137.30       1689.20      1229.59 o                         
  -4  27   3       5432.51       4898.75      1152.63 o                         
  -2  27   3       5697.12       6546.81      1161.57 o                         
   0  27   3       8615.38       8300.32      1428.13 o                         
   2  27   3       1546.32       1967.91      1692.27 o                         
   4  27   3        759.88        269.49      1676.14 o                         
   6  27   3        610.82       1641.55      1514.21 o                         
   8  27   3        140.19       -195.01      1225.53 o                         
  10  27   3        315.13        117.19      1173.78 o                         
  12  27   3       1845.18       2156.75      1071.70 o                         
  14  27   3       3989.88       3185.20      1453.68 o                         
  16  27   3       6002.19       4516.17      1462.61 o                         
  18  27   3      11708.88      11277.53      2167.19 o                         
  20  27   3       5239.86       2374.12      2148.73 o                         
 -19  28   3        663.59       1391.04      3138.68 o                         
 -17  28   3        666.70        842.34      1599.61 o                         
 -15  28   3       3952.61       4456.68      1523.23 o                         
 -13  28   3         59.75       -452.95      1419.80 o                         
 -11  28   3         62.43        620.56      1377.14 o                         
  -9  28   3         53.41         -4.35      1662.68 o                         
  -7  28   3      12858.43      11128.25      1400.61 o                         
  -5  28   3       2562.14       1957.20      1166.38 o                         
  -3  28   3         65.36        -32.75      1149.99 o                         
  -1  28   3        830.90        581.80      1149.63 o                         
   1  28   3      10295.16      11147.45      1297.73 o                         
   3  28   3        141.59       -434.76      1743.69 o                         
   5  28   3       2968.79       2473.61      1357.03 o                         
   7  28   3       7547.66       8084.37      1567.19 o                         
   9  28   3        155.90         66.20      1546.03 o                         
  11  28   3       1390.57       1396.79      1178.59 o                         
  13  28   3       2970.69       1876.73      1650.32 o                         
  15  28   3       1728.52       2065.82      1437.18 o                         
  17  28   3       6232.25       2292.23      1540.38 o                         
  19  28   3       2559.47       2472.68      2121.92 o                         
 -18  29   3       1744.78        591.42      3151.78 o                         
 -16  29   3       5431.41       6702.69      2035.93 o                         
 -14  29   3       6453.78       5738.42      1386.61 o                         
 -12  29   3      14398.60      15202.42      2003.59 o                         
 -10  29   3       7110.10       5623.76      1850.71 o                         
  -8  29   3       2283.94       2238.15      1738.35 o                         
  -6  29   3         55.63       -517.32      1315.15 o                         
  -4  29   3       2130.94       1360.89      1214.16 o                         
  -2  29   3       8354.49       8411.58      1765.99 o                         
   0  29   3       3841.91       3147.65      1223.88 o                         
   2  29   3          2.08       -121.49      1443.80 o                         
   4  29   3       4129.79       2678.08      1885.05 o                         
   6  29   3       7269.35       7811.25      2147.23 o                         
   8  29   3      11390.29      10389.99      1473.53 o                         
  10  29   3       5138.18       4607.10      1617.65 o                         
  12  29   3        147.08       -164.67      1236.01 o                         
  14  29   3        887.09        863.10      1924.24 o                         
  16  29   3       1499.88       1537.52      2047.28 o                         
  18  29   3       3602.27         20.51      2992.03 o                         
 -17  30   3        223.30         83.80      2530.68 o                         
 -15  30   3       3203.73       2304.55      1731.06 o                         
 -13  30   3         21.88        236.10      1541.98 o                         
 -11  30   3        371.22        -87.94      1593.56 o                         
  -9  30   3       3814.05       4001.56      1865.99 o                         
  -7  30   3      18566.56      16034.63      1991.91 o                         
  -5  30   3       1740.35       1212.67      1760.05 o                         
  -3  30   3       1205.22        976.91      1313.71 o                         
  -1  30   3       2702.29       2937.73      1289.58 o                         
   1  30   3       6170.12       4691.64      1368.03 o                         
   3  30   3       3473.44       2198.73      1947.37 o                         
   5  30   3      12502.76      12369.34      1823.78 o                         
   7  30   3       7568.32       5535.00      1762.25 o                         
   9  30   3         39.22       1629.07      2155.26 o                         
  11  30   3       3661.67        795.26      2720.98 o                         
  13  30   3       2954.79       1868.11      2812.64 o                         
  15  30   3       1266.47       1215.69      2073.19 o                         
 -14  31   3        223.15        482.74      2993.77 o                         
 -12  31   3       3937.39       1265.77      2883.35 o                         
 -10  31   3       2754.58       1692.14      1342.08 o                         
  -8  31   3        326.73        440.20      1855.58 o                         
  -6  31   3        490.39        499.21      1827.63 o                         
  -4  31   3       1345.61       1676.63      1835.11 o                         
  -2  31   3       7447.39       8632.66      1869.25 o                         
   0  31   3       4372.78       3213.63      1506.41 o                         
   2  31   3       3861.54       2546.16      1368.25 o                         
   4  31   3        491.71        -24.52      1535.07 o                         
   6  31   3        101.09      -1326.01      2161.42 o                         
   8  31   3       1599.06       2249.59      2766.37 o                         
  10  31   3        152.38        249.23      2789.07 o                         
  12  31   3       1058.73       1763.35      2887.71 o                         
  14  31   3       1821.79       1937.94      3119.91 o                         
 -11  32   3        319.29       1022.22      2893.82 o                         
  -9  32   3       2939.09       4856.64      2877.24 o                         
  -7  32   3      14551.67      10726.25      2073.79 o                         
  -5  32   3        747.79       1277.13      1920.35 o                         
  -3  32   3       2461.07       2536.97      1659.83 o                         
  -1  32   3       5190.03       4557.43      1991.14 o                         
   1  32   3       6007.66       8035.62      1943.78 o                         
   3  32   3        696.61        694.85      1597.87 o                         
   5  32   3       2205.01       2752.40      2859.78 o                         
   9  32   3        110.42       -630.70      2887.71 o                         
  11  32   3       6464.17       9996.56      3137.37 o                         
  -8  33   3       2998.22       3544.60      2995.96 o                         
  -6  33   3       3302.91       3922.87      1682.34 o                         
  -4  33   3       2570.33       2257.01      2004.60 o                         
  -2  33   3        864.95       1302.44      2938.78 o                         
   0  33   3       1327.29       -212.20      2016.25 o                         
   2  33   3       1821.51       1630.30      1624.86 o                         
   4  33   3       3871.83       3547.46      1719.08 o                         
  -5  34   3        390.01       1313.79      3084.56 o                         
  -3  34   3       2966.60       1363.54      3064.48 o                         
  -1  34   3       2195.72       1116.06      3147.85 o                         
   1  34   3       1069.48      -1661.66      2993.34 o                         
   5  34   3          7.59       1016.22      2255.75 o                         
   0   0   4      36213.78      30987.93       418.88 o                         
   1   1   4       5556.73       4851.42       145.05 o                         
   0   2   4      46899.32      42697.79       305.38 o                         
   2   2   4         21.78        -85.80       112.54 o                         
  -1   3   4       3181.34       2914.50       184.45 o                         
   1   3   4        603.70        552.06       106.07 o                         
   3   3   4      10343.21       9721.07       237.23 o                         
  -2   4   4       6425.40       6179.76       195.48 o                         
   0   4   4      57119.59      55492.18       368.41 o                         
   2   4   4      94981.41      93349.54       879.89 o                         
   4   4   4          1.43         69.51       139.31 o                         
  -3   5   4      10758.30      11025.27       319.87 o                         
  -1   5   4       3568.55       3305.42       156.90 o                         
   1   5   4       2352.64       3112.83       249.06 o                         
   3   5   4      33813.49      34192.02       333.74 o                         
   5   5   4       8211.91       8686.85       230.47 o                         
  -4   6   4      67259.56      69211.18       744.34 o                         
  -2   6   4      28095.43      27266.10       497.60 o                         
   0   6   4      13215.83      13248.88       322.60 o                         
   2   6   4     350372.34     345604.47      2856.91 o                         
   4   6   4      75675.37      76748.02       895.12 o                         
   6   6   4      31054.27      29703.78       601.22 o                         
  -5   7   4       5874.96       5999.74       454.00 o                         
  -3   7   4       2273.82       2425.93       216.32 o                         
  -1   7   4       1308.34       1357.07       229.75 o                         
   1   7   4       4652.22       5221.15       364.57 o                         
   3   7   4      24584.79      26685.29       578.49 o                         
   5   7   4      41782.38      43365.12       617.50 o                         
   7   7   4        116.71        377.02       535.16 o                         
  -6   8   4       4784.56       4799.95       580.34 o                         
  -4   8   4     105830.02     104133.77      1041.20 o                         
  -2   8   4     124483.64     127419.36       669.43 o                         
   0   8   4      59240.92      56780.64       932.71 o                         
   2   8   4      36658.67      36056.77       556.27 o                         
   4   8   4      29064.07      29661.60       510.88 o                         
   6   8   4       8114.14       8314.16       269.20 o                         
   8   8   4      17318.67      17222.29       709.12 o                         
  -7   9   4       9411.75      10092.57       597.84 o                         
  -5   9   4       2441.87       2980.80       387.99 o                         
  -3   9   4        189.57        120.26       222.54 o                         
  -1   9   4      29555.37      28150.08       403.17 o                         
   1   9   4      14850.37      13621.43       503.58 o                         
   3   9   4      70594.21      69524.07       669.35 o                         
   5   9   4      44313.78      43951.90       797.25 o                         
   7   9   4       7527.62       7407.93       244.65 o                         
   9   9   4         16.98       -467.97       810.42 o                         
  -8  10   4      20303.09      18956.93      1384.93 o                         
  -6  10   4      73874.48      73475.23       811.64 o                         
  -4  10   4       2059.34       2429.52       294.25 o                         
  -2  10   4      13003.19      11244.20       824.17 o                         
   0  10   4      77263.27      80595.76      1877.71 o                         
   2  10   4     114495.73     117333.59      2454.09 o                         
   4  10   4       3607.60       3833.11       279.75 o                         
   6  10   4       2201.66       2145.11       457.56 o                         
   8  10   4       2349.60       2504.38       565.27 o                         
  10  10   4       5679.23       5573.77       922.71 o                         
  -7  11   4      22242.34      22508.52       917.47 o                         
  -5  11   4      31868.61      30482.43       508.86 o                         
  -3  11   4       8341.44       8764.60       862.69 o                         
  -1  11   4        139.50        161.06       906.56 o                         
   1  11   4       2523.04       3262.20       988.18 o                         
   3  11   4      27181.77      24547.90       506.75 o                         
   5  11   4      15290.22      16137.77       476.86 o                         
   7  11   4       1745.76        868.09       622.58 o                         
   9  11   4        165.79         51.94       844.14 o                         
  11  11   4         31.92       -107.47       660.13 o                         
 -10  12   4      51806.41      52164.62      1238.65 o                         
  -8  12   4      28804.83      28265.61      1130.90 o                         
  -6  12   4      25680.48      26254.50       568.27 o                         
  -4  12   4     112024.02     113005.37      2289.09 o                         
  -2  12   4      27553.81      23833.84      2335.79 o                         
   0  12   4     119830.38     125138.34      2375.73 o                         
   2  12   4     112500.20     112924.48      2000.05 o                         
   4  12   4       1317.40       1125.03       230.90 o                         
   6  12   4       2565.13       2421.77       518.93 o                         
   8  12   4       4825.82       4596.51       938.42 o                         
  10  12   4       8667.93      10025.90       952.05 o                         
  12  12   4      96492.24     103211.98      1652.73 o                         
 -11  13   4       4493.51       4499.90       677.83 o                         
  -9  13   4      15299.53      14819.41       762.47 o                         
  -7  13   4      14121.82      13330.69       568.45 o                         
  -5  13   4       2579.59       3028.93       330.81 o                         
  -3  13   4        780.64        780.75       524.88 o                         
  -1  13   4       4479.65       5100.20      1074.60 o                         
   1  13   4       5550.79       5370.37      1101.66 o                         
   3  13   4      21377.85      20795.70       525.07 o                         
   5  13   4      28894.16      30504.84       601.22 o                         
   7  13   4      10343.35      10169.78       750.52 o                         
   9  13   4        658.42        371.06       554.47 o                         
  11  13   4        534.50        424.02       609.14 o                         
  13  13   4        533.73        416.25       590.84 o                         
 -12  14   4      30220.50      30711.05      1049.21 o                         
 -10  14   4       2595.94       2747.33       665.93 o                         
  -8  14   4       1491.45       1530.14       497.72 o                         
  -6  14   4      27464.37      26842.92       590.15 o                         
  -4  14   4     101510.77     101323.45      1666.46 o                         
  -2  14   4       6889.41       7118.01      1141.82 o                         
   0  14   4      38244.27      41370.30      1661.66 o                         
   2  14   4      96887.08      96365.00      2380.96 o                         
   4  14   4       8824.60       9248.52       466.22 o                         
   6  14   4      70984.16      71524.00      1061.26 o                         
   8  14   4      77289.15      80055.52      1004.09 o                         
  10  14   4      19716.04      20687.66       831.33 o                         
  12  14   4       2673.03       2417.27       573.29 o                         
  14  14   4       1943.90       1698.16       647.02 o                         
 -13  15   4        850.92       1018.95       594.70 o                         
 -11  15   4       1108.87       1509.12       704.29 o                         
  -9  15   4      17315.41      18147.04       716.44 o                         
  -7  15   4      10527.04      10995.33       678.71 o                         
  -5  15   4       4805.24       4758.70       475.88 o                         
  -3  15   4       4286.62       5378.16       588.74 o                         
  -1  15   4        507.20        105.29       701.23 o                         
   1  15   4       9755.24      10847.26      1197.47 o                         
   3  15   4      21197.65      20210.90       520.99 o                         
   5  15   4      15663.16      16335.28       775.32 o                         
   7  15   4        209.69        262.78       482.98 o                         
   9  15   4        354.88       -108.98       489.32 o                         
  11  15   4         62.85        383.71       614.45 o                         
  13  15   4        169.33         55.17       640.23 o                         
  15  15   4        700.75        132.63       746.82 o                         
 -14  16   4       1384.29       1687.10       642.34 o                         
 -12  16   4      12735.94      13055.21       724.09 o                         
 -10  16   4        386.45       -361.84       926.55 o                         
  -8  16   4       7048.67       6884.51       578.36 o                         
  -6  16   4      37316.97      37560.64       929.99 o                         
  -4  16   4      86533.97      85235.40      1175.92 o                         
  -2  16   4      19415.02      19325.49       761.04 o                         
   0  16   4      21366.06      21238.86      1335.73 o                         
   2  16   4       5101.95       4962.81       738.85 o                         
   4  16   4      25504.24      26476.36       879.07 o                         
   6  16   4      14115.34      14289.30       610.51 o                         
   8  16   4       1292.53       1113.02       608.17 o                         
  10  16   4       2294.88       2709.68       593.57 o                         
  12  16   4       4435.34       3445.72       632.23 o                         
  14  16   4      42555.50      45207.00      1075.81 o                         
  16  16   4      23308.42      21977.30       911.47 o                         
 -15  17   4       3804.68       2712.32       755.89 o                         
 -13  17   4         21.80       -448.21       664.04 o                         
 -11  17   4        472.12       1656.14       849.04 o                         
  -9  17   4      11882.75      12196.54       893.57 o                         
  -7  17   4       4382.50       4214.70       847.81 o                         
  -5  17   4       4132.54       3882.77       631.52 o                         
  -3  17   4       3145.37       3130.77       602.93 o                         
  -1  17   4       1801.02       2280.71       638.46 o                         
   1  17   4        118.48       -565.26      1089.70 o                         
   3  17   4         96.60         79.38       603.19 o                         
   5  17   4       4156.21       4200.85       664.70 o                         
   7  17   4       4946.17       6342.95       814.58 o                         
   9  17   4       3741.35       3977.24       573.95 o                         
  11  17   4       1973.60       1642.65       595.14 o                         
  13  17   4       2189.64       3430.88       797.32 o                         
  15  17   4        904.35       1881.79       822.20 o                         
  17  17   4      10501.27       9971.15       877.52 o                         
 -16  18   4       1221.23       1275.53       794.21 o                         
 -14  18   4       2059.23       2763.72       927.00 o                         
 -12  18   4       2939.99       4123.50       929.29 o                         
 -10  18   4      68873.73      68129.05      2007.72 o                         
  -8  18   4       4816.69       3814.24       890.46 o                         
  -6  18   4       1820.86       2183.92       713.61 o                         
  -4  18   4       3635.40       3319.14       659.04 o                         
  -2  18   4      17225.89      15781.10       898.21 o                         
   0  18   4        620.89        218.63      1161.96 o                         
   2  18   4       1981.94       3345.24      1189.30 o                         
   4  18   4      22250.52      22609.05      1083.78 o                         
   6  18   4       3868.62       2455.86       939.74 o                         
   8  18   4       9315.30      10068.46       979.61 o                         
  10  18   4      20811.09      20377.07      1075.06 o                         
  12  18   4       5855.48       5931.49       822.57 o                         
  14  18   4      59815.17      64576.34      1246.93 o                         
  16  18   4      45916.50      46951.73      1320.71 o                         
  18  18   4      30011.27      30419.51      1058.09 o                         
 -17  19   4       3901.81       5854.67       974.63 o                         
 -15  19   4       1909.61        505.13      1146.73 o                         
 -13  19   4          6.52        705.85       779.99 o                         
 -11  19   4        481.04        347.38       892.07 o                         
  -9  19   4       6381.66       5460.33       899.09 o                         
  -7  19   4       4199.67       3174.02       763.76 o                         
  -5  19   4        654.76        822.18       711.66 o                         
  -3  19   4       2681.92       2499.49       570.18 o                         
  -1  19   4       7671.23       6511.80       885.58 o                         
   1  19   4       1042.73       1854.42       904.12 o                         
   3  19   4        871.12       1063.13       884.19 o                         
   5  19   4        256.00        582.53       783.30 o                         
   7  19   4       9434.64       9687.08       789.50 o                         
   9  19   4       5263.61       6149.51       847.92 o                         
  11  19   4         53.24        -97.22       815.39 o                         
  13  19   4       1641.32       1777.99       907.85 o                         
  15  19   4       4828.25       5205.94       991.37 o                         
  17  19   4      22897.43      24081.39      1120.64 o                         
  19  19   4       8694.78       8799.34       990.54 o                         
 -18  20   4       8110.22       9808.47      1110.50 o                         
 -16  20   4       5277.59       4953.59       895.91 o                         
 -14  20   4       6701.21       7432.02       902.02 o                         
 -12  20   4      18535.38      19353.02      1067.23 o                         
 -10  20   4          5.70         91.98       899.53 o                         
  -8  20   4      17201.23      17768.10      1284.73 o                         
  -6  20   4       5157.66       4126.15       725.98 o                         
  -4  20   4        179.99         72.55       770.73 o                         
  -2  20   4      25802.02      25619.32       852.70 o                         
   0  20   4        185.46        118.60       923.57 o                         
   2  20   4        148.31       1984.06      1184.78 o                         
   4  20   4      19551.04      18889.12      1150.21 o                         
   6  20   4       4510.10       4964.93       833.11 o                         
   8  20   4      67518.88      68641.35      1406.99 o                         
  10  20   4      49792.89      53982.00      1852.32 o                         
  12  20   4      17659.99      19160.91      1110.12 o                         
  14  20   4       5964.31       5416.75       987.28 o                         
  16  20   4          0.47       -325.03       909.24 o                         
  18  20   4       1893.47       2527.08       927.27 o                         
  20  20   4        258.64       1477.42      1083.88 o                         
 -19  21   4       2820.58       2863.97      1089.16 o                         
 -17  21   4       1437.66       1997.59       991.21 o                         
 -15  21   4        341.04        736.03      1004.38 o                         
 -13  21   4         10.71        597.10      1004.17 o                         
 -11  21   4         58.46         53.30       953.99 o                         
  -9  21   4        645.90        225.37       930.62 o                         
  -7  21   4        635.08        520.73       786.81 o                         
  -5  21   4       5055.57       4921.10       813.60 o                         
  -3  21   4       3360.85       3919.08       827.51 o                         
  -1  21   4       1987.86       2487.15       738.47 o                         
   1  21   4         15.61       -462.94       952.85 o                         
   3  21   4       2813.90       2826.41      1106.88 o                         
   5  21   4       9424.94       8702.02      1477.84 o                         
   7  21   4       8428.54       8405.37       846.28 o                         
   9  21   4       5969.33       6350.84       810.06 o                         
  11  21   4       1793.12       1905.43      1031.04 o                         
  13  21   4        325.83         70.52      1051.68 o                         
  15  21   4        753.12        492.81      1008.47 o                         
  17  21   4       9098.69      10353.91      1180.37 o                         
  19  21   4       5294.46       5185.27      1217.30 o                         
  21  21   4       1526.62       1924.37      1432.97 o                         
 -20  22   4      14821.46      13333.92      1577.18 o                         
 -18  22   4      25502.30      24078.47      1260.82 o                         
 -16  22   4       1135.66       1364.72       980.12 o                         
 -14  22   4        861.09        381.26       904.77 o                         
 -12  22   4        172.17        175.40      1011.08 o                         
 -10  22   4        519.20        419.14       962.12 o                         
  -8  22   4      14716.40      14220.74       958.02 o                         
  -6  22   4        476.56        316.99       803.34 o                         
  -4  22   4       4676.10       4559.62       875.38 o                         
  -2  22   4      34394.60      35282.68       951.85 o                         
   0  22   4       2533.79       1897.71       814.42 o                         
   2  22   4        611.73       1285.22      1002.71 o                         
   4  22   4       3312.57       4035.34      1453.52 o                         
   6  22   4      25160.78      26006.89      1358.30 o                         
   8  22   4       1849.27       1405.47       828.30 o                         
  10  22   4        181.78         -3.91       932.61 o                         
  12  22   4        272.46        369.62      1074.76 o                         
  14  22   4       9755.66       8762.40      1233.86 o                         
  16  22   4        505.91        138.41      1084.41 o                         
  18  22   4        154.88        720.83      1294.11 o                         
  20  22   4          6.67        197.47      1435.98 o                         
  22  22   4       8226.14       7155.57      1613.16 o                         
 -21  23   4        355.97        887.77      1510.05 o                         
 -19  23   4        171.28        863.28      1256.12 o                         
 -17  23   4          5.99         47.83      1045.37 o                         
 -15  23   4       2222.39       2287.68      1089.29 o                         
 -13  23   4       1009.08        960.46      1086.97 o                         
 -11  23   4          8.42        103.18      1020.83 o                         
  -9  23   4        619.04        503.70       974.33 o                         
  -7  23   4       1566.19       1742.07       905.31 o                         
  -5  23   4       8671.57       8239.33       863.75 o                         
  -3  23   4       1623.89       2589.79       838.67 o                         
  -1  23   4        448.43        777.08       754.45 o                         
   1  23   4        419.48        440.45      1038.33 o                         
   3  23   4       1170.53       1538.04      1483.55 o                         
   5  23   4       7545.43       8296.55      1590.82 o                         
   7  23   4       5918.82       5490.70       977.00 o                         
   9  23   4       7345.76       7404.75      1013.96 o                         
  11  23   4       3296.04       2958.43      1028.64 o                         
  13  23   4        477.33        191.66      1316.24 o                         
  15  23   4        595.46       1859.51      1314.62 o                         
  17  23   4       1422.35        620.13      1306.60 o                         
  19  23   4       3362.67       2554.17      1438.55 o                         
  21  23   4       1221.07        515.92      1379.44 o                         
  23  23   4        430.57        782.39      1380.54 o                         
 -22  24   4        762.92        386.42      1934.74 o                         
 -20  24   4         65.78        740.03      1348.69 o                         
 -18  24   4        154.34       -345.98      1241.35 o                         
 -16  24   4       5026.57       4890.23      1204.95 o                         
 -14  24   4        354.94        -72.14      1005.33 o                         
 -12  24   4       2775.59       3157.03      1113.84 o                         
 -10  24   4       7459.44       8360.99       992.36 o                         
  -8  24   4       1884.32       2051.67       973.26 o                         
  -6  24   4        589.24        534.13       872.91 o                         
  -4  24   4       3896.14       4420.56      1016.54 o                         
  -2  24   4       4045.62       3654.68       880.32 o                         
   0  24   4      29565.59      28145.27      1151.23 o                         
   2  24   4      22810.39      21029.07      1551.66 o                         
   4  24   4       5710.32       5219.63      1609.80 o                         
   6  24   4       1130.63        865.60      1172.24 o                         
   8  24   4      28919.69      29631.48      1470.24 o                         
  10  24   4        715.32        260.67      1108.17 o                         
  12  24   4        712.30        170.91      1120.13 o                         
  14  24   4        176.68        740.65      1234.95 o                         
  16  24   4       4426.10       3367.94      1343.70 o                         
  18  24   4         41.92       1475.06      1423.68 o                         
  20  24   4         19.83        902.60      1581.54 o                         
  22  24   4         33.81       -182.51      2195.58 o                         
 -21  25   4         41.09       -703.61      1614.64 o                         
 -19  25   4        140.95        633.71      1340.19 o                         
 -17  25   4        328.22        921.85      1251.87 o                         
 -15  25   4       2181.01       1727.35      1634.41 o                         
 -13  25   4       3174.38       3442.94      1195.14 o                         
 -11  25   4       1049.18       1039.74      1111.16 o                         
  -9  25   4          7.74         72.54      1054.18 o                         
  -7  25   4       4815.28       3459.10      1133.97 o                         
  -5  25   4      16272.34      14562.47      1232.96 o                         
  -3  25   4       7201.00       5849.24       917.99 o                         
  -1  25   4       4060.38       5164.62       885.06 o                         
   1  25   4       1344.41       1920.21       914.12 o                         
   3  25   4        447.18       -296.42      1600.80 o                         
   5  25   4       1782.43       1207.09      1639.33 o                         
   7  25   4       2033.63       3181.37      1249.74 o                         
   9  25   4       1909.38       1713.73       968.71 o                         
  11  25   4       1191.61        543.58      1316.87 o                         
  13  25   4       1234.05        982.74      1278.81 o                         
  15  25   4        525.99       1296.12      1194.26 o                         
  17  25   4         47.77       -452.46      1333.74 o                         
  19  25   4          1.54        515.63      1510.49 o                         
  21  25   4        422.95        149.19      1995.48 o                         
  23  25   4        220.95       -199.90      2665.55 o                         
 -20  26   4         43.15       -224.95      1941.13 o                         
 -18  26   4       3611.52       3048.06      1372.01 o                         
 -16  26   4      16579.34      15996.64      1876.23 o                         
 -14  26   4        797.93        998.67      1359.92 o                         
 -12  26   4        889.20       1762.14      1186.60 o                         
 -10  26   4      10582.69      10970.43      1393.78 o                         
  -8  26   4       8120.10       7592.96      1649.34 o                         
  -6  26   4      42454.51      39639.12      2226.92 o                         
  -4  26   4      42793.71      38737.36      2234.81 o                         
  -2  26   4      14641.82      13870.07      1252.76 o                         
   0  26   4        206.10       -236.32       895.86 o                         
   2  26   4        918.11        839.13      1692.26 o                         
   4  26   4         29.69      -1003.59      1666.84 o                         
   6  26   4       1582.11       1719.24      1467.72 o                         
   8  26   4      22183.94      21395.68      4533.65 o                         
  10  26   4         72.68         99.86      1106.16 o                         
  12  26   4       1018.81        776.05      1369.06 o                         
  14  26   4        552.36       -163.88      1203.15 o                         
  16  26   4        283.51         69.44      1418.08 o                         
  18  26   4       1278.67        970.99      1638.24 o                         
  20  26   4       5569.64       4229.42      2111.61 o                         
  22  26   4       1237.22       1147.49      2626.70 o                         
 -19  27   4        997.78        226.58      1952.84 o                         
 -17  27   4       3450.80       3281.11      1390.19 o                         
 -15  27   4       3059.45       3603.68      1586.09 o                         
 -13  27   4       2187.48       1955.10      1866.92 o                         
 -11  27   4          3.41        510.34      1192.29 o                         
  -9  27   4       1699.35       2078.23      1148.98 o                         
  -7  27   4       5329.83       4465.30      1357.02 o                         
  -5  27   4       7661.48       6870.33      1241.03 o                         
  -3  27   4       3885.45       3497.70      1210.57 o                         
  -1  27   4       2264.01        683.27      1159.73 o                         
   1  27   4        355.93       -450.20      1040.61 o                         
   3  27   4        945.03        392.25      1770.28 o                         
   5  27   4       1265.03       1846.26      1582.83 o                         
   7  27   4        563.50         52.90      1314.19 o                         
   9  27   4       1603.42        791.33      1977.23 o                         
  11  27   4       2309.17       1815.63      1688.72 o                         
  13  27   4       1097.68        792.70      1257.77 o                         
  15  27   4        495.67       -137.85      1290.24 o                         
  17  27   4         13.19       -168.99      1705.12 o                         
  19  27   4        201.05      -2597.46      3099.40 o                         
 -18  28   4       6708.60       6193.46      2114.44 o                         
 -16  28   4      28709.79      28853.49      1895.04 o                         
 -14  28   4       9996.52      10107.00      1557.92 o                         
 -12  28   4       9771.60      10077.22      2004.16 o                         
 -10  28   4       7903.15       8037.64      1283.98 o                         
  -8  28   4       4663.02       3654.24      1424.63 o                         
  -6  28   4       6130.25       5499.02      1278.06 o                         
  -4  28   4       7433.71       6977.97      1304.39 o                         
  -2  28   4       1100.79        987.61      1227.38 o                         
   0  28   4        271.59        217.71      1197.12 o                         
   2  28   4       2871.67       2129.74      1128.78 o                         
   4  28   4        391.82       1351.76      2452.98 o                         
   6  28   4       2245.49       4074.42      1443.98 o                         
   8  28   4      18283.30      15636.24      2343.43 o                         
  10  28   4        758.80       2154.43      2086.34 o                         
  12  28   4        961.78        951.55      1406.14 o                         
  14  28   4       1751.41       1945.82      1178.88 o                         
  16  28   4      12592.59       6653.58      2400.20 o                         
  18  28   4       2818.58       3072.11      1637.79 o                         
 -17  29   4       1702.82       1600.99      2780.77 o                         
 -15  29   4       1140.39       1247.14      1470.18 o                         
 -13  29   4       2550.17       2688.71      1404.91 o                         
 -11  29   4        189.00        297.66      1525.09 o                         
  -9  29   4        755.30       -163.63      1431.13 o                         
  -7  29   4       3246.53       3063.17      1454.59 o                         
  -5  29   4       1807.63       1678.17      1275.09 o                         
  -3  29   4       2690.70       2077.07      1288.70 o                         
  -1  29   4        432.07          2.59      1266.96 o                         
   1  29   4         56.92        742.65      1133.00 o                         
   3  29   4        330.68       -457.59      1570.22 o                         
   5  29   4        674.34        415.93      2010.51 o                         
   7  29   4        139.85        909.10      1647.74 o                         
   9  29   4        132.70        -73.33      2147.89 o                         
  11  29   4          8.58        -75.36      1763.42 o                         
  13  29   4         35.05       1935.76      3252.17 o                         
  15  29   4        181.10      -1254.77      2222.04 o                         
  17  29   4        679.57      -2545.08      4141.26 o                         
 -14  30   4        131.14        385.63      1643.74 o                         
 -12  30   4        667.66       -513.40      1612.67 o                         
 -10  30   4       4614.91       4267.56      1593.19 o                         
  -8  30   4       1883.58       1228.59      1914.29 o                         
  -6  30   4      10199.78      11224.14      2101.47 o                         
  -4  30   4        945.72        476.14      1316.22 o                         
  -2  30   4         59.46        326.77      1324.53 o                         
   0  30   4         72.76        -23.28      1309.69 o                         
   2  30   4      13644.18      14687.21      1464.51 o                         
   4  30   4      15101.15      20439.63      2795.61 o                         
   6  30   4       6413.60       8703.85      1834.91 o                         
   8  30   4       3598.45       2784.27      2275.77 o                         
  10  30   4      17736.47      15717.42      2526.75 o                         
  12  30   4       2495.05        930.79      2202.17 o                         
  14  30   4         56.22        -66.27      2266.69 o                         
 -11  31   4       1434.44       2487.34      2092.86 o                         
  -9  31   4        309.79        990.52      2030.48 o                         
  -7  31   4        147.99        185.01      1952.91 o                         
  -5  31   4          8.79       -542.45      1512.01 o                         
  -3  31   4         15.83        432.54      1373.59 o                         
  -1  31   4        113.43        627.89      1386.88 o                         
   1  31   4         59.94       1118.57      1541.93 o                         
   3  31   4         66.83       -435.22      1120.43 o                         
   5  31   4       1150.50       -292.44      2394.06 o                         
   7  31   4       3448.38        944.29      2181.97 o                         
   9  31   4       5497.53       7647.46      2482.66 o                         
  11  31   4       1078.14       -696.18      3445.96 o                         
 -10  32   4       2777.38        902.67      1965.30 o                         
  -8  32   4       5205.60       3922.00      2128.34 o                         
  -6  32   4        136.43       -122.88      1993.12 o                         
  -4  32   4      10738.00       4909.12      2252.00 o                         
  -2  32   4       9883.49       8842.32      1436.50 o                         
   0  32   4       9210.17       9564.82      1721.96 o                         
   2  32   4        253.80        254.50      1681.40 o                         
   4  32   4        218.60        191.12      1384.25 o                         
   6  32   4         51.58        281.68      1863.47 o                         
  -7  33   4          0.50       -343.07      3061.43 o                         
  -5  33   4         26.92        314.70      3028.25 o                         
  -3  33   4         94.00       -285.84      2050.10 o                         
  -1  33   4        714.71       -114.19      1763.82 o                         
   1  33   4       1458.12       1405.72      1487.15 o                         
   3  33   4        947.44       1047.97      2777.72 o                         
   5  33   4        140.38       1132.23      2009.49 o                         
   7  33   4       2950.55       1789.98      2506.23 o                         
   0   1   5       1808.80       1331.66       117.65 o                         
  -1   2   5      19782.23      18189.23       238.56 o                         
   1   2   5        546.02        664.55       121.55 o                         
  -2   3   5      17228.50      17276.02       252.31 o                         
   0   3   5      22102.37      20355.66       248.05 o                         
   2   3   5      31886.00      31345.31       248.59 o                         
  -3   4   5      29705.70      29744.03       400.11 o                         
  -1   4   5       6866.07       7094.10       231.90 o                         
   1   4   5      35900.20      33459.95       334.36 o                         
   3   4   5       3641.32       3180.85       163.43 o                         
  -4   5   5      21380.32      21451.67       355.25 o                         
  -2   5   5       5331.29       5033.42       214.32 o                         
   0   5   5      33296.88      31122.30       333.63 o                         
   2   5   5      32369.18      30065.71       351.66 o                         
   4   5   5      82535.85      85359.52       753.12 o                         
  -5   6   5      75050.47      71728.03       746.66 o                         
  -3   6   5       4044.75       3822.27       225.04 o                         
  -1   6   5       1715.74       1713.59       183.77 o                         
   1   6   5     122802.82     125061.45       753.03 o                         
   3   6   5      13396.46      12965.79       232.67 o                         
   5   6   5       1739.87       1811.22       301.06 o                         
  -6   7   5       7821.89       6996.43       584.60 o                         
  -4   7   5      14844.70      14890.24       503.19 o                         
  -2   7   5       2922.03       2859.63       289.29 o                         
   0   7   5         36.25        433.33       291.47 o                         
   2   7   5        667.28        562.86       308.35 o                         
   4   7   5       9476.40      10042.44       268.15 o                         
   6   7   5       6682.33       6692.90       537.52 o                         
  -7   8   5       4403.91       4670.17       721.01 o                         
  -5   8   5      34954.93      32225.83       972.68 o                         
  -3   8   5       1221.98       1385.91       186.86 o                         
  -1   8   5      22117.45      20452.37       475.59 o                         
   1   8   5      56498.07      56696.76      1820.10 o                         
   3   8   5      50456.00      50604.27       736.63 o                         
   5   8   5       6831.69       6091.04       250.00 o                         
   7   8   5      15039.75      15044.12       650.83 o                         
  -6   9   5       3121.82       1427.62       671.08 o                         
  -4   9   5      11005.91       9951.04       785.43 o                         
  -2   9   5      49452.71      52093.22      1244.91 o                         
   0   9   5      82653.86      77701.52      1386.02 o                         
   2   9   5      42689.76      41591.41       712.93 o                         
   4   9   5       2942.42       2773.04       290.56 o                         
   6   9   5      15412.41      15345.56       736.87 o                         
   8   9   5       1006.70       1257.48       669.99 o                         
  -5  10   5       7669.74       7951.76       773.42 o                         
  -3  10   5      54175.51      51070.16       378.09 o                         
  -1  10   5      33080.06      32749.94      1516.31 o                         
   1  10   5       2011.65       1647.41       315.95 o                         
   3  10   5      26161.58      24804.26       780.09 o                         
   5  10   5         17.73        109.82       354.12 o                         
   7  10   5       6541.67       7235.86       911.79 o                         
   9  10   5      17643.04      17476.41      1187.65 o                         
 -10  11   5      40419.55      40902.72      1461.13 o                         
  -8  11   5      52156.09      51188.77      2130.43 o                         
  -4  11   5      12849.68      14005.13       529.88 o                         
  -2  11   5       1508.38        991.86       472.05 o                         
   0  11   5      38614.83      38136.02      1629.79 o                         
   2  11   5      13080.54      13647.35       451.86 o                         
   4  11   5        895.14        771.46       339.33 o                         
   6  11   5        118.23        492.30       451.57 o                         
   8  11   5       5263.95       5131.62       852.43 o                         
  10  11   5      15820.33      15751.40       727.02 o                         
 -11  12   5      10945.32      10470.35       617.58 o                         
  -9  12   5         12.18        -64.90       810.52 o                         
  -7  12   5       1340.06       1468.73      1332.99 o                         
  -5  12   5          0.35        -34.94       263.78 o                         
  -3  12   5     125052.78     121986.13      1343.90 o                         
  -1  12   5      27281.46      27339.41      1539.44 o                         
   1  12   5       1489.04       1218.63      1157.53 o                         
   3  12   5       7005.20       7946.88       893.03 o                         
   5  12   5       2478.28       2380.80       485.79 o                         
   7  12   5       2511.46       2016.33       467.35 o                         
   9  12   5      20595.77      20648.53       874.11 o                         
  11  12   5      19851.19      21574.44       780.60 o                         
 -12  13   5         25.38        744.92       702.31 o                         
 -10  13   5         58.68       -238.35       588.27 o                         
  -8  13   5       1570.21       1697.48       591.78 o                         
  -6  13   5        606.69        169.24       784.10 o                         
  -4  13   5      12040.14      11441.29       719.75 o                         
   4  13   5        251.58        544.99       402.64 o                         
   6  13   5       4190.02       4199.43       479.05 o                         
   8  13   5       4667.14       4975.72       529.33 o                         
  10  13   5       9457.58       8444.44       589.54 o                         
  12  13   5      20445.92      21404.21       993.77 o                         
 -13  14   5      24356.98      25479.98       926.52 o                         
 -11  14   5       6904.31       6508.85       686.50 o                         
  -9  14   5       1505.43       1868.48       678.97 o                         
  -7  14   5        135.42         56.13       582.47 o                         
  -5  14   5        392.37        735.88       849.90 o                         
  -3  14   5      52063.64      53161.54      1042.56 o                         
  -1  14   5      10541.97       8007.55      1477.46 o                         
   1  14   5       8217.31       6130.71      1705.30 o                         
   3  14   5       1445.32       1343.89       731.76 o                         
   5  14   5       9709.90      11157.99       958.35 o                         
   7  14   5         22.18        202.38       439.72 o                         
   9  14   5       5711.11       5931.87       559.45 o                         
  11  14   5       6819.10       6799.41       873.60 o                         
  13  14   5       3802.83       4428.84       767.69 o                         
 -14  15   5         45.77        -77.38       677.69 o                         
 -12  15   5        164.05        516.46       584.68 o                         
 -10  15   5         44.20         22.69       717.05 o                         
  -8  15   5       2879.27       2232.38       712.28 o                         
  -6  15   5        211.26         33.10       681.11 o                         
  -4  15   5       2941.10       2715.95       739.14 o                         
  -2  15   5      30381.37      31372.62      1131.10 o                         
   0  15   5      55761.32      58362.43      1745.50 o                         
   2  15   5      58973.41      56861.37      1710.77 o                         
   4  15   5      55380.09      59580.05      1216.16 o                         
   6  15   5      23145.72      22330.87       752.96 o                         
   8  15   5      19295.94      19932.97       917.06 o                         
  10  15   5       3940.35       3006.01       762.85 o                         
  12  15   5       6602.68       7609.25       710.64 o                         
  14  15   5      21443.61      21362.43       949.10 o                         
 -15  16   5      24132.49      24387.53       925.71 o                         
 -13  16   5       7094.88       7291.67       791.38 o                         
 -11  16   5      12027.67      11728.18       821.90 o                         
  -9  16   5       7293.73       7247.25       807.11 o                         
  -7  16   5       8440.69       8504.21       769.94 o                         
  -5  16   5         93.52         89.04       679.69 o                         
  -3  16   5      12351.30      11490.09       824.36 o                         
  -1  16   5        163.05        314.84       668.25 o                         
   1  16   5        306.07       1704.73       993.40 o                         
   3  16   5       2790.28       3845.12       896.68 o                         
   5  16   5      17485.63      18257.93       801.99 o                         
   7  16   5        422.98        329.90       714.93 o                         
   9  16   5       4312.66       3466.36       981.09 o                         
  11  16   5         25.36       -174.74       660.27 o                         
  13  16   5      40508.75      42470.29      1312.32 o                         
  15  16   5       2504.38       3064.64       746.13 o                         
 -16  17   5       3982.18       4474.68       826.80 o                         
 -14  17   5        975.89       1111.96       736.23 o                         
 -12  17   5        487.75       -229.48       908.95 o                         
 -10  17   5      17633.08      18631.37       980.84 o                         
  -8  17   5      22197.77      20934.73      1005.50 o                         
  -6  17   5      32282.85      33296.13       988.70 o                         
  -4  17   5      51654.60      51052.68      1045.78 o                         
  -2  17   5      29186.66      27854.54       972.40 o                         
   0  17   5        706.07        -16.71       680.58 o                         
   2  17   5        900.59       1200.45      1077.50 o                         
   4  17   5      15031.58      15959.39      1240.22 o                         
   6  17   5       8688.81       9496.13      1014.31 o                         
   8  17   5      13628.11      15040.16      1113.51 o                         
  10  17   5       2028.48       1990.12       796.25 o                         
  12  17   5        526.14        200.04       712.46 o                         
  14  17   5       3752.80       4136.88       784.80 o                         
  16  17   5      16730.80      17316.94      1034.78 o                         
 -17  18   5      24901.85      25429.69      1052.86 o                         
 -15  18   5       8694.62      10685.88       869.64 o                         
 -13  18   5       1328.34        733.27       789.28 o                         
 -11  18   5       8441.30       8167.99       994.93 o                         
  -9  18   5      19414.64      19410.97       925.69 o                         
  -7  18   5       4234.13       4307.55       878.70 o                         
  -5  18   5         10.99        203.37       728.48 o                         
  -3  18   5       3598.78       4086.85       689.93 o                         
  -1  18   5      10727.54      10926.69       690.91 o                         
   1  18   5         30.49        736.55       916.69 o                         
   3  18   5        294.71       1080.81       928.34 o                         
   5  18   5      14462.35      15062.90      1411.34 o                         
   7  18   5       1521.35       1127.56       895.08 o                         
   9  18   5         79.96        856.98       827.36 o                         
  11  18   5      15192.15      14984.21      1039.92 o                         
  13  18   5      61999.88      64978.89      1466.19 o                         
  15  18   5        194.80        -90.48       796.81 o                         
  17  18   5       2165.73       2057.91      1127.09 o                         
 -18  19   5       2678.00       3277.08       893.92 o                         
 -16  19   5      11046.98      12107.11      1027.77 o                         
 -14  19   5       9227.32       9393.56       971.64 o                         
 -12  19   5       9657.56       9408.37      1062.03 o                         
 -10  19   5       5225.60       5217.65       977.11 o                         
  -8  19   5       1580.75       1703.44       824.57 o                         
  -6  19   5       1172.36       1267.81       779.94 o                         
  -4  19   5       9399.37      10328.06       869.46 o                         
  -2  19   5      12222.88      13259.57       816.97 o                         
   0  19   5       3588.08       2977.52       702.93 o                         
   2  19   5        467.88        528.68       955.56 o                         
   4  19   5       3037.59       3890.44       997.10 o                         
   6  19   5       5710.81       6153.32      1028.71 o                         
   8  19   5      13871.72      14106.61      1184.98 o                         
  10  19   5       6735.06       7338.06       958.02 o                         
  12  19   5       4517.19       4947.81       946.10 o                         
  14  19   5       4170.43       4315.63       892.44 o                         
  16  19   5       9583.64      10029.78      1014.46 o                         
  18  19   5       5876.25       6834.96       972.69 o                         
 -19  20   5       1994.70       2401.62      1099.26 o                         
 -17  20   5      13752.67      13283.48      1114.24 o                         
 -15  20   5        265.13        832.23       918.89 o                         
 -13  20   5          8.62       -549.80       840.58 o                         
 -11  20   5       4526.12       4948.44      1232.14 o                         
  -9  20   5       9857.20      10154.37      1031.29 o                         
  -7  20   5       1373.14       1027.99       777.99 o                         
  -5  20   5       2525.68       2308.14       748.70 o                         
  -3  20   5       2850.71       2082.54       943.42 o                         
  -1  20   5      27062.00      28605.16      1121.65 o                         
   1  20   5       3442.12       4871.76      1183.73 o                         
   3  20   5       3375.15       2871.32      1021.55 o                         
   5  20   5       2318.26       3365.31      1417.25 o                         
   7  20   5       8351.77       9793.02       930.73 o                         
   9  20   5       1914.34       1870.76       924.57 o                         
  11  20   5       9988.12      11421.45      1038.53 o                         
  13  20   5      32008.48      33075.15      1621.17 o                         
  15  20   5        695.05       1252.33      1141.15 o                         
  17  20   5        260.74         74.59       901.58 o                         
  19  20   5       1765.63       1460.85       926.63 o                         
 -20  21   5        411.74        468.80      1288.55 o                         
 -18  21   5        137.17       -123.32       979.38 o                         
 -16  21   5          1.27       -389.40       899.19 o                         
 -14  21   5         89.76        878.92       914.29 o                         
 -12  21   5        845.63       1130.27      1053.83 o                         
 -10  21   5       4373.31       5925.79      1047.41 o                         
  -8  21   5       1446.06       1589.10       740.29 o                         
  -6  21   5       7069.10       6887.81       848.91 o                         
  -4  21   5       8983.97      10269.53      1019.37 o                         
  -2  21   5       5122.05       5653.69       788.19 o                         
   0  21   5          6.35        589.95       736.31 o                         
   2  21   5         44.87       -223.41      1029.46 o                         
   4  21   5       7494.78       6024.47      1510.70 o                         
   6  21   5      19457.79      18535.22      1301.34 o                         
   8  21   5      21888.83      20033.03      1196.27 o                         
  10  21   5      21969.05      20732.79      1115.72 o                         
  12  21   5       4571.59       3993.91      1284.32 o                         
  14  21   5        901.73        331.92      1414.65 o                         
  16  21   5       1043.87        930.00      1065.27 o                         
  18  21   5       3541.73       3627.28      1225.04 o                         
  20  21   5       2198.43       2672.99      1285.23 o                         
 -21  22   5       5394.18       5274.20      1308.03 o                         
 -19  22   5        370.75         12.84      1147.81 o                         
 -17  22   5       8047.79       7843.94      1128.36 o                         
 -15  22   5        105.04        125.05       981.91 o                         
 -13  22   5         19.06        293.59      1109.03 o                         
 -11  22   5       2799.11       3055.52      1092.20 o                         
  -9  22   5       3910.24       3309.63       880.04 o                         
  -7  22   5       1417.53       2208.78       887.63 o                         
  -5  22   5        404.76        997.08       785.98 o                         
  -3  22   5        132.68        -46.05       837.96 o                         
  -1  22   5      48954.15      47096.49      1172.92 o                         
   1  22   5       7755.30       6455.99       997.32 o                         
   3  22   5        181.98        615.62      1058.69 o                         
   5  22   5       1653.42       3195.52      1518.75 o                         
   7  22   5       3055.56       2631.79       937.00 o                         
   9  22   5       9706.35       9706.46      1053.46 o                         
  11  22   5       8708.49       9943.79      1291.03 o                         
  13  22   5      11207.19       9111.29      1549.40 o                         
  15  22   5        207.01       -309.43      1067.40 o                         
  17  22   5       1676.04       1000.31      1814.07 o                         
  19  22   5        120.24        522.33      1221.11 o                         
  21  22   5       1900.67       1558.25      1368.04 o                         
 -22  23   5       5871.60       3752.00      1689.37 o                         
 -20  23   5       6378.08       5834.31      1410.14 o                         
 -18  23   5      12768.17      13032.34      1253.75 o                         
 -16  23   5       8478.44       8130.39      1155.82 o                         
 -14  23   5        472.36       -464.59       984.36 o                         
 -12  23   5       2554.34       1809.30      1129.91 o                         
 -10  23   5      13360.87      14946.37       991.34 o                         
  -8  23   5       7384.54       9489.49      1097.33 o                         
  -6  23   5       5734.91       5208.80       969.43 o                         
  -4  23   5        118.86        222.90       873.58 o                         
  -2  23   5       1162.46        786.74       803.12 o                         
   0  23   5       6990.87       7800.61       888.12 o                         
   2  23   5      14090.90      10842.99      1493.96 o                         
   4  23   5      14454.99      14422.28      1748.83 o                         
   6  23   5      10537.01       9646.88      1294.93 o                         
   8  23   5       3410.12       3827.44       929.59 o                         
  10  23   5        626.73        642.43      1028.46 o                         
  12  23   5        501.76        519.02      1583.96 o                         
  14  23   5         28.61       -122.44      1211.07 o                         
  16  23   5       1655.14       1673.91      1637.18 o                         
  18  23   5       1173.54       -265.31      1384.00 o                         
  20  23   5        835.82       1221.23      1630.60 o                         
  22  23   5       6542.51       4229.52      1852.27 o                         
 -21  24   5       2478.73       1195.32      1446.06 o                         
 -19  24   5        126.40         95.25      1351.40 o                         
 -17  24   5       2040.73       1443.75      1143.09 o                         
 -15  24   5       4425.48       4208.08      1015.36 o                         
 -13  24   5       1180.55        496.59      1191.34 o                         
 -11  24   5       2754.44       2579.62      1070.23 o                         
  -9  24   5         57.02       -740.66       963.65 o                         
  -7  24   5       7287.08       6654.46      1074.51 o                         
  -5  24   5         26.56        953.68       971.27 o                         
  -3  24   5       7354.54       7335.25       972.41 o                         
  -1  24   5      43020.17      38662.06      1421.85 o                         
   1  24   5       1595.71       2183.05       844.48 o                         
   3  24   5        364.29        953.75      1143.39 o                         
   5  24   5        770.23        360.74      1266.26 o                         
   7  24   5       5081.81       5482.66      1491.14 o                         
   9  24   5       6657.57       7000.79      1358.16 o                         
  11  24   5       3407.08       2768.33      1143.64 o                         
  13  24   5        932.32        450.06      1217.99 o                         
  15  24   5        179.97        430.54      1606.99 o                         
  17  24   5       1206.14        604.83      1471.55 o                         
  19  24   5        524.69        831.21      1609.07 o                         
  21  24   5         76.33       -127.56      1989.33 o                         
 -20  25   5       1174.80       1270.65      1399.52 o                         
 -18  25   5       6136.94       5196.59      1402.03 o                         
 -16  25   5       8189.98       7561.80      1205.44 o                         
 -14  25   5       3078.09       1630.59      1204.17 o                         
 -12  25   5        299.11        967.82      1211.99 o                         
 -10  25   5       3718.03       3516.62      1055.72 o                         
  -8  25   5      14507.18      14317.53      1235.71 o                         
  -6  25   5      21630.19      20651.29      1226.63 o                         
  -4  25   5      13644.69      11928.75      1515.95 o                         
  -2  25   5       4553.54       4966.91      1184.59 o                         
   0  25   5       1290.08       1964.84       875.66 o                         
   2  25   5       4364.70       4265.62      1111.34 o                         
   4  25   5        929.35       1861.73      1734.05 o                         
   6  25   5        362.29         80.92      1566.97 o                         
   8  25   5        103.38         -0.74      1291.76 o                         
  10  25   5        293.02       1332.12      1999.92 o                         
  12  25   5        448.44       1015.84      1929.25 o                         
  14  25   5        306.22       -601.91      1682.58 o                         
  16  25   5        436.26        566.90      1726.95 o                         
  18  25   5          6.75       -624.88      1858.43 o                         
  20  25   5        495.91        213.83      2082.03 o                         
 -21  26   5         71.33        961.55      3294.94 o                         
 -19  26   5       3297.15       3571.54      2023.30 o                         
 -17  26   5       3056.03       3791.68      1393.47 o                         
 -15  26   5       3081.83       3834.76      1292.74 o                         
 -13  26   5       2199.03       1835.06      1290.27 o                         
 -11  26   5       4852.92       5568.27      1274.92 o                         
  -9  26   5       3521.87       2794.98      1193.51 o                         
  -7  26   5      13280.27      11434.38      1546.13 o                         
  -5  26   5       1040.31       2097.90      1076.79 o                         
  -3  26   5       2391.25       2306.45      1007.02 o                         
  -1  26   5      11879.50      10133.70      1072.46 o                         
   1  26   5         31.54        -14.60       891.24 o                         
   3  26   5        979.31        499.93      1792.99 o                         
   5  26   5       1997.03       2722.05      1388.44 o                         
   7  26   5       4268.69       5107.90      1619.24 o                         
   9  26   5       1789.56       1470.04      2082.85 o                         
  11  26   5        173.32       -175.90      2075.43 o                         
  13  26   5        292.13        189.41      1718.01 o                         
  15  26   5       1038.14        362.75      1515.61 o                         
  17  26   5        194.08        433.08      1581.51 o                         
  19  26   5        565.28        192.98      1999.62 o                         
 -20  27   5        479.34        689.19      1980.72 o                         
 -18  27   5       1787.28       1123.48      2033.03 o                         
 -16  27   5       5488.35       5610.86      1424.29 o                         
 -14  27   5       3990.81       3242.34      1171.96 o                         
 -12  27   5       7615.47       6298.66      1533.46 o                         
 -10  27   5      11831.87      12957.41      1367.95 o                         
  -8  27   5       6109.83       5476.31      1240.04 o                         
  -6  27   5       3467.85       3812.20      1282.05 o                         
  -4  27   5       2949.98       3251.60      1260.37 o                         
  -2  27   5        817.46       1291.40      1140.59 o                         
   0  27   5       1145.14       1008.39      1089.46 o                         
   2  27   5        942.34        967.17      1102.66 o                         
   4  27   5       1838.50        475.52      2081.33 o                         
   6  27   5        867.19        936.12      1433.14 o                         
   8  27   5        523.04       -310.83      1484.72 o                         
  10  27   5         67.04       -720.18      2122.57 o                         
  12  27   5       1774.15       3145.67      2179.75 o                         
  14  27   5       3424.15       3153.65      1563.94 o                         
  16  27   5       9823.83       9319.22      1728.04 o                         
  18  27   5      11118.83       7126.31      2625.39 o                         
 -17  28   5       1668.28       1881.64      2644.16 o                         
 -15  28   5       3343.09       3332.80      1589.60 o                         
 -13  28   5        385.12       1065.29      1597.07 o                         
 -11  28   5        106.48        104.70      1311.76 o                         
  -9  28   5       2559.32       2057.95      1278.94 o                         
  -7  28   5      13138.26      14921.01      1977.78 o                         
  -5  28   5         36.75       -639.00      1272.88 o                         
  -3  28   5       3497.41       3817.99      1316.52 o                         
  -1  28   5       1318.07       1317.88      1293.58 o                         
   1  28   5       1372.34       1348.24      1053.26 o                         
   3  28   5        145.02        466.11      1159.48 o                         
   5  28   5       1435.88       -874.69      3014.72 o                         
   7  28   5       1318.35       2294.14      1717.32 o                         
   9  28   5       2185.23       2750.22      2250.02 o                         
  11  28   5        477.32        591.86      2231.69 o                         
  13  28   5       1770.73       1235.62      1796.04 o                         
  15  28   5       5884.52       1958.08      1604.50 o                         
  17  28   5          9.79        843.49      1984.41 o                         
 -16  29   5       1916.37       2257.44      2777.28 o                         
 -14  29   5       3745.13       2704.02      1639.13 o                         
 -12  29   5       2511.14       2100.26      1625.14 o                         
 -10  29   5         30.23       -223.51      1329.54 o                         
  -8  29   5       1231.92       -193.65      1860.23 o                         
  -6  29   5       2535.30       2723.91      1377.86 o                         
  -4  29   5       5693.26       5244.06      1385.98 o                         
  -2  29   5       6395.54       4580.04      1383.05 o                         
   0  29   5       5925.94       4562.13      1630.86 o                         
   2  29   5        132.63         95.64      1183.81 o                         
   4  29   5       5287.93       7210.84      1981.96 o                         
   6  29   5      13859.39      16818.53      1983.48 o                         
   8  29   5      21374.36      18617.35      2655.94 o                         
  10  29   5      17376.14      16307.97      3091.98 o                         
  12  29   5       2593.62       2593.09      2356.09 o                         
  14  29   5       1540.71       1016.26      1636.17 o                         
  16  29   5          7.43       1627.71      2028.46 o                         
 -13  30   5        314.68         74.95      1954.15 o                         
 -11  30   5         52.98       -543.90      1649.43 o                         
  -9  30   5       2735.38       3221.69      1654.53 o                         
  -7  30   5      11628.90      10194.49      2132.14 o                         
  -5  30   5        779.78        623.35      1403.50 o                         
  -3  30   5        460.60         72.09      1589.96 o                         
  -1  30   5        483.56       1052.35      1391.66 o                         
   1  30   5       3902.94       4337.66      1288.57 o                         
   3  30   5         10.33       -345.41      1545.43 o                         
   5  30   5         27.93       1460.57      1837.49 o                         
   7  30   5        497.01        864.64      1951.41 o                         
   9  30   5       2775.15       5614.80      2547.70 o                         
  11  30   5       4142.04       3002.94      2472.19 o                         
  13  30   5       6606.21       6623.80      2072.61 o                         
 -10  31   5        440.03        815.91      2017.86 o                         
  -8  31   5       1640.95       1476.01      1630.26 o                         
  -6  31   5       8957.79       9056.65      2062.35 o                         
  -4  31   5      18266.53      15597.30      2447.87 o                         
  -2  31   5      19251.62      17002.78      1890.72 o                         
   0  31   5      19786.67      19947.77      2189.64 o                         
   2  31   5      11755.30      10580.93      1839.55 o                         
   4  31   5       5434.67       6591.95      1475.04 o                         
   6  31   5       1336.28       1250.06      2510.16 o                         
   8  31   5        290.15       -375.80      2519.76 o                         
  10  31   5       4735.98       2338.19      3104.64 o                         
  12  31   5       1769.64        558.24      2052.73 o                         
  -7  32   5       3845.12       3274.43      3023.45 o                         
  -5  32   5       1459.56        198.13      1613.25 o                         
  -3  32   5        400.50        784.45      1755.89 o                         
  -1  32   5       1575.52       2013.36      1706.83 o                         
   1  32   5       4028.87       3432.37      1825.16 o                         
   3  32   5         76.27        217.60      1219.96 o                         
   5  32   5       1433.31        519.40      3057.06 o                         
   7  32   5       2083.39       3786.41      2721.41 o                         
   9  32   5       1962.77       2374.42      2669.04 o                         
  -4  33   5       1381.00       -300.73      2657.25 o                         
  -2  33   5        765.50       1745.90      2874.62 o                         
   0  33   5          0.15       -786.73      2307.57 o                         
   2  33   5         56.17       -628.52      2785.14 o                         
   4  33   5         36.73       -326.48      2830.10 o                         
   1   1   6        458.65        275.97       142.36 o                         
   0   2   6      12802.26      11426.37       216.56 o                         
   2   2   6       2950.65       2326.31       193.83 o                         
  -1   3   6        120.08        173.66       175.59 o                         
   1   3   6        261.35         59.96       156.11 o                         
   3   3   6       4540.23       4427.44       203.04 o                         
  -2   4   6       3209.82       3162.98       223.37 o                         
   0   4   6       3648.89       3182.01       211.12 o                         
   2   4   6      20475.62      20450.51       243.86 o                         
   4   4   6      17884.57      17723.96       312.35 o                         
  -3   5   6     107793.15     111012.32       670.38 o                         
  -1   5   6       5638.81       5296.48       261.84 o                         
   1   5   6       1476.40       1416.73       209.94 o                         
   3   5   6       2995.78       2929.94       164.62 o                         
   5   5   6      79946.66      79626.99       644.65 o                         
  -4   6   6      32921.80      31601.01       380.59 o                         
  -2   6   6      13813.80      13705.16       256.80 o                         
   0   6   6       3637.58       3466.11       231.01 o                         
   2   6   6       7200.80       6769.41       404.21 o                         
   4   6   6     190243.28     178817.83       634.52 o                         
   6   6   6     197373.47     204759.38      1146.87 o                         
  -5   7   6      66943.01      67538.33      1238.55 o                         
  -3   7   6     112791.58     110869.80      1985.87 o                         
  -1   7   6       5964.21       5576.33       245.48 o                         
   1   7   6         55.03        223.04       334.97 o                         
   3   7   6      16716.94      16663.33       346.18 o                         
   5   7   6      22105.48      22610.30       555.99 o                         
  -4   8   6      73865.36      77343.05      1296.41 o                         
  -2   8   6     123119.23     124700.55      1271.86 o                         
   0   8   6     102151.02      99267.27      1378.98 o                         
   4   8   6       2574.08       2414.93       245.62 o                         
   6   8   6       6099.03       5860.66       358.91 o                         
  -3   9   6      60862.94      57947.86      1642.27 o                         
  -1   9   6      10279.23       9618.86       303.88 o                         
   1   9   6       4561.61       4953.98       518.09 o                         
   3   9   6      22876.76      24180.65       797.87 o                         
   5   9   6        649.41        198.03       391.35 o                         
   7   9   6       1287.80       1005.20       717.13 o                         
   9   9   6        167.30         -0.03       509.27 o                         
  -8  10   6        331.18        481.93       704.28 o                         
  -2  10   6        359.49         37.54       881.68 o                         
   0  10   6      12341.37      12483.15       573.09 o                         
   2  10   6      65477.25      63013.28      1053.65 o                         
   4  10   6      19996.34      22248.81       942.35 o                         
   6  10   6      11009.88      10873.87       748.12 o                         
   8  10   6        693.00        632.36       650.84 o                         
  10  10   6      13393.21      13673.48       663.52 o                         
  -9  11   6        745.22        483.85       616.21 o                         
  -7  11   6       6751.28       7793.89      1074.21 o                         
   1  11   6        814.39        495.83       372.31 o                         
   3  11   6       3855.13       4133.41       673.04 o                         
   5  11   6        258.33        759.46       720.62 o                         
   7  11   6         91.67        107.39       635.89 o                         
   9  11   6       6567.84       6632.04       559.55 o                         
  11  11   6       7118.26       7654.04       558.13 o                         
 -10  12   6       8917.79      10725.40       744.92 o                         
  -8  12   6      39482.14      41822.39      1004.29 o                         
  -6  12   6      31808.79      32483.63      1397.49 o                         
  -4  12   6      17671.68      16462.92      1730.18 o                         
   4  12   6      16017.54      17176.06       832.66 o                         
   6  12   6       9396.47      10056.09       699.20 o                         
   8  12   6      33058.62      32868.90       925.54 o                         
  10  12   6      63508.17      67978.77      1040.58 o                         
  12  12   6       6839.98       7714.79       902.50 o                         
 -11  13   6       2692.36       2962.98       679.92 o                         
  -9  13   6        199.49        180.91       542.86 o                         
  -7  13   6      14865.30      14746.84       935.82 o                         
  -5  13   6        763.53        665.99       794.87 o                         
  -3  13   6         21.43        505.87       968.12 o                         
  -1  13   6          8.32        410.72      1344.34 o                         
   1  13   6        506.95        481.43      1303.31 o                         
   3  13   6       2091.24       2111.66      1335.17 o                         
   5  13   6       3909.58       4075.08       540.90 o                         
   7  13   6      12455.31      12081.33       591.27 o                         
   9  13   6      20594.26      21897.78       746.09 o                         
  11  13   6      25773.65      25321.42       939.71 o                         
  13  13   6      14327.94      15781.93       989.36 o                         
 -12  14   6      33025.05      33475.35       933.66 o                         
 -10  14   6       3110.20       3047.10       729.69 o                         
  -8  14   6       3620.82       3675.45       669.55 o                         
  -6  14   6        494.92         22.11       652.84 o                         
  -4  14   6      11674.09      12984.99       965.14 o                         
  -2  14   6          2.08       -306.94       485.61 o                         
   0  14   6       7639.89       8106.63       688.30 o                         
   2  14   6      14382.15      14721.04      1168.99 o                         
   4  14   6      52700.56      53759.15      1013.62 o                         
   6  14   6         11.47        306.47       515.69 o                         
   8  14   6       5997.62       5631.14       634.27 o                         
  10  14   6       2756.80       2886.44       599.22 o                         
  12  14   6       5966.50       7167.52       830.30 o                         
  14  14   6      14181.73      14604.50       805.70 o                         
 -13  15   6        427.66        713.75       685.22 o                         
 -11  15   6       2699.56       2277.31       721.82 o                         
  -9  15   6         82.56        457.16       809.87 o                         
  -7  15   6        654.08       1524.53       695.59 o                         
  -5  15   6       4498.55       4356.79       668.69 o                         
  -3  15   6       4995.23       5729.16       924.76 o                         
  -1  15   6       6677.86       6541.58       685.83 o                         
   1  15   6       2013.64       2181.71       692.95 o                         
   3  15   6       2101.28        711.98      1025.86 o                         
   5  15   6       4181.70       3958.33       571.04 o                         
   7  15   6      11128.79      11745.35       750.95 o                         
   9  15   6      24447.42      26471.40       841.28 o                         
  11  15   6      25918.19      26477.00      1112.70 o                         
  13  15   6      15786.23      16991.69       878.92 o                         
  15  15   6       5772.70       6381.24       828.15 o                         
 -14  16   6       9082.94      10285.96       824.22 o                         
 -12  16   6      13222.89      13867.62       930.16 o                         
 -10  16   6      17267.70      17461.24      1095.96 o                         
  -8  16   6       6244.45       6963.03      1018.21 o                         
  -6  16   6       2027.74       2185.55       683.23 o                         
  -4  16   6       4769.95       4269.67       753.66 o                         
  -2  16   6      10298.28      11576.39       809.64 o                         
   0  16   6        140.36         90.65       631.71 o                         
   2  16   6       1576.07       2011.73       942.67 o                         
   4  16   6        424.31       -118.96      1154.84 o                         
   6  16   6      29318.86      32236.35       866.87 o                         
   8  16   6      31798.15      31993.61      1048.58 o                         
  10  16   6       3587.32       3721.14       850.37 o                         
  12  16   6       4178.24       3163.73       800.96 o                         
  14  16   6      12726.06      12752.49       923.16 o                         
  16  16   6       1657.27       1824.13       873.40 o                         
 -15  17   6       3711.79       3787.78       822.93 o                         
 -13  17   6       2701.79       2883.19       712.57 o                         
 -11  17   6       1906.55       1159.62       836.01 o                         
  -9  17   6          9.65       -458.25       743.96 o                         
  -7  17   6        567.29        903.83       791.80 o                         
  -5  17   6       3460.19       3553.08       671.28 o                         
  -3  17   6      25218.99      24356.68       941.01 o                         
  -1  17   6      28285.47      30186.64      1269.75 o                         
   1  17   6       8773.61      10118.76      1057.33 o                         
   3  17   6       7337.83       7987.49      1291.90 o                         
   5  17   6         31.74        124.11       747.28 o                         
   7  17   6       5733.02       5595.74      1177.05 o                         
   9  17   6      34397.33      34610.02      1396.66 o                         
  11  17   6      43907.61      45865.11      1268.08 o                         
  13  17   6      22781.23      22882.05       984.03 o                         
  15  17   6       4539.16       4721.12      1031.49 o                         
  17  17   6       2085.33       2556.54       873.32 o                         
 -16  18   6          0.51        499.42       848.18 o                         
 -14  18   6        537.84       1285.35       801.37 o                         
 -12  18   6       2880.84       2350.96       911.25 o                         
 -10  18   6       1212.03        721.60       951.02 o                         
  -8  18   6      23174.96      23301.60       973.94 o                         
  -6  18   6      57660.79      57416.52      1199.98 o                         
  -4  18   6      72345.66      71827.25      1678.56 o                         
  -2  18   6      12532.98      11932.04       838.55 o                         
   0  18   6      43437.82      42723.85      1232.32 o                         
   2  18   6       1526.16       1860.10       987.99 o                         
   4  18   6         55.25        480.85      1155.07 o                         
   6  18   6      34090.85      35047.28      1313.65 o                         
   8  18   6      13202.50      12249.51      1143.25 o                         
  10  18   6       2980.35       3576.88       805.08 o                         
  12  18   6        417.33       -805.13       878.78 o                         
  14  18   6      13923.24      15907.46      1055.49 o                         
  16  18   6       5560.95       5353.03       889.15 o                         
  18  18   6      14859.39      13545.99      1027.25 o                         
 -17  19   6       3646.89       3593.60       946.66 o                         
 -15  19   6      13276.19      14307.63      1064.42 o                         
 -13  19   6      11463.24      11055.99       960.80 o                         
 -11  19   6       9656.48       9919.62      1112.79 o                         
  -9  19   6       1980.19        817.45       885.91 o                         
  -7  19   6       2242.42       1263.26       856.54 o                         
  -5  19   6         33.78        296.98       812.44 o                         
  -3  19   6      16101.40      15737.78       947.34 o                         
  -1  19   6      45979.75      43645.80      1275.78 o                         
   1  19   6      34195.73      34404.32      1160.07 o                         
   3  19   6      19495.13      18961.59      1244.57 o                         
   5  19   6       1308.10       1116.39       742.15 o                         
   7  19   6        944.23        853.10       932.81 o                         
   9  19   6       4962.27       5415.57      1347.17 o                         
  11  19   6       1345.09       1314.30      1014.60 o                         
  13  19   6       2627.23       2742.06      1048.17 o                         
  15  19   6       1564.27       1664.21      1024.22 o                         
  17  19   6        388.56       1183.86       929.65 o                         
  19  19   6          0.27        253.19      1143.88 o                         
 -18  20   6      16835.20      17647.67      1424.80 o                         
 -16  20   6       3588.35       3581.18      1131.28 o                         
 -14  20   6      20720.37      19656.22      1319.82 o                         
 -12  20   6      23244.47      23134.17      1397.25 o                         
 -10  20   6      54489.10      56443.84      1729.53 o                         
  -8  20   6       1570.40       2372.57       808.20 o                         
  -6  20   6       2437.13       1830.52       756.45 o                         
  -4  20   6      14714.91      15010.74       968.23 o                         
  -2  20   6       1330.09       1304.67       842.68 o                         
   0  20   6      38827.96      38885.35      1104.28 o                         
   2  20   6       9449.48       8526.06      1040.13 o                         
   4  20   6         12.14       -154.98      1073.58 o                         
   6  20   6      47698.79      42242.91      1894.48 o                         
   8  20   6      14754.58      14776.50      1133.87 o                         
  10  20   6      17272.19      14607.81      1547.25 o                         
  12  20   6       5120.55       4705.41      1456.60 o                         
  14  20   6      30347.57      28298.81      1944.45 o                         
  16  20   6         45.30       -459.66      1165.46 o                         
  18  20   6         49.96       -341.89      1135.55 o                         
  20  20   6       1038.66        539.31      1401.71 o                         
 -19  21   6        642.29        168.62      1380.38 o                         
 -17  21   6         44.40        573.18      1075.85 o                         
 -15  21   6       3798.78       4526.83      1035.48 o                         
 -13  21   6       6734.62       6737.07       869.48 o                         
 -11  21   6      11433.74      12900.14      1217.08 o                         
  -9  21   6       3492.51       3888.96       870.77 o                         
  -7  21   6       1191.67        423.88       741.33 o                         
  -5  21   6       2723.76       1917.72       891.15 o                         
  -3  21   6       2880.37       2997.42       787.92 o                         
  -1  21   6       6397.72       6761.18       819.79 o                         
   1  21   6      11618.15      10292.39       820.95 o                         
   3  21   6       3710.34       2890.28      1159.72 o                         
   5  21   6       1116.99       1795.25       969.80 o                         
   7  21   6       1131.36         -3.90      1159.13 o                         
   9  21   6       2687.45       1969.54      1168.46 o                         
  11  21   6        690.92        883.67      1464.56 o                         
  13  21   6        634.62        403.30      1959.77 o                         
  15  21   6       1956.60       1741.36      1075.77 o                         
  17  21   6        186.15       1106.83      1248.12 o                         
  19  21   6       1036.48       1216.94      1338.95 o                         
  21  21   6        315.45        262.65      1690.01 o                         
 -20  22   6       1340.89        909.23      1472.16 o                         
 -18  22   6        239.70        932.06      1156.77 o                         
 -16  22   6       3125.00       3266.07      1205.86 o                         
 -14  22   6       7056.49       7299.22      1082.89 o                         
 -12  22   6      17397.22      18208.78      1326.39 o                         
 -10  22   6      43070.80      44145.93      1796.64 o                         
  -8  22   6        635.88        781.78       849.73 o                         
  -6  22   6         80.75       1516.82       858.08 o                         
  -4  22   6        572.29        361.58       948.74 o                         
  -2  22   6          2.80        131.34       818.60 o                         
   0  22   6      42131.82      38948.86      1222.79 o                         
   2  22   6      28884.36      26738.60      1459.78 o                         
   4  22   6      15724.96      16850.20      1811.38 o                         
   6  22   6        837.23        798.68      1199.51 o                         
   8  22   6      28511.93      26351.77      2668.38 o                         
  10  22   6      11049.46      11552.15      2149.20 o                         
  12  22   6       2699.61       1432.51      2015.64 o                         
  14  22   6       3299.32       2643.66      1352.89 o                         
  16  22   6       2483.69       2647.06      1651.19 o                         
  18  22   6          3.96       1210.04      1325.83 o                         
  20  22   6       1904.55       1887.67      1441.04 o                         
  22  22   6      17400.57      13283.39      2369.90 o                         
 -21  23   6       1562.48        994.26      1349.91 o                         
 -19  23   6       1555.04       2121.79      1540.19 o                         
 -17  23   6        536.95        725.07      1063.45 o                         
 -15  23   6       6280.85       5911.01      1059.38 o                         
 -13  23   6       6964.24       6166.89      1054.82 o                         
 -11  23   6      11952.20      11882.11      1103.68 o                         
  -9  23   6       4186.35       3265.97       979.14 o                         
  -7  23   6        322.08         11.21       920.90 o                         
  -5  23   6       8665.06       7762.98      1015.17 o                         
  -3  23   6       5652.54       4870.36      1019.29 o                         
  -1  23   6       1651.27       1843.69       866.25 o                         
   1  23   6        731.33       1107.74       854.20 o                         
   3  23   6         69.43        230.70       989.47 o                         
   5  23   6         42.44       -468.54      1266.29 o                         
   7  23   6        410.92        525.16      1454.38 o                         
   9  23   6          2.35        355.68      1568.37 o                         
  11  23   6       1572.55        255.34      2016.51 o                         
  13  23   6        770.42       1385.80      2059.28 o                         
  15  23   6       4209.91       4056.04      1697.01 o                         
  17  23   6        524.13       1148.00      1307.10 o                         
  19  23   6        139.26       -571.48      1570.46 o                         
  21  23   6         38.31       -130.43      2209.11 o                         
 -20  24   6       2145.09       1801.13      1828.40 o                         
 -18  24   6       1721.71       1534.31      1471.39 o                         
 -16  24   6       1162.54       1924.48      1287.73 o                         
 -14  24   6       3278.37       3319.68      1021.69 o                         
 -12  24   6       2039.64       2337.30      1068.13 o                         
 -10  24   6       6760.20       6087.34      1057.40 o                         
  -8  24   6         37.47        -27.78       904.13 o                         
  -6  24   6       4270.83       2741.23      1010.14 o                         
  -4  24   6      11926.14      12694.14      1200.84 o                         
  -2  24   6      10624.45      11271.09      1108.07 o                         
   0  24   6       4388.68       4089.86       917.16 o                         
   2  24   6       4103.47       3498.60       875.34 o                         
   4  24   6      13183.92      12320.78      2504.92 o                         
   6  24   6       5941.42       5360.83      1688.65 o                         
   8  24   6      11400.46      13203.25      3480.22 o                         
  10  24   6       5085.34       3476.19      1410.81 o                         
  12  24   6       3941.38       4314.11      2179.75 o                         
  14  24   6       1431.07       1215.44      1441.58 o                         
  16  24   6      10686.92       8678.01      1865.48 o                         
  18  24   6          1.36        -67.85      1570.97 o                         
  20  24   6       9017.84       6973.29      1538.63 o                         
 -19  25   6       2893.13       3033.46      2149.95 o                         
 -17  25   6          4.67       -337.92      1275.91 o                         
 -15  25   6       3639.22       2994.68      1244.75 o                         
 -13  25   6       2672.14       2607.57      1128.21 o                         
 -11  25   6       5414.11       3246.76      1094.17 o                         
  -9  25   6       4573.10       4983.99      1066.97 o                         
  -7  25   6        729.17        866.41       923.57 o                         
  -5  25   6        832.82        760.05      1013.75 o                         
  -3  25   6       1097.76        586.63      1005.90 o                         
  -1  25   6        672.84        915.82       852.70 o                         
   1  25   6        367.09         33.57       887.85 o                         
   3  25   6         17.88        403.28      1001.76 o                         
   5  25   6          7.15      -1380.37      1670.20 o                         
   7  25   6        535.20        616.74      2065.83 o                         
   9  25   6       1514.07       1298.51      2103.37 o                         
  11  25   6       3064.85       2595.27      2207.25 o                         
  13  25   6       3397.22       3711.00      2234.09 o                         
  15  25   6       6580.87       5084.92      2326.41 o                         
  17  25   6       1885.48       1528.34      1609.30 o                         
  19  25   6        287.07       -960.24      2497.07 o                         
 -18  26   6         23.54         36.66      2787.76 o                         
 -16  26   6       1355.00        247.54      1369.79 o                         
 -14  26   6        975.52        780.64      1087.00 o                         
 -12  26   6         70.24       -149.87      1308.11 o                         
 -10  26   6       5785.03       6058.23      1131.05 o                         
  -8  26   6      21911.25      20665.59      1414.18 o                         
  -6  26   6       4134.56       3023.33      1095.92 o                         
  -4  26   6        449.58        709.70      1038.09 o                         
  -2  26   6        174.56        106.54      1035.08 o                         
   0  26   6       4685.50       3571.95       982.86 o                         
   2  26   6       7672.64       6460.09      1003.52 o                         
   4  26   6      18948.87      21811.83      1689.98 o                         
   6  26   6       8406.82       9035.44      2308.51 o                         
   8  26   6       1049.58       1351.76      2200.26 o                         
  10  26   6        382.64       -521.15      2217.29 o                         
  12  26   6       5372.92       5706.46      2389.26 o                         
  14  26   6       8057.95       7003.70      1648.31 o                         
  16  26   6      22057.80      21759.12      1713.54 o                         
  18  26   6       3681.90       1154.04      2501.87 o                         
 -15  27   6         98.13        593.50      1256.94 o                         
 -13  27   6        151.45        409.00      1192.67 o                         
 -11  27   6          6.97         74.51      1407.50 o                         
  -9  27   6         47.97        315.58      1287.40 o                         
  -7  27   6          0.92       -861.73      1024.38 o                         
  -5  27   6        524.96        108.60      1303.34 o                         
  -3  27   6        355.23        381.80      1286.86 o                         
  -1  27   6       1382.05       1317.80      1148.09 o                         
   1  27   6       9097.04       9013.83      1373.87 o                         
   3  27   6       3117.21       2913.14      1285.93 o                         
   5  27   6        432.29        400.54      1826.53 o                         
   7  27   6         64.96       -292.87      2253.08 o                         
   9  27   6       1607.21       2010.40      2385.33 o                         
  11  27   6       6596.59       6898.47      2491.83 o                         
  13  27   6       6713.11       6065.09      1912.69 o                         
  15  27   6       9579.60       9117.48      2000.25 o                         
  17  27   6       4614.33       2538.77      2060.39 o                         
 -14  28   6      11560.51      10456.04      1362.87 o                         
 -12  28   6       9676.24       8549.80      1504.89 o                         
 -10  28   6       1434.18       1475.33      1371.42 o                         
  -8  28   6        790.85       1151.06      1306.14 o                         
  -6  28   6       2019.88       1686.89      1387.78 o                         
  -4  28   6        989.49        257.59      1339.98 o                         
  -2  28   6         30.79       -578.05      1328.33 o                         
   0  28   6       1550.01       1660.96      1221.47 o                         
   2  28   6       4476.61       3857.38      1519.00 o                         
   4  28   6       9446.99      10410.78      1418.35 o                         
   6  28   6       4403.91       5371.68      2452.55 o                         
  10  28   6       2451.83        346.12      2457.78 o                         
  12  28   6        101.47        509.38      1881.58 o                         
  14  28   6        387.23        829.50      1986.50 o                         
  16  28   6       2873.02       2479.61      2549.88 o                         
 -15  29   6        173.70        190.74      3294.94 o                         
 -13  29   6       1051.28        204.28      1425.59 o                         
 -11  29   6       1883.24       1322.47      1454.57 o                         
  -9  29   6       1206.02       1052.49      1398.12 o                         
  -7  29   6        712.48        951.59      1591.09 o                         
  -5  29   6        167.09       -437.63      1394.05 o                         
  -3  29   6        964.39        789.77      1403.51 o                         
  -1  29   6       5082.11       4021.84      1439.77 o                         
   1  29   6      11813.50      11530.50      1716.81 o                         
   3  29   6       7021.37       6600.78      1302.69 o                         
   5  29   6       2632.98       3160.96      1616.13 o                         
   7  29   6        566.18       1498.44      1503.09 o                         
   9  29   6         99.88      -1445.60      2506.23 o                         
  11  29   6       6089.16       5336.33      2639.36 o                         
  13  29   6       2575.08       1238.28      3077.14 o                         
 -10  30   6       2724.24       2321.55      1698.94 o                         
  -8  30   6       2246.92       2390.96      1731.04 o                         
  -6  30   6       2951.65       1539.11      1419.36 o                         
  -4  30   6        137.56       1175.92      1456.29 o                         
  -2  30   6         26.78       -328.41      1721.75 o                         
   0  30   6        112.30        159.93      1621.71 o                         
   2  30   6       3866.75       3599.76      1546.84 o                         
   4  30   6         32.45       -512.74      1595.40 o                         
   6  30   6       3046.41       1750.32      1328.12 o                         
   8  30   6       9698.98       8435.29      2784.70 o                         
  10  30   6        240.61       1212.52      2610.11 o                         
  12  30   6       1078.07        436.47      2699.59 o                         
  -9  31   6       5670.74       5201.02      3071.90 o                         
  -7  31   6       3015.70       2767.06      1684.70 o                         
  -5  31   6        942.80        617.18      1178.97 o                         
  -3  31   6        102.17       -999.12      1507.40 o                         
  -1  31   6       2590.80       2874.47      2111.04 o                         
   1  31   6       5902.58       5534.39      1609.91 o                         
   3  31   6       7758.14       6759.42      1550.66 o                         
   5  31   6       5581.02       5079.94      2069.65 o                         
   7  31   6       1960.48       1528.53      2751.09 o                         
   9  31   6          3.88       1166.69      2813.07 o                         
  -8  32   6       1307.44        932.74      2241.73 o                         
  -6  32   6       4750.31       1192.45      3061.86 o                         
  -4  32   6       3087.76       2132.61      3002.07 o                         
  -2  32   6       6145.92       6158.65      3036.98 o                         
   0  32   6       8650.97       7987.97      2359.52 o                         
   0   1   7      17627.88      18117.12       222.06 o                         
  -1   2   7      15578.05      16578.08       264.15 o                         
   1   2   7      21990.50      22604.18       279.33 o                         
  -2   3   7       8421.75       8988.20       229.67 o                         
   0   3   7       2248.54       2420.56       222.71 o                         
   2   3   7       2519.55       2411.32       227.21 o                         
  -3   4   7       1415.41       1105.21       239.10 o                         
  -1   4   7      11734.26      11683.44       277.39 o                         
   1   4   7       1836.19       2116.24       200.70 o                         
   3   4   7      48557.71      49261.82       450.05 o                         
  -4   5   7       8503.56       8461.03       311.37 o                         
  -2   5   7      33372.48      34789.57       508.17 o                         
   0   5   7      14449.27      12921.31       278.09 o                         
   2   5   7       2517.53       2426.95       214.86 o                         
   4   5   7       3828.37       3955.41       218.34 o                         
  -5   6   7      13561.98      13115.85       351.95 o                         
  -3   6   7      13332.00      13323.92       483.15 o                         
  -1   6   7       3634.43       3522.85       345.66 o                         
   1   6   7          7.57         34.80       264.98 o                         
   3   6   7     109085.62     105609.38      1165.12 o                         
   5   6   7       1486.37       1531.42       261.57 o                         
  -4   7   7       5494.38       5788.71       467.28 o                         
  -2   7   7      49806.19      50224.98       794.40 o                         
   0   7   7      26714.19      26338.32       509.00 o                         
   2   7   7      90032.67      91240.60      1149.11 o                         
   4   7   7      82877.88      87179.94       908.20 o                         
   6   7   7      51404.50      52527.33       723.42 o                         
  -7   8   7      56332.17      57857.11      1580.62 o                         
  -5   8   7      12743.70      12937.96       655.58 o                         
  -3   8   7        880.92        721.49       850.25 o                         
  -1   8   7       4756.66       4334.12       319.76 o                         
   1   8   7       3861.09       3441.43       682.86 o                         
   3   8   7     142719.47     137598.36      1408.06 o                         
   5   8   7       6121.73       6288.28       659.08 o                         
   7   8   7       3631.71       3730.95       519.95 o                         
  -8   9   7      14936.73      15268.34       806.59 o                         
  -6   9   7      79584.08      79443.87      1468.32 o                         
  -4   9   7      81144.65      87052.95      2496.63 o                         
  -2   9   7      40826.45      38706.06      1243.08 o                         
   0   9   7      31321.05      32070.12      1359.62 o                         
   2   9   7        522.97        362.43       458.97 o                         
   4   9   7       4747.87       4935.01       456.13 o                         
   6   9   7       3820.43       4542.37       494.15 o                         
   8   9   7      32855.70      32836.25       866.85 o                         
  -9  10   7      36502.13      35584.91       910.92 o                         
  -7  10   7      19992.25      20703.32       931.62 o                         
  -5  10   7      24027.19      24375.67      1025.08 o                         
  -3  10   7       1861.08       1690.77       626.07 o                         
  -1  10   7       3238.83       2534.97       596.29 o                         
   1  10   7       5197.34       5485.08       499.08 o                         
   3  10   7      36799.22      38291.41       754.28 o                         
   5  10   7      13763.86      13213.94       574.44 o                         
   7  10   7      11622.70      12202.00       618.83 o                         
   9  10   7       5596.18       5859.79       595.04 o                         
 -10  11   7      13935.41      14570.42       641.65 o                         
  -8  11   7       5070.70       5894.49       684.80 o                         
  -6  11   7         17.68        941.53       651.88 o                         
  -4  11   7       2747.44       2917.63       565.59 o                         
  -2  11   7      17706.35      17012.41       762.89 o                         
   0  11   7      23462.54      24581.80       917.50 o                         
   2  11   7       8219.38       8608.13       655.75 o                         
   4  11   7      11730.71      12552.72       754.51 o                         
   6  11   7       5178.74       5879.31       562.17 o                         
   8  11   7      25478.16      26626.05       695.74 o                         
  10  11   7      25056.03      25689.03       759.98 o                         
 -11  12   7      30787.37      32209.98       851.42 o                         
  -9  12   7       8767.21       8842.38       694.27 o                         
  -7  12   7        803.29       1152.05       601.96 o                         
  -5  12   7      15996.02      16764.94       789.85 o                         
  -3  12   7        882.58        766.29       451.50 o                         
  -1  12   7       2116.17       2531.43       611.00 o                         
   1  12   7       7512.68       8013.44       586.08 o                         
   3  12   7      28397.47      26961.07       886.75 o                         
   5  12   7      20796.85      21943.30       900.70 o                         
   7  12   7       6605.89       8181.79       830.70 o                         
   9  12   7       1233.18       1394.85       638.54 o                         
  11  12   7      13089.23      14163.22       682.73 o                         
 -12  13   7       4986.21       5017.16       830.38 o                         
 -10  13   7        183.68        577.92       750.00 o                         
  -8  13   7        232.42        327.60       600.81 o                         
  -6  13   7       2176.80       1653.21       656.75 o                         
  -4  13   7       1455.47       1595.95       698.22 o                         
  -2  13   7       2198.51       2262.75       552.81 o                         
   0  13   7       2647.64       2870.88       629.18 o                         
   2  13   7       2451.15       2495.78       636.25 o                         
   4  13   7      10471.51      11780.64      1071.61 o                         
   6  13   7       3190.46       2818.32       741.10 o                         
   8  13   7       5604.84       5434.07       887.23 o                         
  10  13   7       7119.36       7449.31       691.94 o                         
  12  13   7       1127.46        746.98       839.44 o                         
 -13  14   7        115.47        428.88       688.23 o                         
 -11  14   7      57017.25      58371.37      1120.24 o                         
  -9  14   7       5098.00       5174.62       740.19 o                         
  -7  14   7       4802.87       4564.71       685.82 o                         
  -5  14   7      19645.05      19212.76       894.11 o                         
  -3  14   7        160.48       -637.34       637.34 o                         
  -1  14   7        105.83       -160.93       631.94 o                         
   1  14   7       1225.52       1408.09       633.62 o                         
   3  14   7       1889.10       2474.11       734.08 o                         
   5  14   7      31181.64      31883.68       937.59 o                         
   7  14   7       4715.67       5949.34       757.38 o                         
   9  14   7       1433.05       1013.10       782.82 o                         
  11  14   7      15619.25      13669.48       875.32 o                         
  13  14   7       3054.36       3425.17       878.94 o                         
 -14  15   7       3935.02       3610.33       876.70 o                         
 -12  15   7       2278.08       3090.89       711.31 o                         
 -10  15   7       3044.14       1674.78       891.74 o                         
  -8  15   7        525.45        533.22       697.89 o                         
  -6  15   7       2660.70       2483.89       735.47 o                         
  -4  15   7        434.62        398.89       693.76 o                         
  -2  15   7        518.76        581.01       672.27 o                         
   0  15   7         10.86       -715.92       715.92 o                         
   2  15   7       5843.53       4638.32       966.51 o                         
   4  15   7      12646.37      12869.91      1413.27 o                         
   6  15   7      10777.68      11095.48       880.21 o                         
   8  15   7        669.60        690.42       862.18 o                         
  10  15   7       1275.60       1777.80       843.92 o                         
  12  15   7         19.37        167.44       807.07 o                         
  14  15   7        110.05        280.69      1016.20 o                         
 -15  16   7        105.74       -617.69       958.38 o                         
 -13  16   7        336.36        141.10       788.07 o                         
 -11  16   7      11339.69      11542.64       902.14 o                         
  -9  16   7       7435.26       8174.67       880.43 o                         
  -7  16   7      23550.52      23538.46       959.16 o                         
  -5  16   7      17949.85      18472.33       876.52 o                         
  -3  16   7        649.19       1327.66       602.33 o                         
  -1  16   7      11475.35      11136.73       738.77 o                         
   1  16   7       2745.06       2440.38       765.13 o                         
   3  16   7         17.50        367.61       750.25 o                         
   5  16   7      44934.00      47000.92      1381.63 o                         
   7  16   7       8855.47       9035.52       961.66 o                         
   9  16   7        231.23        907.00       917.90 o                         
  11  16   7        938.88       1351.29       816.71 o                         
  13  16   7      17320.57      16033.98      1117.55 o                         
  15  16   7       2118.89       1481.50      1066.51 o                         
 -16  17   7       7320.52       7565.34      1093.43 o                         
 -14  17   7      13874.73      15503.19      1048.19 o                         
 -12  17   7      15958.82      16377.33       871.03 o                         
 -10  17   7       9092.73       9055.09       866.86 o                         
  -8  17   7       2073.91       2408.19       848.77 o                         
  -6  17   7      33201.40      31296.61      1026.52 o                         
  -4  17   7      16686.26      17129.90       972.05 o                         
  -2  17   7      25516.19      27565.50      1190.24 o                         
   0  17   7      30618.65      29590.94      1111.47 o                         
   2  17   7       9603.59      11705.45       956.52 o                         
   4  17   7        979.43       1373.34       891.43 o                         
   6  17   7       4063.03       3485.08       915.60 o                         
   8  17   7       4232.30       5617.96      1128.15 o                         
  10  17   7       1675.10       1993.67       989.23 o                         
  12  17   7          5.85        557.53      1154.70 o                         
  14  17   7        227.44       -258.52       954.63 o                         
  16  17   7         83.47        558.29      1150.92 o                         
 -17  18   7        428.90       1028.99      1256.88 o                         
 -15  18   7        573.84        702.08      1149.56 o                         
 -13  18   7       3070.82       2336.16       833.67 o                         
 -11  18   7       9956.94       9689.52      1096.10 o                         
  -9  18   7       8794.29       9775.44       988.04 o                         
  -7  18   7      16745.46      18627.23      1084.27 o                         
  -5  18   7       5114.27       5510.57       754.50 o                         
  -3  18   7       5972.71       5911.54       882.78 o                         
  -1  18   7      13926.39      13334.39       857.94 o                         
   1  18   7        640.38        540.29       739.89 o                         
   3  18   7       8452.22       8260.64       920.67 o                         
   5  18   7      58074.43      58064.82      1617.89 o                         
   7  18   7       3810.06       3190.62       972.41 o                         
   9  18   7        261.91        424.91       986.89 o                         
  11  18   7       1978.26       2161.71       951.12 o                         
  13  18   7       7636.51       6817.62      1314.96 o                         
  15  18   7       5439.67       6028.91      1217.51 o                         
  17  18   7        381.41         84.11       989.32 o                         
 -18  19   7        476.79        198.80      1167.47 o                         
 -16  19   7       3328.07       4282.75      1043.19 o                         
 -14  19   7      12644.22      13056.33      1294.50 o                         
 -12  19   7      23216.84      23122.72      1306.06 o                         
 -10  19   7      42601.27      44688.78      1408.16 o                         
  -8  19   7      24715.79      25854.42      1100.84 o                         
  -6  19   7      11543.51      11927.75       862.20 o                         
  -4  19   7      11104.69      10350.01       775.92 o                         
  -2  19   7       2267.87       2575.68       766.52 o                         
   0  19   7        252.84        198.37       779.60 o                         
   2  19   7        356.23        111.82       710.62 o                         
   4  19   7       3729.70       3033.42      1169.43 o                         
   6  19   7       5628.28       4977.21      1083.33 o                         
   8  19   7       5557.86       5098.60      1159.44 o                         
  10  19   7        574.53        730.13      1191.42 o                         
  12  19   7         53.01      -1120.24      1228.80 o                         
  14  19   7         81.14       -171.79      1297.72 o                         
  16  19   7       1589.85       1808.40      1232.53 o                         
  18  19   7       1222.40       1534.10      1207.08 o                         
 -19  20   7       5113.85       5199.56      1689.09 o                         
 -17  20   7        584.18        287.39      1329.24 o                         
 -15  20   7       1554.68       1419.47      1242.35 o                         
 -13  20   7       3134.48       4115.42       911.90 o                         
 -11  20   7       4498.28       4166.96       947.91 o                         
  -9  20   7      15571.51      14933.55      1066.58 o                         
  -7  20   7      14931.28      13489.04      1002.94 o                         
  -5  20   7       8351.77       7190.02       790.03 o                         
  -3  20   7       1326.56       1092.55       934.69 o                         
  -1  20   7       3419.20       3905.65      1022.37 o                         
   1  20   7       2950.81       2882.10       906.01 o                         
   3  20   7      13301.73      12199.84      1301.29 o                         
   5  20   7      25969.26      21909.62      1730.89 o                         
   7  20   7        260.08       -433.47      1446.57 o                         
   9  20   7        369.29         98.17      1386.62 o                         
  11  20   7         99.69      -1076.81      1423.54 o                         
  13  20   7       1649.60       1361.57      1066.51 o                         
  15  20   7      14116.24      14099.09      1530.06 o                         
  17  20   7        201.97        791.49      1283.22 o                         
  19  20   7       3442.25       3471.44      1276.00 o                         
 -20  21   7       5398.99       4337.98      1781.37 o                         
 -18  21   7       8068.51       7360.68      1479.76 o                         
 -16  21   7       9337.23       9324.56      1409.36 o                         
 -14  21   7       4242.57       3643.88      1265.14 o                         
 -12  21   7       1239.81        166.85       954.35 o                         
 -10  21   7        851.13        842.49      1016.97 o                         
  -8  21   7          6.52        -41.92       864.24 o                         
  -6  21   7       2513.96       2058.75       908.67 o                         
  -4  21   7       8763.31       8660.96       951.67 o                         
  -2  21   7       5909.92       5520.60       879.32 o                         
   0  21   7       2328.27       3084.85       865.95 o                         
   2  21   7         15.61        305.70       838.74 o                         
   4  21   7       1974.77       2133.23       969.71 o                         
   6  21   7       3839.52       3328.91       971.45 o                         
   8  21   7      28795.90      31345.69      1863.92 o                         
  10  21   7      24467.43      22944.10      2770.74 o                         
  12  21   7      20701.80      18372.39      1780.25 o                         
  14  21   7      10264.06      10422.34      1507.48 o                         
  16  21   7       6236.08       6819.57      1353.01 o                         
  18  21   7        559.46       -745.79      1203.03 o                         
  20  21   7       1755.65       1522.82      1458.53 o                         
 -21  22   7       5197.72       5033.70      2269.40 o                         
 -19  22   7       6628.27       6324.08      1661.91 o                         
 -17  22   7        743.68        638.76      1397.56 o                         
 -15  22   7      13211.43      13275.41      1450.41 o                         
 -13  22   7       4948.93       3938.08       921.82 o                         
 -11  22   7       3576.64       3243.14      1096.45 o                         
  -9  22   7       9102.45       8744.34       987.97 o                         
  -7  22   7       4140.48       3171.55       980.97 o                         
  -5  22   7       3258.30       2316.89       804.92 o                         
  -3  22   7        699.56       -323.87       953.36 o                         
  -1  22   7       9835.46       8877.56       955.50 o                         
   1  22   7       5516.54       5520.50       926.10 o                         
   3  22   7      10386.54      11000.31       969.96 o                         
   5  22   7       4322.97       3002.21      1161.76 o                         
   7  22   7      11215.33      10940.54      1424.83 o                         
   9  22   7        105.08        527.26      2058.41 o                         
  11  22   7        321.79        -11.35      2108.60 o                         
  13  22   7       2392.62       2616.66      1437.05 o                         
  15  22   7       4256.21       3747.99      1740.56 o                         
  17  22   7        323.93        144.25      1521.55 o                         
  19  22   7       5204.88       4806.40      1485.97 o                         
  21  22   7       4017.34       1115.02      2366.78 o                         
 -22  23   7       2219.62       1900.84      3329.86 o                         
 -20  23   7       3227.26       3325.84      1816.73 o                         
 -18  23   7         39.78       -843.19      1473.44 o                         
 -16  23   7       3237.46       3615.43      1431.67 o                         
 -14  23   7       1368.66       1778.25      1330.86 o                         
 -12  23   7       3725.13       4003.40       965.34 o                         
 -10  23   7       1991.56       1970.11      1047.02 o                         
  -8  23   7        794.52       1086.80      1053.33 o                         
  -6  23   7       2769.67       3455.86       918.62 o                         
  -4  23   7       1976.37       2188.72      1021.55 o                         
  -2  23   7       7895.04       8514.69      1480.39 o                         
   0  23   7      19468.03      18383.02      1256.54 o                         
   2  23   7      24661.79      24796.93      1305.29 o                         
   4  23   7      28065.97      28192.74      1678.64 o                         
   6  23   7      18664.21      17368.46      1901.04 o                         
   8  23   7          3.65       -186.37      2100.31 o                         
  10  23   7        726.89       2012.58      2194.15 o                         
  12  23   7       2801.39       2639.68      1560.14 o                         
  14  23   7       5610.80       4307.56      2333.39 o                         
  16  23   7       9486.19       9357.36      1628.77 o                         
  18  23   7        276.96       1284.27      1617.11 o                         
  20  23   7          0.92       1104.50      2040.86 o                         
  22  23   7        325.25       -478.81      3284.90 o                         
 -19  24   7       3054.34       2636.42      2216.65 o                         
 -17  24   7        153.71        231.17      1435.42 o                         
 -15  24   7       9827.36       9004.23      1482.76 o                         
 -13  24   7        827.87       1124.30      1053.27 o                         
 -11  24   7        307.59        154.65      1010.26 o                         
  -9  24   7       6515.80       5877.43      1092.82 o                         
  -7  24   7         52.12       -217.57       892.39 o                         
  -5  24   7        415.39        685.90       912.78 o                         
  -3  24   7        400.38        344.74      1032.92 o                         
  -1  24   7       2874.84       1463.55      1178.24 o                         
   1  24   7       5157.31       4595.77       921.08 o                         
   3  24   7       1565.07       1316.32       961.74 o                         
   5  24   7        644.28        587.52      1144.18 o                         
   7  24   7      14390.69      12148.81      2382.71 o                         
   9  24   7        959.68       2282.76      2255.26 o                         
  11  24   7       1519.82       2562.54      2309.38 o                         
  13  24   7         82.15      -1177.24      1742.24 o                         
  15  24   7       4889.15       2182.73      1815.52 o                         
  17  24   7       3162.33       2550.81      1927.38 o                         
  19  24   7       6937.04       5770.79      1988.06 o                         
 -20  25   7          1.81        278.91      2917.83 o                         
 -18  25   7         28.66       -740.84      1948.85 o                         
 -16  25   7       1058.74       1410.39      1297.06 o                         
 -14  25   7       1055.45        710.39      1039.41 o                         
 -12  25   7       2995.44       2286.71      1072.71 o                         
 -10  25   7       5061.85       3735.68      1398.19 o                         
  -8  25   7       9463.04       8655.71      1071.68 o                         
  -6  25   7       3709.43       3347.93       984.01 o                         
  -4  25   7      10341.83       8631.66      1153.68 o                         
  -2  25   7       1372.08        851.85      1075.49 o                         
   0  25   7        222.21        -94.32      1084.39 o                         
   2  25   7       4799.53       4427.51      1130.53 o                         
   4  25   7       7770.56       8826.29      1098.56 o                         
   6  25   7       6415.46       6035.58      1884.60 o                         
   8  25   7        732.88        654.83      1346.23 o                         
  10  25   7        272.49       1131.78      2333.39 o                         
  12  25   7        189.78        264.50      2320.73 o                         
  14  25   7        757.40       1046.66      2364.38 o                         
  16  25   7       2606.41       1730.60      1353.72 o                         
  18  25   7       4514.93       2785.14      2670.35 o                         
 -17  26   7        258.38      -1463.50      3130.83 o                         
 -15  26   7       4301.60       2443.01      1319.91 o                         
 -13  26   7         26.32       -306.09      1263.32 o                         
 -11  26   7       1363.98       1437.34      1177.33 o                         
  -9  26   7       3015.51       3367.27      1067.96 o                         
  -7  26   7       1500.67        874.61      1056.56 o                         
  -5  26   7        407.15       -322.04       903.99 o                         
  -3  26   7        119.79         44.36      1108.09 o                         
  -1  26   7        397.52       -236.50      1017.66 o                         
   1  26   7      13857.73      12324.21      1061.76 o                         
   3  26   7       5257.23       5113.21      1142.07 o                         
   5  26   7       2404.24       1662.91      1343.79 o                         
   7  26   7      10110.86      11651.79      1931.72 o                         
   9  26   7       1488.86       -875.13      2376.16 o                         
  11  26   7       5582.22       6710.35      2536.35 o                         
  13  26   7       3632.29       2632.69      1413.50 o                         
  15  26   7       4638.66       1294.67      2072.54 o                         
  17  26   7       3304.85       2495.32      2689.11 o                         
 -16  27   7        230.21       -267.99      3126.46 o                         
 -14  27   7        179.05        172.12      1683.62 o                         
 -12  27   7       1153.44        113.42      1493.84 o                         
 -10  27   7       1795.20        619.09      1556.31 o                         
  -8  27   7        502.09       1133.63      1198.89 o                         
  -6  27   7        819.85       1191.76      1043.21 o                         
  -4  27   7         81.22         47.95      1060.50 o                         
  -2  27   7         21.59        345.43      1147.47 o                         
   0  27   7         68.16       -719.97       910.45 o                         
   2  27   7        218.06        658.81      1170.12 o                         
   4  27   7        967.20        125.82      1365.99 o                         
   6  27   7       1445.19       1071.66      1367.49 o                         
   8  27   7       1040.40       2112.10      2514.09 o                         
  10  27   7       6868.58       6458.07      2617.53 o                         
  12  27   7       4736.13       4022.11      2616.66 o                         
  14  27   7       5950.18       4306.70      2154.33 o                         
 -15  28   7       2764.12        635.07      3228.16 o                         
 -13  28   7       1531.84       1437.84      1720.02 o                         
 -11  28   7       7921.30       6820.98      1534.27 o                         
  -9  28   7       3626.20       3361.06      1293.10 o                         
  -7  28   7       2161.67       1859.59      1257.65 o                         
  -5  28   7          6.84        575.56      1287.41 o                         
  -3  28   7          7.30        315.11      1244.25 o                         
  -1  28   7         79.58        253.68      1636.38 o                         
   1  28   7       6113.65       5278.92      1359.64 o                         
   3  28   7          8.07        993.91      1277.32 o                         
   5  28   7       6644.33       8495.21      2001.47 o                         
   7  28   7       9419.14       7484.43      2131.39 o                         
  11  28   7       1425.75       1680.42      2660.74 o                         
  13  28   7       1459.01       1531.67      2083.02 o                         
 -12  29   7       5521.83       3933.94      3227.29 o                         
 -10  29   7       4505.74       2360.94      1673.42 o                         
  -8  29   7       3194.91       2657.21      1446.83 o                         
  -6  29   7         89.22       -358.31      1264.79 o                         
  -4  29   7         37.43      -1054.32      1315.59 o                         
  -2  29   7        413.66        302.28      1460.33 o                         
   0  29   7         19.36       -344.44      1618.20 o                         
   2  29   7         67.33        316.69      1506.83 o                         
   4  29   7        168.51       -262.47      1611.14 o                         
   6  29   7       1303.55       1856.94      1674.77 o                         
   8  29   7        885.27       -180.70      2700.03 o                         
  10  29   7         89.20        312.95      2743.24 o                         
  -9  30   7        706.45       -306.05      2026.14 o                         
  -7  30   7       3379.69       2664.05      1976.81 o                         
  -5  30   7        811.65        322.70      1464.11 o                         
  -3  30   7        891.41          5.45      1806.27 o                         
  -1  30   7       1431.26        398.62      1774.86 o                         
   1  30   7       6023.18       7341.21      1803.61 o                         
   3  30   7        491.79       -236.42      1411.86 o                         
   5  30   7       2410.75       5242.08      2081.74 o                         
   7  30   7       3552.03       3872.40      2877.67 o                         
  -6  31   7         74.73       -884.30      2586.11 o                         
  -2  31   7        419.81       1320.33      2636.30 o                         
   0   0   8     284230.91     290581.28      3043.21 o                         
   1   1   8      43542.65      44387.25       396.77 o                         
   0   2   8      27134.40      27165.58       356.14 o                         
   2   2   8       6859.46       6464.30       276.51 o                         
  -1   3   8      20804.58      20979.01       443.55 o                         
   1   3   8      55581.19      56841.68       615.52 o                         
   3   3   8      19959.93      20071.26       442.45 o                         
  -2   4   8       1661.74       1615.28       296.82 o                         
   0   4   8        277.38        201.37       270.39 o                         
   2   4   8      41740.81      40858.94       482.76 o                         
   4   4   8          9.60        342.14       524.06 o                         
  -3   5   8         55.93        -60.84       358.69 o                         
  -1   5   8        581.03        573.77       346.29 o                         
   1   5   8       2929.09       3017.06       309.35 o                         
   3   5   8       2356.42       2057.28       446.45 o                         
   5   5   8        505.71        691.22       493.25 o                         
  -4   6   8        593.42        607.03       358.94 o                         
  -2   6   8       3898.58       3762.19       446.92 o                         
   0   6   8        740.63        766.79       296.93 o                         
   2   6   8      57008.48      59007.15       953.64 o                         
   4   6   8       1812.94       2201.10       671.32 o                         
   6   6   8       9728.46      10369.77       911.91 o                         
  -5   7   8       7844.89       8572.16       752.63 o                         
  -3   7   8      22019.20      23697.74       665.46 o                         
  -1   7   8      12601.71      14145.67       775.70 o                         
   1   7   8      14105.56      14338.86       585.74 o                         
   3   7   8       1452.46       1800.85       472.38 o                         
   5   7   8       1472.63       1546.90       808.33 o                         
   7   7   8       2592.53       2072.61       515.98 o                         
  -6   8   8       9573.07      10099.78       669.23 o                         
  -4   8   8      29191.96      28946.77       874.51 o                         
  -2   8   8      34198.71      35734.59       884.43 o                         
   0   8   8      13222.69      12672.68       641.08 o                         
   2   8   8       5465.27       6421.77       461.13 o                         
   4   8   8      24985.35      27601.49       707.08 o                         
   6   8   8       2170.36       2299.98       635.43 o                         
   8   8   8        795.37       1217.47       700.50 o                         
  -7   9   8       2299.35       2542.21       645.53 o                         
  -5   9   8        574.20        424.59       595.64 o                         
  -3   9   8       2887.43       3077.94       606.03 o                         
  -1   9   8       1540.93       1453.57       376.50 o                         
   1   9   8      12592.73      13178.00       540.04 o                         
   3   9   8      15816.02      16378.03       574.55 o                         
   5   9   8      43066.12      44908.57       883.57 o                         
   7   9   8      22305.55      25751.27       861.01 o                         
   9   9   8       1936.58       1213.26       699.59 o                         
  -8  10   8      12247.01      13238.08       831.62 o                         
  -6  10   8      36596.80      38353.50       902.35 o                         
  -4  10   8          4.07       -499.63       671.06 o                         
  -2  10   8        203.99        437.51       663.16 o                         
   0  10   8        525.78        440.93       525.58 o                         
   2  10   8      21434.88      20277.41       566.79 o                         
   4  10   8      18286.95      18378.53       547.20 o                         
   6  10   8          5.87         83.55       691.26 o                         
   8  10   8       1736.78       2471.00       709.14 o                         
  10  10   8      13572.94      13836.76       899.89 o                         
  -9  11   8      17375.10      17310.19       761.24 o                         
  -7  11   8      12830.87      13134.57       736.60 o                         
  -5  11   8       3123.55       3794.97       553.88 o                         
  -3  11   8       1289.82       1813.32       574.81 o                         
  -1  11   8        301.08        484.52       618.58 o                         
   1  11   8       5134.56       4453.90       676.82 o                         
   3  11   8       6034.23       6923.41       532.58 o                         
   5  11   8      35514.48      34754.62       877.26 o                         
   7  11   8      11346.04      12204.37       727.78 o                         
   9  11   8        222.45        519.89       732.84 o                         
  11  11   8        915.54       1704.50       777.64 o                         
 -10  12   8         62.31        315.04       694.84 o                         
  -8  12   8         55.12        249.90       651.75 o                         
  -6  12   8       3275.82       3002.79       699.76 o                         
  -4  12   8       2577.41       3297.92       664.20 o                         
  -2  12   8        158.96        210.87       501.37 o                         
   0  12   8      11587.07      12123.36       741.15 o                         
   2  12   8      18715.11      19893.65       800.61 o                         
   4  12   8      15608.62      15463.75       715.86 o                         
   6  12   8        115.74        193.94       745.77 o                         
   8  12   8       2341.92       2090.11       764.10 o                         
  10  12   8       3181.74       3430.95       749.12 o                         
  12  12   8      58617.77      57359.26      1476.41 o                         
 -11  13   8        881.96        514.12       818.78 o                         
  -9  13   8       4149.01       4660.49       675.88 o                         
  -7  13   8      15476.83      16144.69       755.10 o                         
  -5  13   8       8642.84       9211.28       751.14 o                         
  -3  13   8          4.98        -76.05       599.41 o                         
  -1  13   8       2743.49       2668.64       589.11 o                         
   1  13   8      11230.84      11821.55       640.18 o                         
   3  13   8       6714.78       8130.28       608.58 o                         
   5  13   8      11281.89      11658.43       729.50 o                         
   7  13   8         67.10        226.60       686.42 o                         
   9  13   8       1724.27       2492.63       959.81 o                         
  11  13   8       1590.23       1541.46      1015.27 o                         
  13  13   8       2285.82       2237.43       894.41 o                         
 -12  14   8      16263.68      17748.46      1161.34 o                         
 -10  14   8       2548.14       2165.41       679.64 o                         
  -8  14   8       7036.45       7030.41       758.33 o                         
  -6  14   8       8240.89       8303.77       682.19 o                         
  -4  14   8      18269.41      18620.29       822.07 o                         
  -2  14   8        467.13        350.86       695.39 o                         
   0  14   8       8578.15       8840.34       700.39 o                         
   2  14   8      15104.70      15074.87       765.34 o                         
   4  14   8       2309.61       1691.88       697.64 o                         
   6  14   8      54041.66      54849.97      1188.97 o                         
   8  14   8      29132.09      31036.48      1247.22 o                         
  10  14   8       9445.52      11834.36      1354.04 o                         
  12  14   8       4182.19       4617.46       919.23 o                         
  14  14   8       2181.36       1503.43       940.01 o                         
 -13  15   8       3961.30       3853.99       957.86 o                         
 -11  15   8      10027.50      10783.84       976.36 o                         
  -9  15   8      32343.30      31452.75      1082.35 o                         
  -7  15   8      48264.00      48393.73      1044.48 o                         
  -5  15   8       5315.53       5770.63       752.98 o                         
  -3  15   8        463.39        762.25       746.23 o                         
  -1  15   8          5.03       -147.98       714.21 o                         
   1  15   8        407.40        662.49       682.51 o                         
   3  15   8       5292.94       6258.20       754.19 o                         
   5  15   8       2706.58       2418.92       776.74 o                         
   7  15   8        270.18        232.05       815.88 o                         
   9  15   8          1.26       -166.20       917.67 o                         
  11  15   8       1004.97       1206.49      1015.11 o                         
  13  15   8       2068.94       2383.02       961.18 o                         
  15  15   8       1110.85       1256.66       999.24 o                         
 -14  16   8       1817.85       1085.56       993.49 o                         
 -12  16   8        627.20       1634.89      1025.85 o                         
 -10  16   8      11311.25      11525.05       953.47 o                         
  -8  16   8       8784.76       8080.17       773.58 o                         
  -6  16   8      31553.08      31955.47       890.45 o                         
  -4  16   8      53727.91      52224.29      1078.17 o                         
  -2  16   8        707.22       1048.42       715.31 o                         
   0  16   8      12464.14      12610.57       844.31 o                         
   2  16   8      30969.30      30747.06      1156.09 o                         
   4  16   8      27876.19      26643.85       987.60 o                         
   6  16   8       1266.46        742.44       919.55 o                         
   8  16   8        309.28       -376.73       847.00 o                         
  10  16   8       2437.25       2275.61      1013.05 o                         
  12  16   8        150.78        172.43      1065.03 o                         
  14  16   8      13547.53      14274.98      1453.33 o                         
  16  16   8       3430.09       2552.49      1076.86 o                         
 -15  17   8        910.87       1537.95       996.56 o                         
 -13  17   8          6.10       -745.02       988.35 o                         
 -11  17   8       2515.99       2519.87       966.06 o                         
  -9  17   8      21128.71      21613.02      1083.27 o                         
  -7  17   8      25766.37      26573.95      1038.97 o                         
  -5  17   8       4187.05       4312.36       884.52 o                         
  -3  17   8         27.19        359.89       742.40 o                         
  -1  17   8         92.51       -126.35       664.06 o                         
   1  17   8          6.89       -289.29       767.93 o                         
   3  17   8        703.25       1159.44       671.66 o                         
   5  17   8        850.66       1203.15       891.84 o                         
   7  17   8         66.00        540.45      1035.87 o                         
   9  17   8        294.01        -37.19      1009.64 o                         
  11  17   8        756.90        734.11      1207.95 o                         
  13  17   8        850.41        702.76      1017.55 o                         
  15  17   8       3556.29       4208.91      1095.68 o                         
  17  17   8       3574.60       4271.69      1442.65 o                         
 -16  18   8         76.19        153.37      1216.13 o                         
 -14  18   8        433.48        337.21      1057.90 o                         
 -12  18   8         16.97       -342.75      1052.22 o                         
 -10  18   8      21477.22      23605.32      1556.23 o                         
  -8  18   8       3697.73       3395.19       785.31 o                         
  -6  18   8       6298.77       5399.75       893.41 o                         
  -4  18   8       1948.76       1687.40       706.16 o                         
  -2  18   8      38509.59      37388.65       942.37 o                         
   0  18   8       1391.46       1670.30       773.60 o                         
   2  18   8       6538.94       6100.34       933.69 o                         
   4  18   8      10412.99      10197.07      1069.78 o                         
   6  18   8        186.10        125.76       919.75 o                         
   8  18   8       3256.43       3587.50      1138.98 o                         
  10  18   8        401.88        273.62      1222.77 o                         
  12  18   8        185.60        415.37      1269.22 o                         
  14  18   8      16435.18      16706.45      1322.43 o                         
  16  18   8       4400.60       2748.11      1433.20 o                         
  18  18   8       3077.43       3175.18      1221.97 o                         
 -17  19   8       7361.69       6183.47      1256.42 o                         
 -15  19   8       1083.66       2110.18      1451.46 o                         
 -13  19   8        363.85       -620.71      1187.95 o                         
 -11  19   8         39.51        301.23      1005.84 o                         
  -9  19   8       3238.64       3544.05       830.47 o                         
  -7  19   8       1263.56        736.10       830.79 o                         
  -5  19   8         26.71         79.64       827.57 o                         
  -3  19   8        105.24        499.05       766.62 o                         
  -1  19   8        228.84       -312.88       886.93 o                         
   1  19   8         15.63       -207.77       811.04 o                         
   3  19   8       4326.06       3752.74       839.47 o                         
   5  19   8      15746.96      16062.24      1091.42 o                         
   7  19   8       8393.92       8119.14      1334.56 o                         
   9  19   8         49.87       -509.52      1118.05 o                         
  11  19   8        389.93        741.56      1292.71 o                         
  13  19   8       1328.44       2551.68      1366.88 o                         
  15  19   8       3989.82       3314.93      1441.07 o                         
  17  19   8       3970.84       3199.43      1217.10 o                         
  19  19   8       6927.27       7119.43      1347.29 o                         
 -18  20   8       2646.18       2694.87      1473.90 o                         
 -16  20   8       7631.17       8045.15      1432.34 o                         
 -14  20   8      15189.28      14063.14      1409.91 o                         
 -12  20   8      10017.69       9613.61      1091.83 o                         
 -10  20   8         44.65         79.58       895.49 o                         
  -8  20   8       8235.23       7630.30       997.51 o                         
  -6  20   8       1998.08       1693.06       896.97 o                         
  -4  20   8         37.93       -345.29       986.23 o                         
  -2  20   8      17656.67      17129.90       902.25 o                         
   0  20   8        522.27       1011.56       894.80 o                         
   2  20   8       3962.68       4268.88       901.42 o                         
   4  20   8       1432.96       1836.50       754.69 o                         
   6  20   8       1514.09       1226.13      1065.46 o                         
   8  20   8      12899.98      13484.42      2272.72 o                         
  10  20   8      16430.62      16932.54      1455.86 o                         
  12  20   8      14275.79      11686.78      1317.48 o                         
  14  20   8         13.54        539.12      1252.41 o                         
  16  20   8       1302.77       4282.43      1891.56 o                         
  18  20   8       1887.74       1415.91      1667.70 o                         
  20  20   8        562.08        679.57      1511.49 o                         
 -19  21   8       2492.89       2049.02      1562.47 o                         
 -17  21   8       1162.75       1519.07      1450.77 o                         
 -15  21   8       2788.41       3786.84      1375.22 o                         
 -13  21   8        551.04        364.64      1199.58 o                         
 -11  21   8        857.62        258.19      1032.93 o                         
  -9  21   8       1070.13       1118.56       946.18 o                         
  -7  21   8       4934.91       5209.18       890.02 o                         
  -5  21   8       2742.19       2188.05       869.44 o                         
  -3  21   8        666.90        600.68       904.46 o                         
  -1  21   8          0.07       -344.64       899.03 o                         
   1  21   8        228.81        182.45       902.65 o                         
   3  21   8       4420.00       4511.37       864.91 o                         
   5  21   8      13138.07      13207.71      1227.95 o                         
   7  21   8      25614.57      26301.04      2537.66 o                         
   9  21   8       5551.33       4338.68      1641.67 o                         
  11  21   8        290.68       1626.07      1584.21 o                         
  13  21   8        722.05        660.09      1642.98 o                         
  15  21   8       2585.05       2413.50      1337.97 o                         
  17  21   8       6482.86       4568.12      1434.37 o                         
  19  21   8       2537.31       2678.33      1503.91 o                         
  21  21   8       1575.85        693.68      2253.29 o                         
 -20  22   8      11039.85       7617.83      2358.78 o                         
 -18  22   8      18473.79      17489.13      1704.10 o                         
 -16  22   8        741.92        738.61      1441.44 o                         
 -14  22   8        110.61       1115.62      1662.76 o                         
 -12  22   8        287.07        380.53      1021.60 o                         
 -10  22   8       1356.68        642.06      1047.42 o                         
  -8  22   8       6162.32       5630.81      1110.33 o                         
  -6  22   8        338.17        626.23       848.64 o                         
  -4  22   8         54.64        134.41       919.97 o                         
  -2  22   8       8576.98       7492.21      1212.54 o                         
   0  22   8         89.87        191.59       936.58 o                         
   2  22   8       5424.80       3966.84       970.70 o                         
   4  22   8       9287.13       8857.60       995.01 o                         
   6  22   8      15743.50      15900.48      1247.70 o                         
   8  22   8        454.36        369.69      2138.72 o                         
  10  22   8         80.72       1223.00      2216.85 o                         
  12  22   8         92.98      -1014.37      2225.58 o                         
  14  22   8       6729.75       7146.11      1820.54 o                         
  16  22   8        818.03        419.13      1450.39 o                         
  18  22   8       2060.62       1985.93      1465.77 o                         
  20  22   8        391.84       1213.29      2220.05 o                         
 -19  23   8         21.15      -2191.96      2191.96 o                         
 -17  23   8        825.03       -856.92      1718.77 o                         
 -15  23   8        312.87        875.61      1434.19 o                         
 -13  23   8         54.84       -204.84      1070.65 o                         
 -11  23   8         30.53       -342.28      1015.50 o                         
  -9  23   8        908.14        924.55      1135.18 o                         
  -7  23   8      11145.29       9455.64      1088.27 o                         
  -5  23   8       6660.33       5565.25       887.20 o                         
  -3  23   8       8976.19       8089.28       911.65 o                         
  -1  23   8       2264.94       2152.96      1202.60 o                         
   1  23   8        230.77        339.92      1176.98 o                         
   3  23   8       3894.68       3432.83      1040.29 o                         
   5  23   8      10769.48      12445.19      1507.01 o                         
   7  23   8      16819.91      13990.73      2480.92 o                         
   9  23   8       3006.43       2794.74      2342.55 o                         
  11  23   8        716.95       1375.68      1492.68 o                         
  13  23   8          2.88        798.76      1891.28 o                         
  15  23   8        631.18       -691.45      1549.62 o                         
  17  23   8       3355.63       3602.78      1670.18 o                         
  19  23   8         90.08      -1053.65      2576.50 o                         
 -18  24   8       1523.12       1265.98      2172.92 o                         
 -16  24   8       3271.59       2887.72      1352.05 o                         
 -14  24   8        147.75       -143.47      1233.24 o                         
 -12  24   8       1181.82       1412.27      1089.47 o                         
 -10  24   8        212.09        363.56      1026.93 o                         
  -8  24   8       6894.53       7663.12      1302.29 o                         
  -6  24   8         35.05         57.90       989.97 o                         
  -4  24   8         41.01       -164.96       882.31 o                         
  -2  24   8         27.45        -99.16      1096.32 o                         
   0  24   8      13238.00      15900.68      1443.87 o                         
   2  24   8       2073.41       2583.60      1222.56 o                         
   4  24   8         35.38       -576.91      1275.67 o                         
   6  24   8        112.79       -853.62      1715.29 o                         
   8  24   8       9967.57       8480.25      2521.07 o                         
  10  24   8        272.82       -412.47      2378.78 o                         
  12  24   8         47.57         35.50      1539.73 o                         
  14  24   8       6226.50       3986.36      2181.93 o                         
  16  24   8       3543.14       3420.33      1731.27 o                         
 -17  25   8       2480.40       2962.36      2113.55 o                         
 -15  25   8        387.26        363.89      1171.14 o                         
 -13  25   8        208.11        518.99      1074.34 o                         
 -11  25   8        112.77        542.27      1089.29 o                         
  -9  25   8       1284.77        984.61      1148.18 o                         
  -7  25   8       5543.42       4410.96      1202.62 o                         
  -5  25   8       1441.79        835.53      1435.50 o                         
  -3  25   8       6615.40       6031.43      1025.04 o                         
  -1  25   8       1751.41        958.01      1150.61 o                         
   1  25   8        603.56        401.23      1049.11 o                         
   3  25   8        613.42        604.84      1071.16 o                         
   5  25   8       4162.21       3455.72      1291.83 o                         
   7  25   8       7929.79       6839.51      1409.62 o                         
   9  25   8        275.99        917.90      2485.72 o                         
  11  25   8        707.99       -574.84      2489.65 o                         
  13  25   8         65.75        889.10      2531.98 o                         
  15  25   8        547.78        284.34      1484.83 o                         
 -16  26   8       4109.85       1134.40      2682.57 o                         
 -14  26   8       1102.41       1176.91      1611.01 o                         
 -12  26   8       5364.33       5191.01      1127.85 o                         
 -10  26   8       3059.36       2309.54      1047.99 o                         
  -8  26   8        154.79       -179.26      1227.05 o                         
  -6  26   8      17491.80      15644.89      1193.25 o                         
  -4  26   8      12352.11      12268.77      1397.45 o                         
  -2  26   8       9645.42       8650.27      2163.39 o                         
   0  26   8       2112.72       1437.72      1096.57 o                         
   2  26   8        240.43         77.69      1047.47 o                         
   4  26   8        104.73         -9.44      1326.58 o                         
   6  26   8        720.43       -118.33      1251.40 o                         
   8  26   8       5019.65       4335.67      1819.18 o                         
  10  26   8        739.59        546.90      2582.62 o                         
  12  26   8       2955.77       2143.09      2627.57 o                         
  14  26   8       7147.34       6147.30      2759.82 o                         
 -13  27   8       1888.27        996.83      1902.46 o                         
 -11  27   8       1135.45        492.20      1173.41 o                         
  -9  27   8         38.92       -164.92      1405.14 o                         
  -7  27   8       4821.86       4946.20      1158.46 o                         
  -5  27   8       2553.02       1598.99      1182.20 o                         
  -3  27   8       2451.97       2028.78      1165.56 o                         
  -1  27   8       1422.17       1559.05      1394.75 o                         
   1  27   8        608.80       1175.29      1117.86 o                         
   3  27   8        517.54        539.11      1067.67 o                         
   5  27   8       2471.33       2780.20      1617.15 o                         
   7  27   8        819.97       1692.59      1023.90 o                         
   9  27   8       2278.56       2315.93      2695.23 o                         
  11  27   8        683.58         47.58      2659.43 o                         
 -12  28   8       2689.69        444.77      2751.97 o                         
 -10  28   8       4674.98       3423.73      2041.57 o                         
  -8  28   8       3777.62       2765.95      1641.43 o                         
  -6  28   8       4100.60       3463.06      1468.53 o                         
  -4  28   8       4232.18       5171.60      1384.01 o                         
  -2  28   8       4443.90       3576.50      1355.52 o                         
   0  28   8        493.42      -1111.31      1554.04 o                         
   2  28   8       2040.10       1085.36      1434.15 o                         
   4  28   8        100.57        672.29      1643.89 o                         
   6  28   8       3274.75       2620.56      1480.37 o                         
   8  28   8      12250.96      14755.43      2334.70 o                         
  -9  29   8        155.98       -309.90      2613.17 o                         
  -7  29   8       3308.84       4701.33      1991.78 o                         
  -5  29   8       2625.48       2407.69      2238.89 o                         
  -3  29   8       2340.95       1078.47      1822.49 o                         
  -1  29   8       2396.76       1902.58      1866.99 o                         
   1  29   8       1326.64       3874.30      2207.71 o                         
   3  29   8         14.28       -192.50      1439.36 o                         
   5  29   8         54.13        323.43      2803.91 o                         
  -6  30   8        629.69       1731.49      2644.16 o                         
   0   1   9      60524.00      61356.33       729.24 o                         
  -1   2   9      15092.43      15063.33       450.55 o                         
   1   2   9      50833.48      50957.84       704.26 o                         
  -2   3   9       2064.24       1927.37       349.99 o                         
   0   3   9      33226.09      34681.80       732.13 o                         
   2   3   9      29350.67      31311.72       498.84 o                         
  -3   4   9       3260.12       3918.16       443.73 o                         
  -1   4   9       1983.13       1943.49       431.94 o                         
   1   4   9      56233.67      56700.57       943.84 o                         
   3   4   9        615.15        533.85       391.53 o                         
  -4   5   9       6039.80       5916.89       507.11 o                         
  -2   5   9       9506.73       9357.14       452.30 o                         
   0   5   9      27736.22      28332.14       708.73 o                         
   2   5   9      36695.01      36045.05       803.15 o                         
   4   5   9      18195.55      18386.20       799.73 o                         
  -5   6   9      24105.27      23638.48       756.91 o                         
  -3   6   9        194.05        154.93       471.19 o                         
  -1   6   9       9067.85       9223.94       431.51 o                         
   1   6   9      28798.79      30782.31       836.28 o                         
   3   6   9       3981.06       4663.82       637.69 o                         
   5   6   9        121.30        186.31       568.80 o                         
  -6   7   9       3120.85       2700.13       497.44 o                         
  -4   7   9        524.14        434.22       508.68 o                         
  -2   7   9        243.31        490.57       408.31 o                         
   0   7   9        159.21       -137.99       410.46 o                         
   2   7   9       3781.56       3334.88       492.85 o                         
   4   7   9        902.14        634.63       517.88 o                         
   6   7   9        219.44        427.38       532.72 o                         
  -7   8   9        224.71        118.75       569.97 o                         
  -5   8   9      11251.47      11386.29       709.55 o                         
  -3   8   9       1670.35       1486.91       520.08 o                         
  -1   8   9       8141.43       8424.81       467.41 o                         
   1   8   9      11366.59      11592.31       473.32 o                         
   3   8   9      11366.90      11527.27       544.17 o                         
   5   8   9          3.17       -426.83       520.30 o                         
   7   8   9       8801.59       9055.07       605.98 o                         
  -8   9   9      12323.14      12483.47       877.95 o                         
  -6   9   9        117.52         24.73       543.14 o                         
  -4   9   9       1753.81       2253.69       517.32 o                         
  -2   9   9      15239.51      14730.76       904.04 o                         
   0   9   9      13136.94      13327.24       623.89 o                         
   2   9   9      19692.17      20652.82       740.96 o                         
   4   9   9       9084.67       8957.59       538.62 o                         
   6   9   9        996.59       1061.61       644.36 o                         
   8   9   9        432.33        646.83       675.64 o                         
  -9  10   9       4719.26       3915.97       640.36 o                         
  -7  10   9        255.30        443.76       702.25 o                         
  -5  10   9       1589.92       2086.74       532.50 o                         
  -3  10   9      19835.73      20625.52       668.78 o                         
  -1  10   9      29559.03      30850.94       904.96 o                         
   1  10   9      16895.65      17128.14       667.60 o                         
   3  10   9      14420.40      15634.07       626.90 o                         
   5  10   9        411.18        295.69       531.49 o                         
   7  10   9       2717.62       2606.56       572.17 o                         
   9  10   9       1911.07       1777.97       784.25 o                         
 -10  11   9      24470.82      24863.16       974.16 o                         
  -8  11   9      51693.07      53292.03      1065.91 o                         
  -6  11   9      14217.75      14688.41       822.53 o                         
  -4  11   9       9605.25       9259.21       698.44 o                         
  -2  11   9         27.87        278.91       647.91 o                         
   0  11   9        481.50        236.66       626.57 o                         
   2  11   9       1681.06       2079.98       566.32 o                         
   4  11   9       1640.38       1538.83       484.88 o                         
   6  11   9       6752.40       7406.87       802.12 o                         
   8  11   9        281.31        715.96       758.79 o                         
  10  11   9         10.75       -491.75       792.39 o                         
 -11  12   9       2894.38       2788.56       932.45 o                         
  -9  12   9        776.82        647.20       712.30 o                         
  -7  12   9       1366.42       1331.35       673.84 o                         
  -5  12   9         27.97        166.05       658.76 o                         
  -3  12   9      16704.84      18137.24       879.90 o                         
  -1  12   9      14582.82      13538.72       733.96 o                         
   1  12   9       5020.62       4767.53       679.73 o                         
   3  12   9      29333.68      28944.12       815.53 o                         
   5  12   9       1050.35       1292.64       674.87 o                         
   7  12   9      16317.50      17487.80      1030.83 o                         
   9  12   9      16673.72      16501.99       957.57 o                         
  11  12   9      31659.67      32540.43      1212.90 o                         
 -12  13   9       5529.62       5199.39       941.56 o                         
 -10  13   9        508.24        938.14       841.04 o                         
  -8  13   9       7768.12       7425.44       697.20 o                         
  -6  13   9      18287.21      18954.05       804.48 o                         
  -4  13   9      15785.68      16163.65       856.23 o                         
  -2  13   9        388.09        288.15       692.63 o                         
   0  13   9       3305.73       3728.93       615.06 o                         
   2  13   9        220.55       -128.92       624.51 o                         
   4  13   9       1741.64       1456.72       677.05 o                         
   6  13   9      19250.65      19717.99      1083.16 o                         
   8  13   9      19069.46      19332.76      1233.43 o                         
  10  13   9      32842.61      33537.61      1500.26 o                         
  12  13   9      21003.11      19573.91      1077.36 o                         
 -13  14   9      23634.54      23999.74      1369.33 o                         
 -11  14   9         75.20       -597.71       858.13 o                         
  -9  14   9       7700.77       7714.60       817.06 o                         
  -7  14   9        213.09        420.61       612.43 o                         
  -5  14   9       7614.84       7972.29       705.57 o                         
  -3  14   9      81304.20      78330.84      1352.37 o                         
  -1  14   9      22937.51      22343.64       886.97 o                         
   1  14   9       1211.56        632.51       822.16 o                         
   3  14   9       8706.87       8689.61       758.07 o                         
   5  14   9       1151.02       1429.30       626.04 o                         
   7  14   9       8786.12       9148.17       736.97 o                         
   9  14   9       4528.46       4728.96      1181.96 o                         
  11  14   9      10972.49      10448.13      1010.73 o                         
  13  14   9      13121.10      13895.17      1129.24 o                         
 -14  15   9       6093.73       5019.78      1208.66 o                         
 -12  15   9      15835.90      16309.06      1045.94 o                         
 -10  15   9      13394.41      13902.46       847.17 o                         
  -8  15   9       3461.88       3608.89       758.08 o                         
  -6  15   9        976.70       1446.45       724.95 o                         
  -4  15   9      13554.93      13271.30       749.67 o                         
  -2  15   9       6941.32       7615.76       772.10 o                         
   0  15   9      28488.05      29903.36      1006.15 o                         
   2  15   9      51667.96      52969.50      1233.37 o                         
   4  15   9      39400.80      41394.25      1083.20 o                         
   6  15   9      31201.94      31975.42      1051.67 o                         
   8  15   9       9864.96       9563.66      1167.71 o                         
  10  15   9       1301.18        583.86       938.69 o                         
  12  15   9       5183.83       5206.85       972.23 o                         
  14  15   9      14484.30      13908.45      1283.31 o                         
 -15  16   9      13180.99      15134.10      1219.54 o                         
 -13  16   9      13557.82      13533.63      1347.31 o                         
 -11  16   9          9.34        146.55       870.36 o                         
  -9  16   9       6516.44       5543.55       816.15 o                         
  -7  16   9        966.76       1246.73       736.59 o                         
  -5  16   9       5534.50       5375.24       772.67 o                         
  -3  16   9      52020.07      49539.58      1374.93 o                         
  -1  16   9       4260.23       4414.47       838.44 o                         
   1  16   9        785.09        566.29       807.28 o                         
   3  16   9       2123.32       2209.92       742.47 o                         
   5  16   9        771.19        333.02       733.90 o                         
   7  16   9       7725.38       7798.86       849.91 o                         
   9  16   9         48.16       -182.36      1084.74 o                         
  11  16   9        807.81       1343.81      1158.79 o                         
  13  16   9       9294.95      10850.92      1052.38 o                         
  15  16   9         17.93        730.92      1090.34 o                         
 -16  17   9          2.07       -240.76      1060.01 o                         
 -14  17   9       1309.79       1152.35       954.50 o                         
 -12  17   9       8481.71       8537.88      1281.14 o                         
 -10  17   9      16731.15      16941.19      1133.28 o                         
  -8  17   9      23880.70      22384.77      1109.98 o                         
  -6  17   9      33324.17      34312.67      1138.95 o                         
  -4  17   9      15256.27      14828.98      1058.26 o                         
  -2  17   9      12216.03      13137.29       942.96 o                         
   0  17   9         84.37       -505.06       904.00 o                         
   2  17   9       3505.64       3186.87       734.12 o                         
   4  17   9       5457.16       6380.85       802.09 o                         
   6  17   9      27901.73      26944.80      1145.61 o                         
   8  17   9      29288.96      31994.87      1624.72 o                         
  10  17   9       5111.95       4562.51      2167.75 o                         
  12  17   9       1436.64       1340.06      1038.64 o                         
  14  17   9       1762.74       1376.05      1106.81 o                         
  16  17   9       3685.76       2439.88      1169.33 o                         
 -17  18   9       1974.31       1958.66      1374.73 o                         
 -15  18   9       5336.48       5443.16      1107.95 o                         
 -13  18   9       3111.61       3447.63      1243.97 o                         
 -11  18   9       1233.65       1739.37      1029.80 o                         
  -9  18   9       1272.66       1593.26       972.74 o                         
  -7  18   9       3377.13       2698.66       802.01 o                         
  -5  18   9       9317.38      10278.91       824.36 o                         
  -3  18   9      27635.89      25967.52      1330.46 o                         
  -1  18   9       3345.67       3174.93       899.18 o                         
   1  18   9      12069.20      12656.52      1054.70 o                         
   3  18   9       4464.75       3465.08       889.17 o                         
   5  18   9         96.76          0.49       787.73 o                         
   7  18   9       8886.93      11257.90      1390.85 o                         
   9  18   9         11.12       -507.41      1401.85 o                         
  11  18   9       1111.49       2791.26      1347.32 o                         
  13  18   9      15497.56      13869.88      1971.84 o                         
  15  18   9       1496.46       1074.88      1140.72 o                         
  17  18   9         33.33        174.27      1223.66 o                         
 -18  19   9        238.17        633.79      1306.79 o                         
 -16  19   9       3547.47       2631.74      1499.96 o                         
 -14  19   9       2285.81       2886.00      1207.60 o                         
 -12  19   9         60.50        832.35      1200.76 o                         
 -10  19   9         41.40        275.67       946.49 o                         
  -8  19   9        190.03        631.03       891.74 o                         
  -6  19   9        668.31        463.21       831.24 o                         
  -4  19   9        101.68        727.83      1002.96 o                         
  -2  19   9        396.02        108.66       896.57 o                         
   0  19   9        446.85       -215.38       824.76 o                         
   2  19   9       1579.71       2682.22       911.62 o                         
   4  19   9       1151.48       1005.55       899.35 o                         
   6  19   9       5073.50       4407.93      1282.20 o                         
   8  19   9      12016.17      12502.27      1854.42 o                         
  10  19   9      12193.08      11433.72      1537.44 o                         
  12  19   9      16542.57      16336.22      2009.55 o                         
  14  19   9       4916.76       5086.18      1319.64 o                         
  16  19   9       4224.32       3980.86      1557.79 o                         
  18  19   9       2848.51       2779.41      1471.07 o                         
 -19  20   9        185.13        -87.38      1568.00 o                         
 -17  20   9      12722.68      11011.71      1461.16 o                         
 -15  20   9       4776.31       5816.80      1773.42 o                         
 -13  20   9         50.33       -516.34      1277.60 o                         
 -11  20   9        447.08        478.75      1093.02 o                         
  -9  20   9       1437.56       1710.91       973.48 o                         
  -7  20   9       2149.35       1633.42       849.88 o                         
  -5  20   9       3095.35       3249.78       910.97 o                         
  -3  20   9       3205.42       2522.79      1040.32 o                         
  -1  20   9      13616.27      12855.26      1272.54 o                         
   1  20   9       5648.54       4815.70      1062.10 o                         
   3  20   9       1511.11       1259.68       862.21 o                         
   5  20   9          0.71       -232.24       984.24 o                         
   7  20   9       7071.30       7654.45      1683.54 o                         
   9  20   9         70.79       -588.37      2158.80 o                         
  11  20   9       2687.55       3286.10      1671.69 o                         
  13  20   9      12542.94      11890.97      1608.40 o                         
  15  20   9        249.50         62.71      1208.07 o                         
  17  20   9         14.27        -79.00      1405.34 o                         
  19  20   9         28.29       -491.59      1363.75 o                         
 -20  21   9         73.19      -1179.79      2773.79 o                         
 -18  21   9       1131.91        197.33      1567.65 o                         
 -16  21   9         19.05       -627.56      1468.49 o                         
 -14  21   9       1767.34       2127.06      1273.36 o                         
 -12  21   9       6655.18       5254.96      1130.56 o                         
 -10  21   9       4716.54       5020.70       998.30 o                         
  -8  21   9       3249.80       2918.58       927.83 o                         
  -6  21   9       2830.63       2119.85       922.97 o                         
  -4  21   9        124.80        238.52      1062.37 o                         
  -2  21   9        945.33       1307.54      1060.30 o                         
   0  21   9          4.03       -889.65       961.00 o                         
   2  21   9       1785.26       1614.43       951.58 o                         
   4  21   9        984.29       1478.51      1017.50 o                         
   6  21   9        187.51       -239.37       992.14 o                         
   8  21   9         28.85       -388.25       969.60 o                         
  10  21   9         19.51       -484.05      2271.85 o                         
  12  21   9        305.41         77.02      1427.74 o                         
  14  21   9       1005.30       1382.39      1541.16 o                         
  16  21   9        716.44        521.87      1418.77 o                         
  18  21   9       2192.02       2351.85      1519.83 o                         
  20  21   9       2474.65       1237.40      2738.00 o                         
 -19  22   9        636.85       -995.16      3342.95 o                         
 -17  22   9      12802.70       9751.84      1620.90 o                         
 -15  22   9        179.02        971.39      1402.06 o                         
 -13  22   9        607.94        180.56      1373.49 o                         
 -11  22   9        105.20        436.60      1077.93 o                         
  -9  22   9       2325.40       2164.99       990.49 o                         
  -7  22   9       3589.01       2329.98      1004.28 o                         
  -5  22   9       2895.39       2691.54      1273.94 o                         
  -3  22   9        478.34        794.73      1052.30 o                         
  -1  22   9       7970.75       6648.04      1032.48 o                         
   1  22   9        169.62       -871.05       987.74 o                         
   3  22   9        463.39        577.33      1337.51 o                         
   5  22   9        529.41        734.33       910.96 o                         
   7  22   9       2077.78       1507.27      1826.27 o                         
   9  22   9       6481.98       6449.34      2476.99 o                         
  11  22   9       8583.26       6520.48      2520.64 o                         
  13  22   9      13461.87      10770.40      1918.48 o                         
  15  22   9        645.38       -529.08      1458.07 o                         
  17  22   9        163.81       -507.17      1688.81 o                         
 -18  23   9       5279.31       2890.77      3026.51 o                         
 -16  23   9       8338.26       4899.79      1517.60 o                         
 -14  23   9        187.80        -50.51      1388.29 o                         
 -12  23   9          5.45        276.97      1239.96 o                         
 -10  23   9         35.06       -331.21      1168.06 o                         
  -8  23   9       1597.72       2040.35      1084.30 o                         
  -6  23   9       4580.67       5392.82      1570.02 o                         
  -4  23   9         12.18       -402.16      1127.08 o                         
  -2  23   9          5.28      -1304.98      1501.81 o                         
   0  23   9       5633.17       4365.55      1069.89 o                         
   2  23   9       1314.80        798.74      1044.29 o                         
   4  23   9       1159.03       1241.51      1001.72 o                         
   6  23   9        441.69        703.21      1450.24 o                         
   8  23   9       2105.46       2348.62      1395.44 o                         
  10  23   9        181.73       -544.72      2430.29 o                         
  12  23   9        105.42       -656.89      2442.07 o                         
  14  23   9         17.45         82.08      1601.87 o                         
  16  23   9        691.39       1143.05      2019.43 o                         
 -17  24   9       7036.84       5510.92      2693.04 o                         
 -15  24   9       2150.31       1181.75      1681.86 o                         
 -13  24   9       3602.50       2527.35      1294.51 o                         
 -11  24   9         88.28       -127.79      1245.76 o                         
  -9  24   9        319.99         11.79      1111.90 o                         
  -7  24   9       5578.94       4925.81      1429.07 o                         
  -5  24   9         21.41        184.69      1025.26 o                         
  -3  24   9       1175.36       1380.69      1421.32 o                         
  -1  24   9      11844.87      11527.93      1466.25 o                         
   1  24   9       1444.37       1065.30      1630.91 o                         
   3  24   9       1128.16       1357.24      1912.75 o                         
   5  24   9       1196.78       1246.11      1103.37 o                         
   7  24   9        931.36        464.65      1101.94 o                         
   9  24   9       7566.91       8464.84      1710.66 o                         
  11  24   9       6255.54       6558.45      2694.79 o                         
  13  24   9       4302.34       5680.27      2728.83 o                         
  15  24   9       4282.84       1982.90      3076.70 o                         
 -14  25   9       1669.38        769.06      1593.05 o                         
 -12  25   9        284.09        342.24      1169.72 o                         
 -10  25   9         45.83      -1087.98      1372.44 o                         
  -8  25   9       1460.09       1554.83      1472.26 o                         
  -6  25   9       7417.70       7374.79      1604.34 o                         
  -4  25   9       5419.98       4124.16      1269.48 o                         
  -2  25   9       9678.60       7966.17      1338.20 o                         
   0  25   9       3399.65       3341.10      1669.96 o                         
   2  25   9       3079.72       4102.97      1626.67 o                         
   4  25   9       1413.63       1116.06      1048.47 o                         
   6  25   9       2172.33       2305.89      1585.43 o                         
   8  25   9         86.31        434.39      1406.14 o                         
  10  25   9        994.11       1140.51      2702.65 o                         
  12  25   9        410.00         29.68      2664.67 o                         
 -13  26   9       1762.64       3046.26      2112.96 o                         
 -11  26   9         63.14        518.24      1410.13 o                         
  -9  26   9        374.03      -1227.12      1705.64 o                         
  -7  26   9       5951.75       3680.58      2350.75 o                         
  -5  26   9        125.14        422.09      1498.36 o                         
  -3  26   9       3273.72       3229.50      1664.72 o                         
  -1  26   9      12772.50      12494.00      3565.34 o                         
   1  26   9         33.33        375.19      1132.93 o                         
   3  26   9        132.03       -341.34      1210.19 o                         
   5  26   9         90.03         42.62      1421.00 o                         
   7  26   9        341.37        310.01      2071.86 o                         
   9  26   9      19267.79      18094.64      5933.86 o                         
 -12  27   9      12283.49       7512.32      2079.19 o                         
 -10  27   9       7377.47       7313.99      2868.51 o                         
  -8  27   9       6064.02       6546.19      2197.06 o                         
  -6  27   9       2638.58       3154.60      2146.01 o                         
  -4  27   9        907.84        871.40      2117.71 o                         
  -2  27   9        968.79        870.99      1528.67 o                         
   0  27   9       3377.85       2213.55      1483.37 o                         
   2  27   9       7545.70       5320.63      1420.90 o                         
   4  27   9       7982.27       6620.38      1426.45 o                         
   6  27   9       5867.21       5697.16      1828.80 o                         
  -3  28   9       2402.75       1525.53      1895.08 o                         
  -1  28   9       6917.45       1608.41      2239.11 o                         
   1  28   9         62.72        244.01      1924.53 o                         
  -2  29   9       1727.63       -647.73      2697.41 o                         
   1   1  10        403.56        362.28       351.39 o                         
   0   2  10      53079.60      54115.71       781.71 o                         
   2   2  10      18834.31      19517.27       630.83 o                         
  -1   3  10      12123.23      12079.05       485.26 o                         
   1   3  10        119.99        436.50       376.16 o                         
   3   3  10       9540.23      10426.83       588.59 o                         
  -2   4  10      10568.31      11199.04       505.15 o                         
   0   4  10      35395.04      36814.42       637.61 o                         
   2   4  10       3553.46       3650.75       446.75 o                         
   4   4  10         79.15        122.65       537.19 o                         
  -3   5  10       4366.37       5348.07       435.19 o                         
  -1   5  10      14617.47      15264.41       470.24 o                         
   1   5  10         12.20         -0.83       403.46 o                         
   3   5  10      16539.42      17028.45       747.56 o                         
   5   5  10      12200.81      12575.28       626.46 o                         
  -4   6  10       1294.94       1416.10       460.89 o                         
  -2   6  10       7962.02       8223.32       464.56 o                         
   0   6  10      21005.06      21712.61       501.84 o                         
   2   6  10        535.02        228.05       518.27 o                         
   4   6  10      22777.38      24370.21       692.79 o                         
   6   6  10      24230.12      24252.82       763.40 o                         
  -5   7  10      20965.71      21260.48       790.66 o                         
  -3   7  10      20329.46      21775.22       563.70 o                         
  -1   7  10      27720.19      27473.69       687.03 o                         
   1   7  10       3259.27       3435.99       466.16 o                         
   3   7  10        318.86        357.87       448.50 o                         
   5   7  10       3339.48       3132.40       515.89 o                         
   7   7  10       8879.51       8122.82       583.17 o                         
  -6   8  10      20925.88      22511.71       801.51 o                         
  -4   8  10         41.70        144.22       581.67 o                         
  -2   8  10       4136.88       4424.84       736.35 o                         
   0   8  10      12012.66      13074.81       593.43 o                         
   2   8  10      33017.17      35709.54       840.26 o                         
   4   8  10        330.37        652.39       468.32 o                         
   6   8  10        454.62        216.25       522.45 o                         
   8   8  10        145.80        274.35       644.13 o                         
  -7   9  10       7391.49       6838.06       681.78 o                         
  -5   9  10      13278.20      14551.24       704.17 o                         
  -3   9  10      19147.02      20633.37       742.85 o                         
  -1   9  10      14368.75      15649.56       727.83 o                         
   1   9  10       5446.70       5484.48       607.25 o                         
   3   9  10       1070.69        824.41       574.20 o                         
   5   9  10        449.43        -25.84       579.45 o                         
   7   9  10        122.67        170.59       586.18 o                         
   9   9  10       1354.11       1238.72       605.20 o                         
  -8  10  10      19811.98      19726.48       889.14 o                         
  -6  10  10       3139.70       3197.61       576.87 o                         
  -4  10  10      32864.67      34190.10      1022.52 o                         
  -2  10  10      14263.94      13683.81       858.45 o                         
   0  10  10       6771.28       7631.40       652.26 o                         
   2  10  10       1911.60       2379.13       611.99 o                         
   4  10  10       2951.01       3025.31       635.71 o                         
   6  10  10       5087.69       4700.81       651.28 o                         
   8  10  10      13258.61      12992.52       930.48 o                         
  10  10  10      19573.83      19931.99       919.98 o                         
  -9  11  10         10.96       -145.04       753.38 o                         
  -7  11  10       8717.17       8695.60       659.62 o                         
  -5  11  10       9844.56      10392.49       700.75 o                         
  -3  11  10       7148.38       7276.22       685.79 o                         
  -1  11  10         25.28       -657.47       657.47 o                         
   1  11  10        110.04        298.78       585.87 o                         
   3  11  10        100.35        429.45       621.98 o                         
   5  11  10        574.13        766.86       633.53 o                         
   7  11  10         81.76        568.20       624.78 o                         
   9  11  10       2156.24       1618.23       694.69 o                         
  11  11  10        358.07        -35.66       863.13 o                         
 -10  12  10      15262.00      15878.44       998.22 o                         
  -8  12  10       6224.76       7551.03       885.00 o                         
  -6  12  10       2008.20       2318.96       761.55 o                         
  -4  12  10      16847.71      18153.44      1013.95 o                         
  -2  12  10        204.66        278.85       679.31 o                         
   0  12  10         13.18       -133.22       628.25 o                         
   2  12  10       1660.57       1352.96       655.74 o                         
   4  12  10      18832.79      20551.18       857.37 o                         
   6  12  10        821.96        768.71       662.31 o                         
   8  12  10      15763.94      14433.59      1010.58 o                         
  10  12  10      28609.71      27898.82       962.73 o                         
  12  12  10       1100.90        956.60       930.47 o                         
 -11  13  10       5168.51       4795.22       963.38 o                         
  -9  13  10       2461.72       2341.17       981.81 o                         
  -7  13  10        428.07        229.51       794.02 o                         
  -5  13  10        462.15        654.16       808.75 o                         
  -3  13  10       7225.79       6201.63       820.49 o                         
  -1  13  10          6.91       -437.62       689.22 o                         
   1  13  10        219.12        666.18       642.81 o                         
   3  13  10         52.28        248.07       723.14 o                         
   5  13  10        700.95         87.33       730.24 o                         
   7  13  10       6966.76       6050.16       982.60 o                         
   9  13  10      14822.97      15505.44       978.36 o                         
  11  13  10       4025.01       2829.36       989.32 o                         
  13  13  10       6538.71       7555.38      1251.72 o                         
 -12  14  10       5855.89       7130.02      1246.76 o                         
 -10  14  10       5724.72       5993.62      1169.48 o                         
  -8  14  10       7708.43       8240.39       873.63 o                         
  -6  14  10       4875.54       4324.07       974.73 o                         
  -4  14  10       8166.52       9696.04       986.08 o                         
  -2  14  10       5685.62       4587.02       820.55 o                         
   0  14  10        605.71        873.73       711.89 o                         
   2  14  10       1571.21       1234.48       738.73 o                         
   4  14  10      44799.80      47809.63      1268.92 o                         
   6  14  10       4153.67       4171.87       697.98 o                         
   8  14  10       3962.51       4129.22       902.51 o                         
  10  14  10        947.92       1734.29       960.34 o                         
  12  14  10      17694.59      18106.99      1249.55 o                         
  14  14  10       2898.25       2496.38      1003.81 o                         
 -13  15  10        588.43       1410.99      1044.25 o                         
 -11  15  10       1012.47       1406.66       989.65 o                         
  -9  15  10         31.90        209.97      1008.27 o                         
  -7  15  10        182.21        538.92       889.21 o                         
  -5  15  10       1489.57       2477.21       870.23 o                         
  -3  15  10        790.43        732.33       828.68 o                         
  -1  15  10      10835.75      10678.18       826.35 o                         
   1  15  10       9405.99      10104.42       767.90 o                         
   3  15  10        456.13         19.08       899.42 o                         
   5  15  10        357.67        606.31       712.58 o                         
   7  15  10      10216.89      10445.96       779.14 o                         
   9  15  10      26148.01      26432.29      1468.24 o                         
  11  15  10      10399.71       9009.72      1290.39 o                         
  13  15  10      11352.00      13450.10      1540.53 o                         
  15  15  10        772.72        662.42      1172.02 o                         
 -14  16  10        148.52        310.98      1025.71 o                         
 -12  16  10       6281.56       7189.84      1104.14 o                         
 -10  16  10        881.41        408.04      1078.32 o                         
  -8  16  10        908.17       1207.13      1020.60 o                         
  -6  16  10       2602.25       2497.80       918.80 o                         
  -4  16  10        316.72        779.56       848.66 o                         
  -2  16  10      47778.10      48401.19      1413.88 o                         
   0  16  10      24066.38      22849.46      1197.52 o                         
   2  16  10       2908.44       3807.72       829.14 o                         
   4  16  10        465.27        963.80       847.11 o                         
   6  16  10       7447.51       7230.55       885.03 o                         
   8  16  10        340.46        765.09      1455.18 o                         
  10  16  10       1409.88       1614.84      1156.64 o                         
  12  16  10      10263.32      10069.46      1365.74 o                         
  14  16  10       1732.66       1013.21      1067.95 o                         
  16  16  10        170.75        519.82      1375.24 o                         
 -15  17  10       1563.82       1089.93      1237.87 o                         
 -13  17  10       2729.04       1855.87      1055.36 o                         
 -11  17  10       1652.04       2069.26      1205.82 o                         
  -9  17  10       4111.50       3768.92      1037.51 o                         
  -7  17  10        593.47       1127.99      1036.32 o                         
  -5  17  10       4205.63       3718.41       939.97 o                         
  -3  17  10       7914.09       7715.99       947.25 o                         
  -1  17  10      27608.95      26799.71      1037.26 o                         
   1  17  10      30738.02      31527.27      1185.27 o                         
   3  17  10       8075.49       8566.12       833.80 o                         
   5  17  10       2877.85       2788.89       786.42 o                         
   7  17  10        368.24        752.09       854.41 o                         
   9  17  10       7085.73       7066.60      1051.02 o                         
  11  17  10       4506.32       4630.27      1388.80 o                         
  13  17  10      10373.88       8359.33      1890.77 o                         
  15  17  10       1820.95       1505.89      1312.26 o                         
  17  17  10       1603.02       1750.15      1351.96 o                         
 -16  18  10        112.47        761.43      1261.57 o                         
 -14  18  10        570.34        974.55      1322.68 o                         
 -12  18  10       6019.33       4123.55      1603.24 o                         
 -10  18  10         19.35         88.31      1261.20 o                         
  -8  18  10       4776.41       4366.62      1290.79 o                         
  -6  18  10      11272.95       9910.93      1077.02 o                         
  -4  18  10      10565.70      10911.25      1014.19 o                         
  -2  18  10       4795.03       3847.08      1190.81 o                         
   0  18  10          7.29        448.49       871.49 o                         
   2  18  10       3078.14       3485.49       874.11 o                         
   4  18  10       1826.88       2085.69       878.06 o                         
   6  18  10      10648.27       9910.28      1002.26 o                         
   8  18  10        475.92        957.70      1058.39 o                         
  10  18  10        778.70        879.70      1041.09 o                         
  12  18  10       6346.97       4052.79      1852.56 o                         
  14  18  10         17.11       -662.91      1070.39 o                         
  16  18  10       4152.49       3313.40      1290.39 o                         
  18  18  10       8356.62       8641.34      1411.82 o                         
 -17  19  10       2083.27       1107.44      1394.60 o                         
 -15  19  10       1814.11       1484.68      1623.15 o                         
 -13  19  10       7119.59       6977.98      1716.70 o                         
 -11  19  10       5615.86       4138.33      1375.80 o                         
  -9  19  10       6747.09       5100.18      1022.09 o                         
  -7  19  10        780.15       1240.00      1233.75 o                         
  -5  19  10       5758.12       4889.60      1017.07 o                         
  -3  19  10       7703.41       8278.99      1011.46 o                         
  -1  19  10      11875.78      12306.49       966.10 o                         
   1  19  10       4836.00       4640.38      1027.56 o                         
   3  19  10       1949.47       2102.47       908.28 o                         
   5  19  10       2741.93       2820.85       902.12 o                         
   7  19  10         67.34        613.52      1340.29 o                         
   9  19  10       1650.11       1009.49      1369.63 o                         
  11  19  10       2233.32       1121.30      3144.79 o                         
  13  19  10       2072.80       2930.30      1949.03 o                         
  15  19  10         79.16        662.34      1392.05 o                         
  17  19  10        492.84       1202.31      1470.38 o                         
  19  19  10        529.91        746.81      2782.52 o                         
 -18  20  10       8493.34       6431.00      2849.30 o                         
 -16  20  10        983.03        154.85      1501.11 o                         
 -14  20  10       1302.01       1904.97      1259.82 o                         
 -12  20  10       2896.83       1108.91      1639.06 o                         
 -10  20  10      10786.81      10217.38      1493.77 o                         
  -8  20  10         81.26        278.25      1056.94 o                         
  -6  20  10       1454.27        953.33      1126.39 o                         
  -4  20  10          5.62        289.10       941.67 o                         
  -2  20  10       7433.85       8019.54      1125.73 o                         
   0  20  10       3079.46       1557.48      1238.43 o                         
   2  20  10       3453.77       3488.04      1019.78 o                         
   4  20  10        198.53        840.63      1071.87 o                         
   6  20  10       6185.19       7116.63      1156.21 o                         
   8  20  10        131.44        115.91      1275.48 o                         
  10  20  10        296.56        834.03      1491.43 o                         
  12  20  10       2444.05       1478.81      1979.33 o                         
  14  20  10      18668.98      16827.60      2251.85 o                         
  16  20  10        416.79        689.86      1470.43 o                         
  18  20  10        827.26       -496.27      2795.61 o                         
 -19  21  10        844.28        174.59      2595.27 o                         
 -17  21  10        142.12         57.18      2730.58 o                         
 -15  21  10       7299.03       7254.38      1431.45 o                         
 -13  21  10       9076.80       5873.06      2201.66 o                         
 -11  21  10       3539.28       2669.34      1301.80 o                         
  -9  21  10       5462.65       3909.85      1331.69 o                         
  -7  21  10       1082.62        968.91      1204.39 o                         
  -5  21  10       1789.51       1703.15      1047.37 o                         
  -3  21  10       2671.78       3016.96      1028.88 o                         
  -1  21  10       9344.38       9808.92      1360.80 o                         
   1  21  10       1552.60       2172.09      1153.43 o                         
   3  21  10       2475.26       2872.83       992.95 o                         
   5  21  10       2461.15       2800.26       965.62 o                         
   7  21  10         46.21        178.07      1492.72 o                         
   9  21  10        132.25       -360.64      1786.41 o                         
  11  21  10        578.19        180.03      1683.52 o                         
  13  21  10        270.31       -154.91      1332.21 o                         
  15  21  10        381.74        -31.95      1458.72 o                         
  17  21  10        149.89       -626.34      2861.09 o                         
 -18  22  10        857.15       -783.91      2456.04 o                         
 -14  22  10       4939.79       3725.77      1432.38 o                         
 -12  22  10         46.26        -75.28      1431.12 o                         
 -10  22  10        617.86       1863.80      1661.77 o                         
  -8  22  10        848.15       1113.01      1269.42 o                         
  -6  22  10        103.41        701.73      1372.52 o                         
  -4  22  10       1443.73        965.85      1060.99 o                         
  -2  22  10       3146.42       3810.87      1298.17 o                         
   0  22  10       6563.91       5472.50      1384.86 o                         
   2  22  10       6030.54       5748.58      1235.63 o                         
   4  22  10       2744.06       2461.76      1077.39 o                         
   6  22  10        173.82        190.57      1879.18 o                         
   8  22  10       6788.05       5405.80      1284.69 o                         
  10  22  10       4692.32       4419.55      1422.66 o                         
  12  22  10        260.81        818.39      2582.62 o                         
  14  22  10       5312.79       3870.28      1613.15 o                         
  16  22  10        451.87       1077.65      2878.11 o                         
 -13  23  10       8237.72       5215.44      1517.17 o                         
 -11  23  10       5439.39       5710.71      1567.92 o                         
  -9  23  10       6449.47       5573.08      1570.60 o                         
  -7  23  10       2753.11       2200.47      1299.43 o                         
  -5  23  10          7.69        742.72      1223.17 o                         
  -3  23  10        552.69        641.13      1367.54 o                         
  -1  23  10       3415.16       2713.02      1643.55 o                         
   1  23  10         54.07        447.46      1011.38 o                         
   3  23  10        480.97        446.45      1168.63 o                         
   5  23  10          2.52        772.97      1899.78 o                         
   7  23  10          2.01       -541.60      1422.07 o                         
   9  23  10         17.69       1000.64      1373.50 o                         
  11  23  10       3025.82       1353.40      2192.85 o                         
  13  23  10       3501.81       2823.11      2795.61 o                         
 -12  24  10        108.48        296.25      2081.06 o                         
 -10  24  10        792.90       -713.10      1553.39 o                         
  -8  24  10       2497.32       1899.84      1714.71 o                         
  -6  24  10        763.50       1262.39      1703.98 o                         
  -4  24  10       7460.39       8351.15      1711.74 o                         
  -2  24  10      18809.99      15147.08      1929.09 o                         
   0  24  10       3314.40       3525.41      1388.15 o                         
   2  24  10       4507.92       4045.25      1039.65 o                         
   4  24  10       1550.93       1294.48      1263.22 o                         
   6  24  10       1665.32       1426.12      1650.69 o                         
   8  24  10       2611.08       2980.60      1287.24 o                         
  10  24  10        924.07       1758.76      1703.88 o                         
 -11  25  10       1555.96       2047.93      2848.86 o                         
  -9  25  10        750.29        722.91      2080.33 o                         
  -7  25  10        230.07       -375.56      1644.80 o                         
  -5  25  10         45.99        883.34      1944.69 o                         
  -3  25  10        351.49       -532.74      1739.75 o                         
  -1  25  10        332.36        417.06      1606.66 o                         
   1  25  10       1612.54        773.38      1032.47 o                         
   3  25  10       2683.33       1803.80      1282.65 o                         
   5  25  10       2308.93       2457.62      1717.47 o                         
   7  25  10        140.83       1461.60      2085.37 o                         
   9  25  10        150.87        965.92      2051.86 o                         
  -8  26  10      13071.08      11624.61      3351.25 o                         
  -6  26  10       2715.68       1483.56      1286.33 o                         
  -4  26  10       1075.25        852.32      2133.94 o                         
  -2  26  10         71.17        722.75      2382.70 o                         
   0  26  10       1860.56       1436.45      1191.72 o                         
   2  26  10       1096.59       1496.63      1698.20 o                         
   4  26  10        448.51       -168.18      1409.83 o                         
  -5  27  10         10.64       1192.52      2028.41 o                         
   1  27  10       4340.06       4713.04      2817.44 o                         
   0   1  11       2640.47       2530.59       551.36 o                         
  -1   2  11         42.60       -207.30       526.55 o                         
   1   2  11      10574.39      11399.19       589.68 o                         
  -2   3  11       3678.07       4119.99       465.44 o                         
   0   3  11       3849.04       4134.31       499.19 o                         
   2   3  11       1683.65       1193.69       460.90 o                         
  -3   4  11       4572.61       4339.01       442.35 o                         
  -1   4  11       1856.37       1944.06       485.91 o                         
   1   4  11       6483.95       7508.72       498.98 o                         
   3   4  11       7439.91       8181.96       430.83 o                         
  -4   5  11      14495.38      15163.91       518.39 o                         
  -2   5  11       9996.83       9777.88       528.76 o                         
   0   5  11      18488.57      17860.28       542.82 o                         
   2   5  11       5928.98       6276.54       485.68 o                         
   4   5  11       2122.89       1867.14       455.53 o                         
  -5   6  11       3275.63       3765.51       512.31 o                         
  -3   6  11       1677.43       2526.51       531.39 o                         
  -1   6  11       1317.32       1423.38       486.62 o                         
   1   6  11        244.48        373.51       561.39 o                         
   3   6  11       8771.30       9565.25       508.36 o                         
   5   6  11       6660.60       5952.38       511.89 o                         
  -6   7  11        475.76        861.67       593.32 o                         
  -4   7  11        545.37        427.59       556.00 o                         
  -2   7  11       5992.79       6190.46       546.83 o                         
   0   7  11      40263.59      41009.34       969.77 o                         
   2   7  11      45577.32      46696.38      1149.19 o                         
   4   7  11      30991.53      34017.36       799.90 o                         
   6   7  11      25428.57      25801.58       662.41 o                         
  -7   8  11      13259.99      12564.85       743.77 o                         
  -5   8  11       3631.21       3995.35       692.35 o                         
  -3   8  11        113.13       -282.30       560.31 o                         
  -1   8  11        888.81        858.60       676.47 o                         
   1   8  11       1204.44       1106.31       678.91 o                         
   3   8  11       7369.31       8686.85       677.53 o                         
   5   8  11         19.69       -138.81       631.14 o                         
   7   8  11      10231.00      10375.44       650.63 o                         
  -8   9  11      13169.90      14312.04       867.20 o                         
  -6   9  11      20145.28      20825.13      1010.72 o                         
  -4   9  11      18764.21      19932.19       860.40 o                         
  -2   9  11       7943.83       7889.21       711.44 o                         
   0   9  11       3318.30       4148.18       635.92 o                         
   2   9  11        951.71        636.53       644.90 o                         
   4   9  11       1658.16       1388.09       632.22 o                         
   6   9  11       9823.82       9450.92       662.67 o                         
   8   9  11      12796.73      13456.58       830.63 o                         
  -9  10  11       5849.36       5924.23       793.85 o                         
  -7  10  11       1481.89       1488.05       775.37 o                         
  -5  10  11      11226.11      12065.09       784.18 o                         
  -3  10  11         13.95       -119.36       755.77 o                         
  -1  10  11       1470.54       1487.32       699.93 o                         
   1  10  11        673.54        659.06       700.92 o                         
   3  10  11       3859.94       3764.97       688.41 o                         
   5  10  11       5179.73       6612.91       733.50 o                         
   7  10  11      22031.71      22876.45       910.18 o                         
   9  10  11      10604.55       9890.12       800.91 o                         
 -10  11  11       8102.27       7175.40      1024.01 o                         
  -8  11  11       9318.70       8877.17       842.52 o                         
  -6  11  11         81.66        269.92       717.94 o                         
  -4  11  11        703.21       1106.22       724.33 o                         
  -2  11  11       2026.49       1534.76       711.04 o                         
   0  11  11         15.07        805.38       711.41 o                         
   2  11  11       2889.47       3168.47       696.09 o                         
   4  11  11       2582.23       3017.80       699.05 o                         
   6  11  11       2532.77       1997.05       697.09 o                         
   8  11  11        203.64        504.20       766.64 o                         
  10  11  11       2732.03       3044.34       880.74 o                         
 -11  12  11       3963.49       4908.97       966.53 o                         
  -9  12  11        516.63       1212.96       870.26 o                         
  -7  12  11       2397.03       2074.06       719.45 o                         
  -5  12  11      31693.96      28875.02      1251.71 o                         
  -3  12  11        114.40       -317.62       840.92 o                         
  -1  12  11       1723.71       1920.92       757.04 o                         
   1  12  11        425.46       -131.52       728.02 o                         
   3  12  11       4164.90       4769.28       733.85 o                         
   5  12  11      14000.90      12737.29       774.29 o                         
   7  12  11      27552.38      25768.70      1096.00 o                         
   9  12  11      10117.93      10824.11       864.69 o                         
  11  12  11       1501.10       2234.46       918.61 o                         
 -12  13  11       4510.26       4246.89      1060.38 o                         
 -10  13  11        307.30        201.33      1021.86 o                         
  -8  13  11          7.71         32.50       819.92 o                         
  -6  13  11        569.26        431.30       890.19 o                         
  -4  13  11        487.35         72.89       852.31 o                         
  -2  13  11        999.20        425.05       863.31 o                         
   0  13  11       4100.23       4522.88       798.56 o                         
   2  13  11      10558.95      11129.13       842.42 o                         
   4  13  11       6637.01       6133.01       775.70 o                         
   6  13  11      11549.40      10813.21       795.07 o                         
   8  13  11      12807.59      13325.04       927.25 o                         
  10  13  11       7148.66       7516.90      1104.83 o                         
  12  13  11       1689.58       1371.88      1007.22 o                         
 -13  14  11       2241.79       2656.46      1322.45 o                         
 -11  14  11      15636.55      18919.71      1985.74 o                         
  -9  14  11       2764.68       2444.90       909.02 o                         
  -7  14  11        155.21        285.11       837.24 o                         
  -5  14  11       9753.22       9316.18       968.38 o                         
  -3  14  11       3375.59       3037.91       922.95 o                         
  -1  14  11       6418.24       5784.38      1318.46 o                         
   1  14  11       7056.92       7965.78       909.41 o                         
   3  14  11       4470.59       3340.88       879.95 o                         
   5  14  11      15711.44      14679.89      1002.78 o                         
   7  14  11       7121.60       5929.64       893.97 o                         
   9  14  11        628.34        869.02       847.29 o                         
  11  14  11       1590.01       1454.58       978.73 o                         
  13  14  11       3400.37       2426.03      1045.81 o                         
 -14  15  11       2165.52       3007.75      1394.41 o                         
 -12  15  11         18.47       -296.84      1443.38 o                         
 -10  15  11        466.84        207.43      1233.33 o                         
  -8  15  11       1553.62       1679.16      1092.11 o                         
  -6  15  11       1179.73       1215.80       885.69 o                         
  -4  15  11         15.58        471.44       908.02 o                         
  -2  15  11       3553.20       3119.21       903.97 o                         
   0  15  11          4.18        -12.38       885.55 o                         
   2  15  11        876.33        932.30       978.38 o                         
   4  15  11         54.55         86.44       823.97 o                         
   6  15  11        224.17         76.53       864.74 o                         
   8  15  11         52.26       -493.20       865.77 o                         
  10  15  11        327.69       -530.06       978.65 o                         
  12  15  11        523.05        697.68      1035.52 o                         
  14  15  11       4759.31       3706.59      1328.79 o                         
 -15  16  11       1381.14       1663.57      1462.38 o                         
 -13  16  11       1855.41       1656.77      1384.66 o                         
 -11  16  11      13069.84      13786.73      2008.78 o                         
  -9  16  11        427.29        854.05      1041.21 o                         
  -7  16  11       1048.64       1041.00      1084.78 o                         
  -5  16  11       4869.92       4792.76       990.41 o                         
  -3  16  11       3276.89       3332.87       950.14 o                         
  -1  16  11       2524.65       2608.58       946.71 o                         
   1  16  11       2386.64       2924.65       869.27 o                         
   3  16  11        536.90        272.27       910.41 o                         
   5  16  11      13748.79      14980.21      1145.32 o                         
   7  16  11         56.95        244.33       941.55 o                         
   9  16  11        924.33        535.26       986.19 o                         
  11  16  11       2717.71       3995.54      1347.40 o                         
  13  16  11        126.03        248.69      1097.64 o                         
  15  16  11       3337.07       3057.13      1358.52 o                         
 -16  17  11        781.32        503.25      1632.22 o                         
 -14  17  11       1670.76       2040.43      1478.88 o                         
 -12  17  11        251.20        509.55      1626.78 o                         
 -10  17  11        300.60        629.30      1830.13 o                         
  -8  17  11        141.49         49.13       946.14 o                         
  -6  17  11        253.24       -670.08       998.80 o                         
  -4  17  11       3503.97       3243.22      1010.21 o                         
  -2  17  11       3272.50       3414.03       968.12 o                         
   0  17  11       9710.84       9213.51      1101.88 o                         
   2  17  11      13162.95      12392.51      1015.15 o                         
   4  17  11       6762.65       6220.20       952.99 o                         
   6  17  11        453.11        875.16      1198.68 o                         
   8  17  11        138.36        546.89      1179.98 o                         
  10  17  11          3.98        310.96      1126.41 o                         
  12  17  11          1.63         17.29      1230.18 o                         
  14  17  11        347.78       2395.25      2209.60 o                         
  16  17  11       1567.16        911.58      1534.17 o                         
 -17  18  11         93.98       -293.23      2251.02 o                         
 -15  18  11       1173.53       2235.60      2233.38 o                         
 -13  18  11        189.83        704.71      1428.81 o                         
 -11  18  11       4624.04       5031.44      1498.25 o                         
  -9  18  11       1821.80       2480.84      1099.39 o                         
  -7  18  11       5220.75       5687.75      1111.17 o                         
  -5  18  11       2081.37       2165.83      1235.53 o                         
  -3  18  11        975.19       1123.78      1073.29 o                         
  -1  18  11       1717.68       1361.80      1107.87 o                         
   1  18  11        542.80        -92.54       902.72 o                         
   3  18  11       2666.90       2925.29      1104.46 o                         
   5  18  11      10431.00      10812.21      1339.09 o                         
   7  18  11        802.91        755.29      1415.41 o                         
   9  18  11       1196.38       1093.50      1507.50 o                         
  11  18  11       1097.81       1922.75      1795.86 o                         
  13  18  11         25.70        196.82      1287.08 o                         
  15  18  11       8286.62       7589.35      1649.79 o                         
  17  18  11       4510.09       1910.82      2667.51 o                         
 -16  19  11         58.21         48.01      3180.58 o                         
 -14  19  11       3725.73       3508.54      1545.45 o                         
 -12  19  11       8811.30       8792.11      1611.26 o                         
 -10  19  11      12569.96      12670.49      1756.03 o                         
  -8  19  11      12964.42      11749.32      1253.69 o                         
  -6  19  11       9348.59       8658.86      1143.09 o                         
  -4  19  11       2494.07       1469.58      1517.01 o                         
  -2  19  11       1799.97       1538.96      1284.67 o                         
   0  19  11       1634.89       1239.51      1039.98 o                         
   2  19  11       3261.30       3302.13       973.91 o                         
   4  19  11       1271.95       1557.15       926.42 o                         
   6  19  11        338.29        450.98      1259.69 o                         
   8  19  11        422.69       1161.23      1465.04 o                         
  10  19  11         88.42       -562.55      1472.58 o                         
  12  19  11       3069.42       1446.75      1713.25 o                         
  14  19  11       7860.26       5941.80      1968.13 o                         
  16  19  11       2594.29       4495.24      3292.76 o                         
 -15  20  11       4387.86       4552.86      3335.97 o                         
 -13  20  11       2165.55       3240.85      2213.54 o                         
 -11  20  11        566.00        -59.81      1424.56 o                         
  -9  20  11       6989.56       6419.71      1242.04 o                         
  -7  20  11       1582.90       2012.49      1176.61 o                         
  -5  20  11        198.79        201.43      1304.26 o                         
  -3  20  11        387.74        154.53      1429.57 o                         
  -1  20  11       6864.80       6329.06      1289.64 o                         
   1  20  11         15.63       -582.05       902.03 o                         
   3  20  11       2734.61       3055.34      1039.10 o                         
   5  20  11       3190.89       2692.66      1142.95 o                         
   7  20  11       3810.90       3086.39      1214.94 o                         
   9  20  11       3325.67       1608.36      1871.82 o                         
  11  20  11        269.00       -161.59      1363.13 o                         
  13  20  11        183.45        660.88      1801.26 o                         
 -14  21  11       3563.20       2447.75      3292.32 o                         
 -12  21  11         27.32        -74.56      1500.92 o                         
 -10  21  11        465.56        149.87      1329.65 o                         
  -8  21  11       1765.35       2066.32      1479.40 o                         
  -6  21  11       7393.73       5122.06      1284.90 o                         
  -4  21  11       7338.48       6819.85      1431.01 o                         
  -2  21  11       6028.37       4240.16      2077.12 o                         
   0  21  11         30.51        257.84      1210.94 o                         
   2  21  11         81.61        863.16      1097.85 o                         
   4  21  11        714.69        751.47      1296.28 o                         
   6  21  11       5053.41       4071.76      1293.13 o                         
   8  21  11      10435.79       7471.41      1779.90 o                         
  10  21  11       8459.36       7824.50      1326.90 o                         
  12  21  11       5388.91       5512.86      1444.89 o                         
  14  21  11       3455.13       2910.85      2101.97 o                         
 -13  22  11       2381.33       1511.51      2914.77 o                         
 -11  22  11          7.81      -1287.99      2163.20 o                         
  -9  22  11       9937.61       9608.74      1355.46 o                         
  -7  22  11        173.68       -289.48      1497.25 o                         
  -5  22  11       1139.91       1401.20      1044.76 o                         
  -3  22  11        816.32        735.02      1237.60 o                         
  -1  22  11       2699.81       1569.43      1678.69 o                         
   1  22  11        775.03        546.76      1374.92 o                         
   3  22  11       1780.83       1766.78       993.99 o                         
   5  22  11        681.20        373.23      1033.57 o                         
   7  22  11       4172.78       2308.38      1935.70 o                         
   9  22  11       2084.94       2324.03      2125.91 o                         
  11  22  11        347.39       1407.56      1873.13 o                         
  13  22  11        872.66       1394.97      3089.36 o                         
 -10  23  11        179.38          8.68      1671.54 o                         
  -8  23  11        700.66        618.31      1571.92 o                         
  -6  23  11        244.40        824.75      1344.05 o                         
  -4  23  11       6386.10       5775.44      1367.07 o                         
  -2  23  11      13559.23       8511.77      2122.47 o                         
   0  23  11      11808.55       9270.49      1648.67 o                         
   2  23  11      17601.25      16190.78      1525.04 o                         
   4  23  11       9391.71       8124.19      1508.00 o                         
   6  23  11       3540.08       4014.98      1729.29 o                         
   8  23  11        278.08        153.28      2144.31 o                         
  10  23  11        677.35        148.40      2045.32 o                         
  -9  24  11      12711.76      12666.03      3317.64 o                         
  -7  24  11        245.88       1297.20      2926.12 o                         
  -5  24  11        155.58        182.15      1130.21 o                         
  -3  24  11        542.20       -366.99      1891.46 o                         
  -1  24  11          3.76         74.73      1267.87 o                         
   1  24  11       5720.72       4699.68      2431.80 o                         
   3  24  11       2123.60       2766.64      1805.38 o                         
   5  24  11        642.37         -0.63      1719.85 o                         
   7  24  11       6819.68       1819.22      2953.18 o                         
  -8  25  11       6754.60       5496.95      2597.46 o                         
  -6  25  11       4662.77       3199.35      3081.50 o                         
  -4  25  11       3139.71        696.40      2042.47 o                         
   2  25  11        103.90        966.35      2824.42 o                         
  -5  26  11       1139.91        855.93      3022.58 o                         
   0   0  12      21469.25      25651.76      2588.73 o                         
   1   1  12      10575.98      12757.26       643.11 o                         
   0   2  12       1745.50       1897.62       544.34 o                         
   2   2  12       4758.49       4921.48       630.82 o                         
  -1   3  12      12410.92      12541.14       611.57 o                         
   1   3  12       4603.68       4645.53       640.27 o                         
   3   3  12       9134.57      10064.79       597.32 o                         
  -2   4  12        645.63        405.93       493.15 o                         
   0   4  12       1347.41        992.77       568.99 o                         
   2   4  12       8185.72       8084.09       683.54 o                         
   4   4  12        303.07        590.05       545.16 o                         
  -3   5  12       3271.73       2503.41       558.17 o                         
  -1   5  12       4114.15       3877.53       584.47 o                         
   1   5  12       2110.38       2024.09       575.77 o                         
   3   5  12       5056.66       5589.00       632.02 o                         
   5   5  12       1018.16       1354.16       555.59 o                         
  -4   6  12       2081.52       1924.08       565.22 o                         
  -2   6  12        464.97        404.18       558.78 o                         
   0   6  12         95.14         38.55       697.79 o                         
   2   6  12      22816.75      22239.79       855.64 o                         
   4   6  12       9441.58       8538.59       641.90 o                         
   6   6  12       2284.13       2093.87       584.31 o                         
  -5   7  12        132.20       -201.22       549.92 o                         
  -3   7  12        414.48        674.85       659.90 o                         
  -1   7  12        387.87        374.70       615.36 o                         
   1   7  12       1471.71       1419.57       700.80 o                         
   3   7  12       4033.99       4362.76       697.24 o                         
   5   7  12      11596.66      11217.04       677.63 o                         
   7   7  12        695.19        318.66       654.69 o                         
  -6   8  12        663.07        205.52       713.16 o                         
  -4   8  12      10172.09      10176.36       811.77 o                         
  -2   8  12       5842.68       6158.02       762.85 o                         
   0   8  12      13670.49      15060.81       828.99 o                         
   2   8  12       2598.61       2417.94       650.55 o                         
   4   8  12       8701.79       9973.91       749.88 o                         
   6   8  12       3803.01       3254.74       690.91 o                         
   8   8  12          3.08         98.12       727.51 o                         
  -7   9  12      10518.08      10775.88       970.14 o                         
  -5   9  12       4804.85       5089.95       717.61 o                         
  -3   9  12        837.57        839.29       834.20 o                         
  -1   9  12       4252.48       3833.24       840.67 o                         
   1   9  12      14185.69      14223.94       782.29 o                         
   3   9  12      19070.36      19022.58       830.65 o                         
   5   9  12      16342.83      18404.78      1040.36 o                         
   7   9  12       3104.43       3245.47       744.87 o                         
   9   9  12       1351.57       1217.27       898.58 o                         
  -8  10  12      16533.71      17250.75       951.01 o                         
  -6  10  12      18914.62      20193.93      1076.71 o                         
  -4  10  12         52.39       -864.23       912.53 o                         
  -2  10  12       6386.78       6493.90       973.64 o                         
   0  10  12        866.53        682.78       769.65 o                         
   2  10  12         40.02        290.78       737.47 o                         
   4  10  12      13177.55      14113.79       897.81 o                         
   6  10  12       8292.49       7971.21       904.50 o                         
   8  10  12       1105.89        658.82       840.05 o                         
  10  10  12       4591.26       4502.47      1050.98 o                         
  -9  11  12       7236.50       6472.16      1106.41 o                         
  -7  11  12      20723.70      22937.96      1189.69 o                         
  -5  11  12      11350.54      12199.54      1016.51 o                         
  -3  11  12         37.43        618.96      1000.58 o                         
  -1  11  12       3255.10       2528.40      1355.82 o                         
   1  11  12      25329.01      24153.78      1060.06 o                         
   3  11  12      31522.03      30223.59      1066.91 o                         
   5  11  12      16671.74      20652.03      1100.23 o                         
   7  11  12       7718.99       7216.28       940.80 o                         
   9  11  12        207.61         40.72       848.93 o                         
  11  11  12       1256.55       1125.05      1070.86 o                         
 -10  12  12       1375.76       1131.94      1069.73 o                         
  -8  12  12         13.21        402.28      1060.10 o                         
  -6  12  12        430.00         41.94      1024.34 o                         
  -4  12  12       8001.63       7513.26      1010.61 o                         
  -2  12  12       4882.53       5249.91       951.07 o                         
   0  12  12        791.44       1955.25       832.91 o                         
   2  12  12         30.44         96.08       824.79 o                         
   4  12  12      12141.46      13709.31       878.72 o                         
   6  12  12       1995.20       2295.93       755.17 o                         
   8  12  12       1839.94       1876.87       941.24 o                         
  10  12  12       1133.81       1537.23       909.36 o                         
  12  12  12      17661.07      18910.23      1292.41 o                         
 -11  13  12       2373.84       1667.85      1249.19 o                         
  -9  13  12      12924.60      12279.20      1086.44 o                         
  -7  13  12      11635.72       9683.74      1574.30 o                         
  -5  13  12       3283.56       2094.14      1186.54 o                         
  -3  13  12        933.76        763.54      1050.39 o                         
  -1  13  12        674.24       1074.91       907.06 o                         
   1  13  12      10492.23      11228.20       929.99 o                         
   3  13  12      15059.17      13478.21       881.26 o                         
   5  13  12      10072.09      10609.50      1050.90 o                         
   7  13  12       2233.74       2593.31       814.17 o                         
   9  13  12         23.47       -147.03      1037.71 o                         
  11  13  12       2426.11       1948.97       963.01 o                         
  13  13  12       1201.17       1534.93      1071.15 o                         
 -12  14  12       2200.41       1598.09      1238.84 o                         
 -10  14  12        744.35        498.89      1110.61 o                         
  -8  14  12         70.54       -485.92      1261.69 o                         
  -6  14  12         43.39        223.28      1083.63 o                         
  -4  14  12       5194.65       4629.06      1130.68 o                         
  -2  14  12      10966.05      11880.03      1041.08 o                         
   0  14  12       7376.75       6760.52       990.87 o                         
   2  14  12       4157.62       3364.05       876.67 o                         
   4  14  12       1115.51       1460.15       900.68 o                         
   6  14  12       9920.81       9910.42      1099.31 o                         
   8  14  12       8630.22       8947.88       995.28 o                         
  10  14  12       3388.12       2090.64       993.31 o                         
  12  14  12       1143.17       1534.76      1006.27 o                         
  14  14  12        105.55       1355.67      1249.22 o                         
 -13  15  12       2069.17       2633.13      1367.51 o                         
 -11  15  12       3802.72       3244.11      1211.24 o                         
  -9  15  12      14444.79      14912.14      1695.64 o                         
  -7  15  12       8517.40       7600.04      1213.72 o                         
  -5  15  12       5060.02       4447.22      1171.64 o                         
  -3  15  12        102.60        308.83      1203.17 o                         
  -1  15  12        582.43        797.39      1221.66 o                         
   1  15  12      13409.83      11006.50      1036.83 o                         
   3  15  12      12770.00      11744.97       916.89 o                         
   5  15  12      10874.52      10957.27       997.04 o                         
   7  15  12        382.70       1473.48       986.33 o                         
   9  15  12          2.85        130.61      1031.54 o                         
  11  15  12         79.75        417.41      1123.79 o                         
  13  15  12         43.08       -265.67      1089.01 o                         
  15  15  12          6.84       -103.80      1695.50 o                         
 -14  16  12        369.58        130.09      1287.43 o                         
 -12  16  12       1727.06       1156.78      1419.65 o                         
 -10  16  12       3103.22       2172.45      1990.70 o                         
  -8  16  12        488.38        -99.15      1348.67 o                         
  -6  16  12        226.39       -273.94      1035.24 o                         
  -4  16  12       8460.38       6689.21      1636.22 o                         
  -2  16  12        118.58       -354.46      1274.03 o                         
   0  16  12       4447.96       4452.50      1156.60 o                         
   2  16  12       2664.61       2761.80       935.19 o                         
   4  16  12       9119.49       8698.08      1191.70 o                         
   6  16  12       4281.81       4326.75      1233.75 o                         
   8  16  12       1014.89        739.48       973.54 o                         
  10  16  12        214.33         47.14      1041.22 o                         
  12  16  12        713.71       -320.40      1266.12 o                         
  14  16  12        667.44        895.07      1321.58 o                         
  16  16  12         77.82       -194.10      1801.64 o                         
 -15  17  12       3828.57       3379.07      1898.64 o                         
 -13  17  12        711.25       -984.63      2111.50 o                         
 -11  17  12       3408.88       2290.74      2006.21 o                         
  -9  17  12       8474.43       7235.83      1690.61 o                         
  -7  17  12       4993.26       5103.27      1292.59 o                         
  -5  17  12       4509.03       4845.68      1136.03 o                         
  -3  17  12       1108.88       1071.35      1090.96 o                         
  -1  17  12        946.91       1784.43      1251.25 o                         
   1  17  12       1640.61       1165.57      1037.87 o                         
   3  17  12       1783.68        449.96      1412.27 o                         
   5  17  12       2176.88       2099.97       963.39 o                         
   7  17  12       2689.59       2245.79      1237.57 o                         
   9  17  12       2481.23       3048.97      1439.06 o                         
  11  17  12          0.37        254.06      1118.26 o                         
  13  17  12        695.48        306.48      1275.16 o                         
  15  17  12        413.24        247.95      2124.00 o                         
  17  17  12       5207.40       2496.63      3535.87 o                         
 -16  18  12       1673.07       1518.93      3533.26 o                         
 -14  18  12         22.48        111.30      3106.82 o                         
 -12  18  12       1575.26       1319.41      1780.18 o                         
 -10  18  12      17623.08      19367.78      2268.65 o                         
  -8  18  12       3245.56       2506.25      1192.40 o                         
  -6  18  12        757.84       1139.94      1236.35 o                         
  -4  18  12        463.15        228.34      1386.88 o                         
  -2  18  12       6294.27       6329.89      1081.22 o                         
   0  18  12         10.84         88.85      1142.75 o                         
   2  18  12        516.87        489.77      2004.09 o                         
   4  18  12       2322.68       2143.14      1281.67 o                         
   6  18  12       3819.20       2025.50      1227.92 o                         
   8  18  12         46.30        137.60      1586.32 o                         
  10  18  12        139.59       -155.61      1219.39 o                         
  12  18  12         57.15        -13.50      1419.44 o                         
  14  18  12       7938.91       6966.04      1772.95 o                         
  16  18  12       3751.41       1183.72      3054.01 o                         
 -13  19  12        364.66       -628.48      2103.32 o                         
 -11  19  12        631.74        492.74      1461.10 o                         
  -9  19  12       2911.92       3716.21      1537.69 o                         
  -7  19  12        312.32       -372.76      1455.81 o                         
  -5  19  12        341.51       -704.20      1451.78 o                         
  -3  19  12        136.90        461.85      2140.55 o                         
  -1  19  12       2148.27       1007.58      1237.18 o                         
   1  19  12         33.44        112.30      1188.16 o                         
   3  19  12        188.14        232.83      1090.00 o                         
   5  19  12        208.23        798.92      1838.96 o                         
   7  19  12       6066.67       4975.33      1402.40 o                         
   9  19  12       2314.43        604.95      1378.02 o                         
  11  19  12          2.51       -542.13      1593.35 o                         
  13  19  12       1675.87       1074.04      1327.51 o                         
  15  19  12       6241.04       3153.96      3007.30 o                         
 -12  20  12       1723.11       1228.67      3089.80 o                         
 -10  20  12        753.98        208.63      2902.99 o                         
  -8  20  12       3613.55       2621.12      1279.39 o                         
  -6  20  12        495.57       1164.18      1531.45 o                         
  -4  20  12       1410.27       1866.41      1309.87 o                         
  -2  20  12       9580.30       7465.53      2280.29 o                         
   0  20  12        549.95        179.03      1127.94 o                         
   2  20  12        119.72        308.35      1298.35 o                         
   4  20  12          8.95       -109.73      1429.93 o                         
   6  20  12       1095.28       1370.67      1618.07 o                         
   8  20  12       3780.15       3678.47      1678.89 o                         
  10  20  12       5805.11       5305.06      1703.48 o                         
  12  20  12       5567.54       5377.65      1733.55 o                         
  14  20  12        710.91        797.87      2961.91 o                         
 -11  21  12          2.88       -357.47      3077.58 o                         
  -9  21  12        522.99        242.24      2918.70 o                         
  -7  21  12        339.37       -512.91      1523.82 o                         
  -5  21  12        503.98       5559.80      3641.50 o                         
  -3  21  12        269.87       1188.59      1529.51 o                         
  -1  21  12        555.38        337.45      1656.25 o                         
   1  21  12       1103.73        410.60      1323.57 o                         
   3  21  12       6528.35       4643.12      1625.84 o                         
   5  21  12      10803.81       8550.49      1483.35 o                         
   7  21  12      12263.46      12255.21      1833.91 o                         
   9  21  12       1611.76        612.08      2118.23 o                         
  11  21  12       1003.94       1704.43      3107.69 o                         
 -10  22  12        553.54       -109.12      3125.59 o                         
  -8  22  12       9138.77       7819.43      3672.49 o                         
  -6  22  12       2598.67       1143.97      2276.41 o                         
  -4  22  12         13.43        134.41      1258.42 o                         
  -2  22  12       2592.89        588.66      1810.36 o                         
   0  22  12         32.79        -79.69      1403.01 o                         
   2  22  12       1691.49        969.18      1369.08 o                         
   4  22  12       5019.93       4383.25      1392.79 o                         
   6  22  12      15303.40      10962.70      2738.00 o                         
   8  22  12       1238.19      -2320.29      2954.49 o                         
  10  22  12       1019.31        862.47      2851.05 o                         
  -7  23  12       5729.63       7443.62      3181.89 o                         
   1  23  12         21.50       -686.14      2428.10 o                         
   3  23  12       3251.28        752.92      2500.56 o                         
   0   1  13       5599.70       6046.63       824.45 o                         
  -1   2  13       2325.50       2693.58       872.30 o                         
   1   2  13      15637.36      13603.63       935.72 o                         
  -2   3  13       3121.48       1891.68       873.54 o                         
   0   3  13        256.00         46.17       756.30 o                         
   2   3  13        835.19        624.77       702.26 o                         
  -3   4  13        589.51        294.65       867.12 o                         
  -1   4  13         16.52       -331.98       861.34 o                         
   1   4  13      26337.16      25666.20      1260.48 o                         
   3   4  13       1350.30       1553.43       759.04 o                         
  -4   5  13         57.72        -85.30       888.40 o                         
  -2   5  13        545.26        896.33       782.70 o                         
   0   5  13          9.96        203.51       756.02 o                         
   2   5  13       1903.83       1815.27       877.06 o                         
   4   5  13       3726.46       3378.36       863.95 o                         
  -5   6  13       8014.87       6880.34      1016.98 o                         
  -3   6  13         61.71        145.32       712.62 o                         
  -1   6  13       3720.58       4787.33       863.47 o                         
   1   6  13      33566.73      38313.56      1551.75 o                         
   3   6  13       1247.05       1146.85       962.45 o                         
   5   6  13       1615.51       1436.57       856.03 o                         
  -6   7  13       1105.56       1208.47      1022.49 o                         
  -4   7  13        168.27       -374.43       734.79 o                         
  -2   7  13        845.89       1139.32       937.98 o                         
   0   7  13       5380.86       5051.23       899.88 o                         
   2   7  13       7378.58       6435.89       923.31 o                         
   4   7  13       5890.83       5065.54       903.84 o                         
   6   7  13         59.29        -99.56      1003.66 o                         
  -7   8  13       2282.65       2227.75      1043.64 o                         
  -5   8  13      12168.89      11846.77       884.76 o                         
  -3   8  13       1267.49        522.19       909.84 o                         
  -1   8  13       7727.21       7444.91       886.44 o                         
   1   8  13      24555.08      24830.13      1075.37 o                         
   3   8  13          6.44        363.49       902.21 o                         
   5   8  13        764.66       1132.94       824.38 o                         
   7   8  13       2264.76       2689.02      1204.28 o                         
  -8   9  13       6061.45       4495.10      1090.29 o                         
  -6   9  13       2329.30       2319.45       940.19 o                         
  -4   9  13       1203.11       1225.94       866.85 o                         
  -2   9  13       1415.87       1001.61       966.90 o                         
   0   9  13        807.31        781.41       862.43 o                         
   2   9  13        365.69        468.66       763.45 o                         
   4   9  13        399.68        450.13       884.68 o                         
   6   9  13       2333.13       1896.14       946.81 o                         
   8   9  13       1864.48       1733.39       881.95 o                         
  -9  10  13        695.43        559.20       981.58 o                         
  -7  10  13       2546.64       3014.39      1272.64 o                         
  -5  10  13      12848.90      11771.61      1214.77 o                         
  -3  10  13       2019.69       1890.14       890.36 o                         
  -1  10  13       1476.90       2149.39       905.43 o                         
   1  10  13       3227.29       2658.39       892.01 o                         
   3  10  13        314.22        464.04       791.04 o                         
   5  10  13       1888.62       2245.49       881.90 o                         
   7  10  13        364.21        605.15       840.05 o                         
   9  10  13        768.20        517.72       999.68 o                         
 -10  11  13       4200.36       3530.19      1026.31 o                         
  -8  11  13       6109.22       6391.54      1333.59 o                         
  -6  11  13      16404.48      17661.03      1504.80 o                         
  -4  11  13      16524.04      16753.79      1286.89 o                         
  -2  11  13       7372.13       6451.42       974.96 o                         
   0  11  13       2228.38       1637.21       933.02 o                         
   2  11  13        282.53        136.65      1005.43 o                         
   4  11  13        517.03        396.51       880.31 o                         
   6  11  13       2368.37       1955.33      1010.37 o                         
   8  11  13       2583.82       2118.29      1112.29 o                         
  10  11  13       1765.79       1822.73      1058.58 o                         
 -11  12  13          9.03        333.55      1090.60 o                         
  -9  12  13        499.02        104.96      1259.67 o                         
  -7  12  13       1773.24       1421.58      1558.80 o                         
  -5  12  13       5168.26       3960.36      1160.88 o                         
  -3  12  13       8824.12       7899.66      1056.61 o                         
  -1  12  13        668.62       1192.23       953.42 o                         
   1  12  13       1680.09       1082.73       963.08 o                         
   3  12  13       8538.85       9584.00      1080.10 o                         
   5  12  13        349.97       -283.49       843.21 o                         
   7  12  13        262.63       -384.99      1217.29 o                         
   9  12  13        246.15        466.51      1149.69 o                         
  11  12  13       3886.08       3447.77      1077.12 o                         
 -12  13  13       2460.55       1867.55      1168.62 o                         
 -10  13  13       2118.26       1889.59      1352.26 o                         
  -8  13  13        327.36        698.75      1615.80 o                         
  -6  13  13       2739.26       3107.48      1353.78 o                         
  -4  13  13       6220.00       4880.79      1198.94 o                         
  -2  13  13       7072.20       6170.08      1331.59 o                         
   0  13  13       4971.79       4377.09      1011.94 o                         
   2  13  13        455.25         65.49       947.03 o                         
   4  13  13        731.47        757.49      1076.98 o                         
   6  13  13       5727.70       7227.99      1079.68 o                         
   8  13  13       8338.55       7405.48      1237.60 o                         
  10  13  13      10488.47      10574.21      1268.60 o                         
  12  13  13       4921.50       4423.54      1193.52 o                         
 -13  14  13       4050.21       3004.22      1342.21 o                         
 -11  14  13        502.65       1102.14      1497.77 o                         
  -9  14  13         23.32        599.96      1589.12 o                         
  -7  14  13        274.65       1055.86      1379.77 o                         
  -5  14  13       2403.13       2326.86      1179.17 o                         
  -3  14  13       3289.55       3252.32      1050.44 o                         
  -1  14  13        151.80       -369.27      1100.20 o                         
   1  14  13       1590.72        746.70      1135.56 o                         
   3  14  13       7748.85       8586.97      1063.99 o                         
   5  14  13        208.48       -291.40      1178.13 o                         
   7  14  13       3681.99       3053.16      1292.89 o                         
   9  14  13       2396.53       1667.41      1344.91 o                         
  11  14  13       1566.86       2101.71      1326.83 o                         
  13  14  13       4002.01       3068.20      1139.95 o                         
 -14  15  13       3583.83       3378.40      1773.21 o                         
 -12  15  13       2769.28       4082.66      1539.08 o                         
 -10  15  13       1947.09        781.85      2160.41 o                         
  -8  15  13         24.44       -313.15      1464.92 o                         
  -6  15  13         15.41       -315.89      2110.35 o                         
  -4  15  13       2870.76       3594.07      1594.66 o                         
  -2  15  13      13312.16      12821.97      2013.51 o                         
   0  15  13      24713.32      23792.38      1353.64 o                         
   2  15  13      13551.68      12732.94      1296.93 o                         
   4  15  13       8692.75       8623.58      1165.35 o                         
   6  15  13        867.65        505.04      1103.95 o                         
   8  15  13        695.33        725.52      1236.91 o                         
  10  15  13        420.88        746.84      1134.93 o                         
  12  15  13         52.96       -384.66      1305.50 o                         
  14  15  13       1073.65       1218.10      1743.31 o                         
 -13  16  13        628.93        561.82      2207.74 o                         
 -11  16  13        518.17        417.04      1772.96 o                         
  -9  16  13        488.18       -128.82      1678.82 o                         
  -7  16  13          3.73       -413.20      2185.07 o                         
  -5  16  13        140.77         84.07      1420.75 o                         
  -3  16  13       4474.14       3792.55      1536.27 o                         
  -1  16  13        781.79        911.85      1118.78 o                         
   1  16  13       1973.06       2518.17      1409.72 o                         
   3  16  13       5008.37       3931.04      1112.77 o                         
   5  16  13        885.82       1005.33      1043.22 o                         
   7  16  13       5515.68       4488.36      1660.07 o                         
   9  16  13       3546.01       2459.29      1415.96 o                         
  11  16  13        237.71        286.86      1554.06 o                         
  13  16  13       7985.01       7207.68      2202.25 o                         
  15  16  13       1758.23       2016.51      3037.42 o                         
 -14  17  13       2926.88       2089.40      2957.55 o                         
 -12  17  13       4965.96       3370.11      2259.69 o                         
 -10  17  13       4597.22       4607.01      1812.53 o                         
  -8  17  13       1322.21        286.41      1814.59 o                         
  -6  17  13       4198.84       3521.60      1330.92 o                         
  -4  17  13       2488.24       4188.45      1500.34 o                         
  -2  17  13       1981.48        406.91      1172.90 o                         
   0  17  13         41.59        675.00      1432.39 o                         
   2  17  13         58.12       -237.96      1349.05 o                         
   4  17  13       1382.94        705.38      1207.52 o                         
   6  17  13          6.36       -351.71      1322.29 o                         
   8  17  13       1545.78       1287.72      1574.87 o                         
  10  17  13       3528.32       2772.25      1793.10 o                         
  12  17  13       3024.10       3206.18      2183.69 o                         
  14  17  13        105.09         51.07      2818.31 o                         
 -13  18  13        195.09      -1530.71      2839.70 o                         
 -11  18  13       1931.66       1081.98      2171.36 o                         
  -9  18  13       1307.44       -836.28      3071.90 o                         
  -7  18  13         78.26       -656.20      1808.57 o                         
  -5  18  13       1514.37       2267.58      1524.91 o                         
  -3  18  13       3891.65       3153.11      1782.28 o                         
  -1  18  13       1244.97       1439.81      1110.54 o                         
   1  18  13       2359.40       1836.63      1331.50 o                         
   3  18  13       2500.93       1607.36      1169.10 o                         
   5  18  13        345.42       -875.72      1429.35 o                         
   7  18  13       4136.89       3902.38      1499.91 o                         
   9  18  13        328.72        523.54      1644.77 o                         
  11  18  13        817.91        601.35      1750.66 o                         
 -10  19  13       2314.80       2392.75      3108.13 o                         
  -8  19  13       3913.99       3781.61      3649.79 o                         
  -6  19  13        183.84       -105.70      1859.87 o                         
  -4  19  13        210.43       -533.67      1721.56 o                         
  -2  19  13       2492.61       2051.23      1540.69 o                         
   0  19  13       1755.04       1264.94      1489.58 o                         
   2  19  13       2307.51       1436.03      1279.81 o                         
   4  19  13        590.36        289.91      2041.53 o                         
   6  19  13        623.99       -204.88      1778.68 o                         
   8  19  13       2859.30       2207.27      2137.51 o                         
  10  19  13       3766.78       1926.60      2935.72 o                         
  -5  20  13       9745.71       4480.98      2219.51 o                         
  -3  20  13       8264.52       6783.39      1594.07 o                         
  -1  20  13        328.85        472.11      1439.03 o                         
   1  20  13       2285.33        786.16      1590.73 o                         
   3  20  13       2242.81       1925.70      1233.32 o                         
   5  20  13        309.69        614.78      1922.66 o                         
   7  20  13       7764.86       5536.12      2278.03 o                         
   9  20  13         79.55       -252.72      3083.69 o                         
  -2  21  13        587.69       1697.88      3047.46 o                         
   2  21  13       2334.92       1153.16      2533.29 o                         
   4  21  13       3282.81       2390.57      2700.46 o                         
   1   1  14          6.22         70.63      1027.67 o                         
   0   2  14       8521.66       9232.63      1086.21 o                         
   2   2  14       2560.14       1131.84      1057.66 o                         
  -1   3  14       1385.15        944.54      1054.21 o                         
   1   3  14       1162.79       1495.24      1501.86 o                         
   3   3  14        815.20       1054.20      1289.36 o                         
  -2   4  14       8844.80       8626.35      1180.99 o                         
   0   4  14      10597.89       9209.52      1269.92 o                         
   2   4  14       3560.14       3213.98      1326.24 o                         
   4   4  14       4697.30       4228.16      1369.30 o                         
  -3   5  14       7186.65       3913.61      1598.10 o                         
  -1   5  14       4550.37       3269.87      1147.34 o                         
   1   5  14       1643.94       1146.59      1142.19 o                         
   3   5  14        147.07        652.75      1342.34 o                         
   5   5  14        852.08       1761.24      1153.58 o                         
  -4   6  14       2925.79       1077.52      1304.96 o                         
  -2   6  14       5397.52       4313.56      1746.84 o                         
   0   6  14       4580.50       4651.85      1182.99 o                         
   2   6  14       4667.47       3825.99      1200.51 o                         
   4   6  14         98.73       -437.20      1101.22 o                         
   6   6  14       2965.41       1911.73      1328.48 o                         
  -5   7  14       1717.03        845.92      1695.02 o                         
  -3   7  14       6961.29       6239.25      1818.84 o                         
  -1   7  14       2954.83       3168.84      1331.40 o                         
   1   7  14        112.58       -501.24      1165.17 o                         
   3   7  14        632.40        541.43      1015.92 o                         
   5   7  14        324.26        -10.50      1168.34 o                         
   7   7  14       1158.15        791.00      1225.94 o                         
  -6   8  14       1194.09       2585.83      1450.09 o                         
  -4   8  14       4990.21       4088.01      2809.15 o                         
  -2   8  14         48.92       -474.26      1364.26 o                         
   0   8  14       3532.63       2561.30      1022.81 o
[truncated: 20,332 more chars]
